# Supplementary material for: Circular RNA mediated gene regulation in chronic diabetic complications
Source: Sci Rep. 2021 Dec 9;11:23766. doi: 10.1038/s41598-021-02980-y (PMC8660871; doi:10.1038/s41598-021-02980-y)
Supplement: Supplementary file 2 — Supplementary Information 2. [file 41598_2021_2980_MOESM2_ESM.xlsx]

## Sheet: HC_HD_down (HD upregulated)
Supplementary Table 1a: HC_HD_down DE circRNAs (FC>1.25,p<0.005)
circRNA	chrom	txStart	txEnd	GeneSymbol	tstats1	pvals1	FC
mmu_circRNA_39634	chr5	144000000	144000000	Usp42	-24.745	1.58e-05	1.50953
mmu_circRNA_22404	chr10	90048113	90077142	Anks1b	-16.8301	7.31e-05	1.80213
mmu_circRNA_003203	chr13	30540649	30540709	Uqcrfs1	-13.092	0.000197	1.52292
mmu_circRNA_19122	chr14	79355718	79370098	Naa16	-12.1302	0.000265	1.44518
mmu_circRNA_19311	chr3	153000000	153000000	St6galnac3	-10.4868	0.000467	1.27327
mmu_circRNA_010045	chr7	56100078	56106532	Herc2	-10.3385	0.000494	1.49567
mmu_circRNA_44896	chr9	97526303	97799470	Clstn2	-10.2756	0.000506	1.33949
mmu_circRNA_27871	chr14	79009163	79056722	Vwa8	-10.1721	0.000526	1.47946
mmu_circRNA_008226	chr18	22375132	22392852	Asxl3	-10.1542	0.00053	1.27751
mmu_circRNA_26720	chr13	93807495	93880558	Arsb	-9.97953	0.000566	1.62568
mmu_circRNA_017949	chr6	37029762	37067385	Dgki	-9.66363	0.000642	1.30191
mmu_circRNA_41213	chr7	19533963	19537467	Ppp1r37	-9.29299	0.000746	1.4624
mmu_circRNA_22794	chr10	128000000	128000000	Cs	-9.29057	0.000747	2.21819
mmu_circRNA_33270	chr2	31592462	31605343	Fubp3	-9.21234	0.000771	1.37024
mmu_circRNA_30337	chr17	25380224	25381573	Cacna1h	-9.09849	0.000809	2.43658
mmu_circRNA_27075	chr14	13397063	13397745	Synpr	-8.93814	0.000866	1.29122
mmu_circRNA_19408	chr6	31139727	31181151	Lincpint	-8.78704	0.000925	1.35432
mmu_circRNA_28238	chr15	11071498	11122027	Adamts12	-8.74638	0.000942	1.4769
mmu_circRNA_014193	chr2	156000000	156000000	Rbm39	-8.62841	0.000992	1.41406
mmu_circRNA_24188	chr11	101000000	101000000	Atp6v0a1	-8.55339	0.001026	1.56735
mmu_circRNA_30185	chr17	5714968	5731574	Zdhhc14	-8.17914	0.001217	1.38937
mmu_circRNA_28310	chr15	25964223	25970224	Fam134b	-7.92375	0.001373	1.69155
mmu_circRNA_35000	chr2	167000000	167000000	Znfx1	-7.88125	0.001401	1.5173
mmu_circRNA_37880	chr4	143000000	143000000	Prdm2	-7.74377	0.001498	1.48383
mmu_circRNA_38978	chr5	92187234	92189344	Uso1	-7.70279	0.001529	2.10865
mmu_circRNA_40945	chr6	134000000	134000000	Etv6	-7.51768	0.001676	2.57763
mmu_circRNA_24360	chr11	108000000	108000000	Prkca	-7.17743	0.001996	1.31177
mmu_circRNA_34795	chr2	154000000	154000000	Mapre1	-7.16586	0.002008	1.26624
mmu_circRNA_013935	chr19	4784723	4785567	Gm21992	-6.98939	0.002205	1.29425
mmu_circRNA_42255	chr7	122000000	122000000	Cog7	-6.95625	0.002244	2.00893
mmu_circRNA_26520	chr13	67708102	67711007	Zfp65	-6.92924	0.002277	1.30139
mmu_circRNA_018626	chr4	129000000	129000000	S100pbp	-6.786	0.002462	1.40187
mmu_circRNA_43528	chr8	114000000	114000000	Adamts18	-6.77521	0.002477	1.26578
mmu_circRNA_37684	chr4	129000000	129000000	Azin2	-6.77224	0.002481	1.31481
mmu_circRNA_012164	chr13	23739382	23739448	Hist1h1c	-6.74695	0.002516	1.54608
mmu_circRNA_38821	chr5	76542050	76563413	Exoc1	-6.72171	0.002551	1.32547
mmu_circRNA_38575	chr5	45775391	45776499	Lcorl	-6.69585	0.002588	1.33475
mmu_circRNA_19421	chr6	87765453	87765531	Gm5879	-6.66752	0.002629	1.65417
mmu_circRNA_007736	chr4	56906214	56912130	Tmem245	-6.61291	0.002711	1.28046
mmu_circRNA_35734	chr3	88350015	88351581	Smg5	-6.52558	0.002848	2.01405
mmu_circRNA_45716	chrX	112000000	112000000	Apool	-6.51001	0.002874	1.40283
mmu_circRNA_014583	chr4	130000000	130000000	Eif3i	-6.47818	0.002926	2.52682
mmu_circRNA_26003	chr13	10122226	10233075	Chrm3	-6.46056	0.002956	2.10312
mmu_circRNA_31490	chr18	31594576	31605810	Slc25a46	-6.43368	0.003002	1.66981
mmu_circRNA_35731	chr3	88158033	88159592	Mef2d	-6.40113	0.003059	1.37285
mmu_circRNA_36583	chr4	32561777	32563367	Bach2	-6.36455	0.003125	1.6191
mmu_circRNA_35736	chr3	88555337	88556919	Ubqln4	-6.34038	0.003169	1.66938
mmu_circRNA_014615	chr10	56123510	56151853	Tbc1d32	-6.32504	0.003197	1.45214
mmu_circRNA_31821	chr18	63727618	63735724	Wdr7	-6.30159	0.003241	2.07438
mmu_circRNA_32678	chr19	45757904	45777017	Mgea5	-6.24716	0.003347	1.26351
mmu_circRNA_40240	chr6	47890065	47899007	Zfp282	-6.21416	0.003413	1.37923
mmu_circRNA_015102	chr11	50307469	50310867	Canx	-6.20895	0.003424	1.28404
mmu_circRNA_43955	chr9	32732948	32738359	Ets1	-6.20022	0.003441	1.44116
mmu_circRNA_23571	chr11	67709503	67709816	Glp2r	-6.19571	0.003451	1.61089
mmu_circRNA_37299	chr4	104000000	104000000	Dab1	-6.18679	0.003469	1.89692
mmu_circRNA_22288	chr10	81507927	81514421	Gna15	-6.12325	0.003603	1.41377
mmu_circRNA_31207	chr18	5748693	5761433	Zeb1	-6.06616	0.003729	1.48239
mmu_circRNA_29702	chr16	38207994	38220158	Gsk3b	-6.01594	0.003845	1.51026
mmu_circRNA_26056	chr13	14136167	14153492	Arid4b	-5.96964	0.003955	1.35209
mmu_circRNA_008349	chr9	119000000	119000000	Oxsr1	-5.77128	0.004475	1.44235
mmu_circRNA_33245	chr2	30021190	30025598	Sptan1	-5.76117	0.004504	1.40661
mmu_circRNA_36272	chr3	146000000	146000000	Ctbs	-5.71452	0.004639	1.30514
mmu_circRNA_42058	chr7	109000000	109000000	Tub	-5.70459	0.004668	1.3035
mmu_circRNA_39307	chr5	122000000	122000000	Anapc7	-5.64679	0.004844	1.36038
mmu_circRNA_37739	chr4	132000000	132000000	Epb4.1	-5.63247	0.004889	1.45852
mmu_circRNA_40823	chr6	119000000	119000000	Cacna1c	-5.62278	0.004919	1.31359
mmu_circRNA_015157	chr17	26739542	26763448	Crebrf	-5.60953	0.004961	1.26484

## Sheet: HC_HD_up (HC upregulated)
Supplementary Table 1b: HC_HD_up DE circRNAs (FC>1.25,p<0.005)
circRNA	chrom	txStart	txEnd	GeneSymbol	tstats1	pvals1	FC
mmu_circRNA_19140	chr15	63849640	63915999	Gsdmcl-ps	14.9339	0.000117	1.33006
mmu_circRNA_42653	chr8	24637062	24647925	Adam18	14.3335	0.000138	2.05845
mmu_circRNA_28983	chr15	92743570	92757754	Pdzrn4	13.8216	0.000159	1.59237
mmu_circRNA_31587	chr18	35571842	35572935	Matr3	13.407	0.000179	1.27647
mmu_circRNA_21860	chr10	40394324	40408525	Cdk19	12.9524	0.000205	2.81446
mmu_circRNA_30033	chr16	91577973	91587081	Tmem50b	12.3394	0.000248	1.48064
mmu_circRNA_19327	chr4	74348398	74359530	Kdm4c	12.3202	0.000249	1.36848
mmu_circRNA_41248	chr7	28401823	28423837	Samd4b	12.1374	0.000264	1.27599
mmu_circRNA_40163	chr6	38440454	38499276	Ubn2	12.0595	0.000271	1.40585
mmu_circRNA_35908	chr3	103000000	103000000	Sycp1	12.0213	0.000275	1.3472
mmu_circRNA_38960	chr5	90531491	90545519	Afm	11.8424	0.000291	1.78573
mmu_circRNA_36350	chr3	157000000	157000000	Negr1	11.3349	0.000345	1.33694
mmu_circRNA_41589	chr7	64512980	64553771	Apba2	10.9205	0.000399	2.02573
mmu_circRNA_23962	chr11	86135258	86148557	Brip1	10.732	0.000427	2.6869
mmu_circRNA_42195	chr7	118000000	118000000	Smg1	10.1973	0.000521	1.57308
mmu_circRNA_38849	chr5	81309870	81387988	Adgrl3	9.60713	0.000656	1.8178
mmu_circRNA_32564	chr19	38895986	38914413	Tbc1d12	9.60135	0.000658	1.49448
mmu_circRNA_33461	chr2	41185869	41511627	Lrp1b	9.52736	0.000678	1.75119
mmu_circRNA_19865	chr1	32243899	32415017	Khdrbs2	9.3939	0.000716	1.28371
mmu_circRNA_40408	chr6	72128263	72147255	St3gal5	9.13663	0.000796	1.34608
mmu_circRNA_34801	chr2	154000000	154000000	Cdk5rap1	9.05387	0.000825	1.46191
mmu_circRNA_22246	chr10	75966350	75986140	Gm5134	9.0318	0.000832	1.30023
mmu_circRNA_40893	chr6	120000000	120000000	Kdm5a	8.95543	0.00086	1.42784
mmu_circRNA_45014	chr9	105000000	105000000	Nek11	8.84324	0.000903	1.3274
mmu_circRNA_33721	chr2	66319385	66322492	Scn1a	8.63284	0.00099	1.41058
mmu_circRNA_25066	chr12	51916066	51930300	Heatr5a	8.56502	0.00102	1.37868
mmu_circRNA_24170	chr11	98693382	98694293	Psmd3	8.5454	0.001029	1.41404
mmu_circRNA_27776	chr14	73151532	73168132	Rcbtb2	8.4852	0.001058	1.35516
mmu_circRNA_36527	chr4	21781735	21825077	Usp45	8.45303	0.001073	1.29114
mmu_circRNA_21186	chr1	164000000	164000000	BC055324	8.31738	0.001141	2.1017
mmu_circRNA_24179	chr11	100000000	100000000	Klhl11	8.11862	0.001252	1.61367
mmu_circRNA_44821	chr9	95867493	95897742	Atr	7.98423	0.001334	1.25733
mmu_circRNA_40570	chr6	93254713	93271754	9530026P05Rik	7.97541	0.001339	1.59897
mmu_circRNA_41387	chr7	48724379	48726822		7.91793	0.001377	1.75126
mmu_circRNA_19012	chr11	51729449	51731906	Sec24a	7.89384	0.001393	1.32293
mmu_circRNA_28640	chr15	62175466	62244857	Pvt1	7.78952	0.001465	1.84511
mmu_circRNA_41327	chr7	37959254	37982948	Uri1	7.76776	0.001481	1.48254
mmu_circRNA_36629	chr4	34595076	34607228	Orc3	7.75257	0.001492	1.46847
mmu_circRNA_34458	chr2	126000000	126000000	Cops2	7.74278	0.001499	1.4686
mmu_circRNA_41222	chr7	24987434	24990555	Atp1a3	7.73883	0.001502	1.63072
mmu_circRNA_36381	chr3	158000000	158000000	Lrrc7	7.71712	0.001518	1.35556
mmu_circRNA_29302	chr16	15662982	15690411	Prkdc	7.71201	0.001522	4.64317
mmu_circRNA_19879	chr1	33628394	33630433	Prim2	7.60577	0.001604	1.35551
mmu_circRNA_23876	chr11	82754961	82762251	Cct6b	7.56438	0.001637	1.92246
mmu_circRNA_23853	chr11	80368061	80368592	5730455P16Rik	7.43108	0.001751	1.40814
mmu_circRNA_015506	chr17	78313123	78315746	Crim1	7.42305	0.001758	1.67964
mmu_circRNA_21007	chr1	152000000	152000000	Edem3	7.38094	0.001796	1.41481
mmu_circRNA_39875	chr6	18378366	18423981	Cttnbp2	7.37998	0.001797	1.44818
mmu_circRNA_45393	chrX	20376880	20381819	Rp2h	7.35936	0.001816	1.26043
mmu_circRNA_31312	chr18	12136692	12153060	Riok3	7.35829	0.001817	1.48124
mmu_circRNA_20565	chr1	97182977	97238531		7.31495	0.001858	1.71982
mmu_circRNA_24936	chr12	36020489	36024072	Tspan13	7.16854	0.002005	1.47033
mmu_circRNA_39287	chr5	122000000	122000000	Atxn2	7.05202	0.002132	2.01899
mmu_circRNA_34095	chr2	94358750	94386181	Ttc17	7.05154	0.002133	1.26886
mmu_circRNA_43350	chr8	94831772	94832700	Ciapin1	7.02586	0.002162	1.26985
mmu_circRNA_30168	chr17	3427127	3477278	Tiam2	7.01136	0.002179	1.63677
mmu_circRNA_29792	chr16	49236101	49239072	AK006389	7.00544	0.002186	1.36635
mmu_circRNA_36037	chr3	119000000	119000000	Dpyd	6.91353	0.002297	1.27363
mmu_circRNA_29478	chr16	29469240	29479902	Atp13a4	6.79711	0.002447	1.7367
mmu_circRNA_39432	chr5	128000000	128000000	Tmem132d	6.7666	0.002489	1.36683
mmu_circRNA_007788	chr15	98084969	98087133	Senp1	6.74298	0.002521	1.5625
mmu_circRNA_43700	chr9	6263024	6293937	Pdgfd	6.73569	0.002531	2.53759
mmu_circRNA_39527	chr5	135000000	135000000	Pom121	6.64861	0.002657	1.32572
mmu_circRNA_36495	chr4	13859810	13881240	Runx1t1	6.64558	0.002662	1.34248
mmu_circRNA_22565	chr10	107000000	107000000	Acss3	6.62749	0.002689	1.89096
mmu_circRNA_39460	chr5	130000000	130000000	Tyw1	6.56227	0.002789	1.50127
mmu_circRNA_31300	chr18	10775528	10802339	Mib1	6.54595	0.002815	1.569
mmu_circRNA_36329	chr3	153000000	153000000	Pigk	6.5203	0.002857	1.39434
mmu_circRNA_38721	chr5	67398199	67400301	Bend4	6.51089	0.002872	1.68877
mmu_circRNA_26317	chr13	49828935	49830616		6.47225	0.002936	1.44067
mmu_circRNA_42687	chr8	25666029	25680774	Whsc1l1	6.43529	0.002999	1.68754
mmu_circRNA_28805	chr15	78987891	78994152	Triobp	6.40972	0.003044	1.2594
mmu_circRNA_45493	chrX	66850412	66854344		6.37547	0.003105	2.058
mmu_circRNA_39041	chr5	101000000	101000000	Helq	6.35741	0.003138	1.33811
mmu_circRNA_20671	chr1	118000000	119000000	Clasp1	6.31409	0.003218	1.35382
mmu_circRNA_21832	chr10	34399737	34411459	Nt5dc1	6.25554	0.00333	2.09036
mmu_circRNA_23162	chr11	30934671	30943860	Erlec1	6.19069	0.003461	1.98571
mmu_circRNA_43837	chr9	21934117	21934517	Ccdc159	6.17677	0.00349	1.47153
mmu_circRNA_21697	chr10	14139384	14143954	Hivep2	6.11343	0.003625	1.66914
mmu_circRNA_28501	chr15	39436996	39567043	Rims2	6.10389	0.003645	1.30929
mmu_circRNA_001598	chr9	47787970	47799530	Cadm1	6.08057	0.003697	2.06237
mmu_circRNA_45609	chrX	94241944	94253126	Klhl15	6.05937	0.003745	1.45292
mmu_circRNA_43263	chr8	86724205	86725856	Siah1a	6.02712	0.003819	1.3276
mmu_circRNA_23248	chr11	43704533	43705567		6.02612	0.003821	1.7797
mmu_circRNA_31966	chr18	74273734	74274773	Mbd1	5.98076	0.003928	2.40439
mmu_circRNA_25658	chr12	98942217	98964607	Ttc8	5.97009	0.003954	1.39011
mmu_circRNA_30457	chr17	31414100	31420288	Pde9a	5.96704	0.003962	1.682
mmu_circRNA_24144	chr11	97248201	97258351	Npepps	5.96122	0.003976	1.46987
mmu_circRNA_006147	chr5	32819865	32835688	Prr14l	5.95725	0.003986	1.43356
mmu_circRNA_40795	chr6	116000000	116000000	Tmcc1	5.89123	0.004151	1.50143
mmu_circRNA_37596	chr4	126000000	126000000	Stk40	5.83634	0.004296	1.43076
mmu_circRNA_23426	chr11	59830146	59837020	Cops3	5.83585	0.004297	1.33778
mmu_circRNA_002077	chr2	121000000	121000000	Ttbk2	5.81841	0.004344	1.26818
mmu_circRNA_34594	chr2	131000000	131000000	Pank2	5.80137	0.004391	1.31411
mmu_circRNA_35976	chr3	109000000	109000000	Wdr47	5.78958	0.004424	3.10192
mmu_circRNA_21694	chr10	14066582	14076962	Hivep2	5.7863	0.004433	1.27333
mmu_circRNA_41218	chr7	24118334	24122360	Zfp112	5.77283	0.00447	1.56757
mmu_circRNA_28839	chr15	81388329	81396174	St13	5.76577	0.00449	2.16675
mmu_circRNA_006135	chr17	8182227	8186581	Fgfr1op	5.74777	0.004542	2.04437
mmu_circRNA_36067	chr3	121000000	121000000	AK163681	5.71695	0.004631	1.5476
mmu_circRNA_32239	chr19	10621540	10625331	Ddb1	5.69077	0.004709	1.33804
mmu_circRNA_30778	chr17	65837683	65838024	Ppp4r1	5.68828	0.004717	1.39523
mmu_circRNA_016331	chr2	92356863	92359209	Phf21a	5.62844	0.004901	1.28269
mmu_circRNA_41600	chr7	64695393	64695585	Apba2	5.62047	0.004927	1.43196
mmu_circRNA_45455	chrX	48262894	48263632	Utp14a	5.60337	0.004981	1.43026
mmu_circRNA_30787	chr17	65972296	65979600	Ankrd12	5.60269	0.004983	1.43582

## Sheet: HC_RC_down (RC upregulated)
Supplementary Table 1c: HC_RC_down DE circRNAs (FC>1.25,p<0.005)
circRNA	chrom	txStart	txEnd	GeneSymbol	tstats1	pvals1	FC
mmu_circRNA_013049	chr16	11104565	11128703	Txndc11	-510.616	3.84e-06	4.15627
mmu_circRNA_33958	chr2	77476734	77483823	Zfp385b	-163.669	3.73e-05	3.53732
mmu_circRNA_34247	chr2	114000000	114000000	Fmn1	-103.846	9.27e-05	5.85528
mmu_circRNA_41274	chr7	30130700	30131624	Zfp382	-73.3891	0.000186	1.74071
mmu_circRNA_008959	chr10	117000000	117000000	Cpsf6	-72.1447	0.000192	3.53275
mmu_circRNA_012479	chr16	88034154	88056175	Grik1	-62.4225	0.000257	8.82776
mmu_circRNA_006286	chr3	51299782	51326035	Elf2	-62.0874	0.000259	6.85385
mmu_circRNA_30654	chr17	56344333	56356056	Kdm4b	-60.9719	0.000269	2.56399
mmu_circRNA_19132	chr15	39566941	39616512	Rims2	-59.2582	0.000285	49.8509
mmu_circRNA_005039	chr3	51308049	51326035	Elf2	-59.2438	0.000285	12.3064
mmu_circRNA_002567	chr14	13950131	13951263	Thoc7	-57.7863	0.000299	2.40034
mmu_circRNA_33288	chr2	32802753	32808062	Stxbp1	-57.5247	0.000302	4.83552
mmu_circRNA_33875	chr2	73842359	73873745	Atf2	-51.8188	0.000372	1.38542
mmu_circRNA_24069	chr11	89048888	89055517	Dgke	-51.5459	0.000376	5.24031
mmu_circRNA_011703	chr15	39555064	39616510	Rims2	-49.8193	0.000403	30.3675
mmu_circRNA_43451	chr8	110000000	110000000	Phlpp2	-48.4252	0.000426	2.90015
mmu_circRNA_40753	chr6	113000000	113000000	Srgap3	-47.1131	0.00045	4.97545
mmu_circRNA_40370	chr6	67063394	67074026	E230016M11Rik	-46.4519	0.000463	2.23373
mmu_circRNA_015986	chr8	77344639	77365160	Arhgap10	-45.7158	0.000478	9.95611
mmu_circRNA_19268	chr2	157000000	157000000	Dlgap4	-45.2921	0.000487	1.58667
mmu_circRNA_003298	chr5	28358273	28368313	Rbm33	-43.4781	0.000529	4.5668
mmu_circRNA_44145	chr9	50995607	50998616	Sik2	-43.3364	0.000532	1.81151
mmu_circRNA_34231	chr2	113000000	113000000	Ryr3	-42.3634	0.000557	1.75029
mmu_circRNA_19351	chr4	152000000	152000000	Camta1	-42.0032	0.000566	3.06097
mmu_circRNA_21501	chr1	185000000	185000000	Eprs	-41.5894	0.000578	1.65265
mmu_circRNA_36536	chr4	21936632	21948888	Faxc	-41.3211	0.000585	2.34714
mmu_circRNA_36033	chr3	118000000	118000000	Snx7	-40.9464	0.000596	3.28499
mmu_circRNA_34001	chr2	83853369	83860577	Fam171b	-40.9125	0.000597	3.43302
mmu_circRNA_007471	chr6	31166475	31197851	Lincpint	-40.68	0.000604	2.04041
mmu_circRNA_41782	chr7	81893798	81900423	Hdgfrp3	-39.949	0.000626	4.53288
mmu_circRNA_29482	chr16	30355752	30362749	Atp13a3	-39.1362	0.000652	1.5124
mmu_circRNA_010626	chr10	90069467	90077142	Anks1b	-38.8179	0.000663	42.2716
mmu_circRNA_29396	chr16	19673390	19676080	Lamp3	-37.6012	0.000707	3.32721
mmu_circRNA_38548	chr5	44020807	44045583	Prom1	-37.4941	0.000711	14.4304
mmu_circRNA_41912	chr7	96735684	96823946	Tenm4	-37.4601	0.000712	2.52355
mmu_circRNA_006905	chr15	39506965	39517871	Rims2	-36.8179	0.000737	72.8401
mmu_circRNA_45602	chrX	93620504	93626612	Pola1	-36.5432	0.000748	13.1628
mmu_circRNA_34788	chr2	153000000	153000000	Kif3b	-35.674	0.000785	3.24013
mmu_circRNA_28193	chr15	8019588	8046489	Wdr70	-35.3764	0.000798	1.77093
mmu_circRNA_38005	chr4	156000000	156000000	Gnb1	-34.6845	0.00083	20.0562
mmu_circRNA_40514	chr6	86418877	86425745	Tia1	-34.4659	0.000841	2.90686
mmu_circRNA_25860	chr12	111000000	111000000	Tecpr2	-34.4242	0.000843	2.3919
mmu_circRNA_40531	chr6	86944356	86946993	Aak1	-34.2953	0.000849	4.91739
mmu_circRNA_007113	chr1	22346292	22379540	Rims1	-33.1794	0.000907	13.0048
mmu_circRNA_26396	chr13	58018796	58033342	Klhl3	-32.7913	0.000929	3.22447
mmu_circRNA_37218	chr4	99056800	99065458	Dock7	-32.7462	0.000931	1.83661
mmu_circRNA_41032	chr6	143000000	143000000	St8sia1	-32.3458	0.000954	2.82358
mmu_circRNA_017811	chr14	50807499	50807604	Rpph1	-32.0998	0.000969	3.20288
mmu_circRNA_011859	chr15	35417510	35423297	Vps13b	-31.4593	0.001009	1.93965
mmu_circRNA_015637	chr1	157000000	157000000	Ralgps2	-31.0569	0.001035	12.7923
mmu_circRNA_26340	chr13	55040544	55060342	Uimc1	-31.0277	0.001037	7.70108
mmu_circRNA_34241	chr2	113000000	113000000	Fmn1	-30.8651	0.001048	9.50827
mmu_circRNA_31228	chr18	6448904	6455334	Epc1	-30.7532	0.001056	1.66383
mmu_circRNA_19280	chr3	51308049	51326037	Elf2	-30.6879	0.00106	12.3444
mmu_circRNA_23831	chr11	80015142	80025954	Suz12	-30.6557	0.001062	2.35182
mmu_circRNA_30590	chr17	50756626	51143421	Tbc1d5	-30.2881	0.001088	1.41366
mmu_circRNA_22411	chr10	90069471	90077142	Anks1b	-29.7339	0.001129	35.3964
mmu_circRNA_004874	chr5	118000000	118000000	Ksr2	-29.5603	0.001142	3.23847
mmu_circRNA_003023	chr3	51308049	51326032	Elf2	-28.7173	0.00121	10.74
mmu_circRNA_44010	chr9	41475005	41528200		-28.7049	0.001211	2.54179
mmu_circRNA_28683	chr15	68995051	69024839	Khdrbs3	-28.6052	0.00122	15.0044
mmu_circRNA_34834	chr2	156000000	156000000	Cep250	-28.4786	0.001231	2.3632
mmu_circRNA_19460	chr7	51887909	51897374	Gas2	-28.3684	0.00124	4.08195
mmu_circRNA_34022	chr2	91154434	91158488	Madd	-28.2829	0.001248	5.67459
mmu_circRNA_39792	chr6	4905225	5134174	Ppp1r9a	-28.2405	0.001252	4.59363
mmu_circRNA_27903	chr14	86810335	86910123	Diap3	-28.1783	0.001257	4.01294
mmu_circRNA_32615	chr19	41606359	41608455	Slit1	-28.1645	0.001258	2.41949
mmu_circRNA_26347	chr13	55069721	55076407	Uimc1	-28.069	0.001267	4.82963
mmu_circRNA_37265	chr4	103000000	103000000	Sgip1	-27.3112	0.001338	5.49039
mmu_circRNA_31008	chr17	80609751	80616528	Map4k3	-27.1492	0.001354	2.40524
mmu_circRNA_012141	chr9	63286398	63303160	Map2k5	-27.0717	0.001362	1.76125
mmu_circRNA_39666	chr5	146000000	146000000	Wasf3	-27.066	0.001362	3.35025
mmu_circRNA_010432	chr4	152000000	152000000	Camta1	-27.0353	0.001365	1.72694
mmu_circRNA_45069	chr9	107000000	107000000	Dock3	-26.2209	0.001451	2.19221
mmu_circRNA_33865	chr2	73659679	73716419	Chn1	-26.0653	0.001469	3.4877
mmu_circRNA_27549	chr14	52120472	52133859	Rpgrip1	-25.9753	0.001479	118.772
mmu_circRNA_26224	chr13	41910074	41911612	Gm10790	-25.7971	0.001499	1.6533
mmu_circRNA_006467	chr17	74241904	74258505	Memo1	-25.7841	0.001501	11.4113
mmu_circRNA_42268	chr7	123000000	123000000	Prkcb	-25.7357	0.001506	4.7945
mmu_circRNA_017355	chr4	118000000	118000000	Eri3	-25.4903	0.001536	2.83609
mmu_circRNA_41500	chr7	59955644	59956800	D7Ertd715e	-25.3077	0.001558	8.10477
mmu_circRNA_20158	chr1	58548638	58558057	Fam126b	-25.2527	0.001564	1.92978
mmu_circRNA_002813	chr2	130000000	130000000	Stk35	-25.1118	0.001582	6.65832
mmu_circRNA_32380	chr19	27813577	27923266	Rfx3	-24.7779	0.001625	2.51163
mmu_circRNA_40327	chr6	58854872	58890234	Herc3	-24.6416	0.001643	11.583
mmu_circRNA_29699	chr16	38170663	38193994	Gsk3b	-24.5389	0.001657	3.17693
mmu_circRNA_015883	chr15	39585589	39616510	Rims2	-24.4821	0.001664	21.7727
mmu_circRNA_012503	chr2	34204779	34213442	Pbx3	-24.3571	0.001681	7.75139
mmu_circRNA_39244	chr5	119000000	119000000	Med13l	-24.3258	0.001686	3.60974
mmu_circRNA_35026	chr2	170000000	170000000	Tshz2	-24.3106	0.001688	1.66861
mmu_circRNA_33406	chr2	38039151	38138537	Dennd1a	-24.1913	0.001704	1.89149
mmu_circRNA_39083	chr5	105000000	105000000	Lrrc8b	-23.7195	0.001773	1.52361
mmu_circRNA_36538	chr4	21948691	21982502	Faxc	-23.6949	0.001776	2.98481
mmu_circRNA_30820	chr17	69207858	69274895	Epb4.1l3	-23.5766	0.001794	2.34301
mmu_circRNA_32674	chr19	45630864	45636448	Fbxw4	-23.5619	0.001796	2.29519
mmu_circRNA_24862	chr12	30226767	30267122	Sntg2	-23.3197	0.001834	2.03695
mmu_circRNA_29720	chr16	41533452	41955352	Lsamp	-23.3179	0.001834	1.45394
mmu_circRNA_009748	chr9	107000000	107000000	Dock3	-23.3015	0.001837	2.35519
mmu_circRNA_21090	chr1	157000000	157000000	Ralgps2	-23.2535	0.001844	5.60279
mmu_circRNA_18964	chr1	185000000	185000000	Rab3gap2	-23.0593	0.001875	6.03215
mmu_circRNA_007127	chr9	44828783	44829271	Kmt2a	-22.9281	0.001897	4.21167
mmu_circRNA_44103	chr9	47633925	47636889	Cadm1	-22.8761	0.001905	2.68159
mmu_circRNA_009125	chr2	73659679	73679903	Chn1	-22.7214	0.001931	4.13555
mmu_circRNA_32860	chr19	60821206	60834996	Fam45a	-22.6519	0.001943	1.69918
mmu_circRNA_011266	chr15	39566942	39616510	Rims2	-22.6266	0.001948	103.954
mmu_circRNA_009155	chr17	69207858	69210383	Epb4.1l3	-22.4551	0.001977	3.84851
mmu_circRNA_001598	chr9	47787970	47799530	Cadm1	-22.1587	0.00203	3.14583
mmu_circRNA_37067	chr4	86599258	86607990	Haus6	-22.1183	0.002038	4.84255
mmu_circRNA_24811	chr12	24994811	25001750	Kidins220	-21.9879	0.002062	1.37383
mmu_circRNA_32855	chr19	60658888	60675495		-21.5773	0.002141	1.29331
mmu_circRNA_003119	chr2	105000000	105000000	Cstf3	-21.5381	0.002149	1.68799
mmu_circRNA_34950	chr2	165000000	165000000	Slc12a5	-21.4962	0.002157	3.10647
mmu_circRNA_013588	chr1	162000000	162000000	Dnm3	-21.4221	0.002172	5.50775
mmu_circRNA_011291	chr10	92103705	92136690	Rmst	-21.3777	0.002181	5.8859
mmu_circRNA_45982	chrX	170000000	170000000	Mid1	-21.3072	0.002195	2.73958
mmu_circRNA_001835	chr19	14544787	14564451	Tle4	-21.2371	0.00221	6.1224
mmu_circRNA_39254	chr5	121000000	121000000	Gm15800	-21.107	0.002237	1.93963
mmu_circRNA_016242	chr16	11116794	11128703	Txndc11	-21.1065	0.002237	2.50079
mmu_circRNA_43610	chr8	125000000	125000000	Arv1	-21.0868	0.002241	1.2686
mmu_circRNA_001531	chr1	25396435	25432576	Adgrb3	-20.9628	0.002268	3.60123
mmu_circRNA_26798	chr13	97085373	97094147	Fam169a	-20.9479	0.002271	50.5332
mmu_circRNA_39320	chr5	123000000	123000000	Ift81	-20.8966	0.002282	4.48052
mmu_circRNA_22290	chr10	82368570	82400986	Mif1	-20.8313	0.002297	3.86444
mmu_circRNA_000424	chr10	81241994	81249796	Zfr2	-20.8183	0.002299	1.42008
mmu_circRNA_015241	chr10	117000000	117000000	Cpsf6	-20.5845	0.002352	5.4338
mmu_circRNA_002520	chr7	59507338	59568724	Gm25647	-20.4305	0.002387	8.05327
mmu_circRNA_24148	chr11	97377935	97378711	Socs7	-20.3867	0.002397	3.48191
mmu_circRNA_24411	chr11	110000000	110000000	Abca5	-20.3584	0.002404	2.42961
mmu_circRNA_003568	chr10	90042545	90077142	Anks1b	-20.3497	0.002406	23.1242
mmu_circRNA_27357	chr14	30565487	30569139	Tkt	-20.2588	0.002428	2.12322
mmu_circRNA_016157	chr7	102000000	102000000	Rnf121	-20.1674	0.00245	3.51163
mmu_circRNA_19565	chr1	4197533	4231144	XLOC_000763	-20.0547	0.002477	2.12605
mmu_circRNA_002760	chr2	33260477	33324703	Ralgps1	-19.7799	0.002546	2.60126
mmu_circRNA_21123	chr1	160000000	161000000	Rabgap1l	-19.536	0.00261	1.85698
mmu_circRNA_38503	chr5	36505024	36572037	Tbc1d14	-19.5167	0.002615	4.73543
mmu_circRNA_004152	chr15	95346761	95385156	Nell2	-19.4627	0.00263	1.49538
mmu_circRNA_34248	chr2	114000000	114000000	Fmn1	-19.4189	0.002641	8.92226
mmu_circRNA_37693	chr4	130000000	130000000	Ccdc28b	-19.3514	0.00266	1.34646
mmu_circRNA_43421	chr8	106000000	106000000	Nfatc3	-19.311	0.002671	1.5671
mmu_circRNA_31894	chr18	67675719	67695724	Ptpn2	-19.2809	0.002679	1.5614
mmu_circRNA_26803	chr13	97118374	97122892	Fam169a	-19.2785	0.00268	21.5715
mmu_circRNA_34079	chr2	92221471	92230724	Phf21a	-19.148	0.002716	8.3069
mmu_circRNA_37103	chr4	87840681	87880148	Mllt3	-18.9937	0.00276	1.46842
mmu_circRNA_000102	chr16	81576052	81589811	Ncam2	-18.963	0.002769	1.79367
mmu_circRNA_011391	chr10	90049815	90077142	Anks1b	-18.9522	0.002772	32.1889
mmu_circRNA_30787	chr17	65972296	65979600	Ankrd12	-18.8928	0.00279	1.85985
mmu_circRNA_36314	chr3	152000000	152000000	Usp33	-18.8734	0.002796	1.362
mmu_circRNA_19259	chr2	130000000	130000000	Stk35	-18.8404	0.002805	10.8377
mmu_circRNA_19101	chr13	93341753	93356080	Homer1	-18.7545	0.002831	2.15349
mmu_circRNA_44739	chr9	83423022	83426961	Lca5	-18.5756	0.002886	30.373
mmu_circRNA_21519	chr1	189000000	189000000	Ush2a	-18.446	0.002926	17.8007
mmu_circRNA_21312	chr1	176000000	176000000	Pld5	-18.4198	0.002934	1.28839
mmu_circRNA_27537	chr14	48483249	48486910	Tmem260	-18.4123	0.002937	4.09028
mmu_circRNA_31335	chr18	12871077	12898301	Osbpl1a	-18.4073	0.002938	2.24454
mmu_circRNA_39077	chr5	104000000	104000000	Klhl8	-18.3814	0.002947	2.89449
mmu_circRNA_34113	chr2	103000000	103000000	Slc1a2	-18.3748	0.002949	3.99406
mmu_circRNA_36243	chr3	142000000	142000000	Bmpr1b	-18.1107	0.003035	4.45606
mmu_circRNA_20852	chr1	131000000	131000000	Pfkfb2	-18.1011	0.003038	1.86802
mmu_circRNA_44637	chr9	75144072	75169081	Myo5a	-18.0154	0.003067	3.17718
mmu_circRNA_013668	chrX	144000000	144000000	Pak3	-17.9861	0.003077	5.55768
mmu_circRNA_001003	chr4	74306964	74315649	Kdm4c	-17.8405	0.003127	19.4389
mmu_circRNA_015028	chr2	157000000	157000000	Dlgap4	-17.8039	0.00314	1.74291
mmu_circRNA_001407	chr12	3617605	3686862	Dtnb	-17.793	0.003144	6.52531
mmu_circRNA_017153	chr2	149000000	149000000	Napb	-17.7923	0.003144	3.45562
mmu_circRNA_30535	chr17	46508266	46521156	Cul9	-17.7516	0.003158	1.27076
mmu_circRNA_40759	chr6	113000000	113000000	Setd5	-17.7089	0.003174	1.3921
mmu_circRNA_39937	chr6	27760173	27762497	Grm8	-17.6692	0.003188	2.12856
mmu_circRNA_19620	chr1	10064332	10083558	Cspp1	-17.5917	0.003216	5.63975
mmu_circRNA_43528	chr8	114000000	114000000	Adamts18	-17.5538	0.00323	1.33769
mmu_circRNA_18974	chr10	40394322	40408366	Cdk19	-17.5443	0.003233	2.24709
mmu_circRNA_19300	chr3	116000000	116000000	Cdc14a	-17.4467	0.003269	1.82523
mmu_circRNA_45464	chrX	48572281	48578529	Zfp280c	-17.4062	0.003284	1.8386
mmu_circRNA_38057	chr5	5135318	5227258	Cdk14	-17.3069	0.003322	1.79082
mmu_circRNA_41468	chr7	57788865	57816519	Gabrb3	-17.258	0.003341	2.00358
mmu_circRNA_23633	chr11	70999369	70999948	Dhx33	-17.2278	0.003352	3.53252
mmu_circRNA_27288	chr14	27459778	27466311	Fam208a	-17.1703	0.003375	1.35489
mmu_circRNA_26426	chr13	59460468	59504310	Agtpbp1	-17.1459	0.003384	6.90973
mmu_circRNA_33885	chr2	74554987	74573626	Lnp	-16.9557	0.00346	1.50204
mmu_circRNA_38004	chr4	156000000	156000000	Gnb1	-16.8207	0.003516	5.91318
mmu_circRNA_002858	chr11	84836364	84841624	Ggnbp2	-16.7379	0.00355	1.28389
mmu_circRNA_26999	chr13	118000000	118000000	Hcn1	-16.7347	0.003552	5.33523
mmu_circRNA_20786	chr1	127000000	127000000	Mgat5	-16.4963	0.003655	1.65672
mmu_circRNA_017544	chr16	90987339	90991647	Synj1	-16.3925	0.003701	1.25781
mmu_circRNA_009672	chr13	91524584	91564694	Ssbp2	-16.354	0.003718	6.04752
mmu_circRNA_016319	chr11	122000000	122000000	Tbcd	-16.0253	0.003871	1.2788
mmu_circRNA_34954	chr2	165000000	165000000	Elmo2	-16.022	0.003873	1.53452
mmu_circRNA_016331	chr2	92356863	92359209	Phf21a	-16.0005	0.003883	2.43372
mmu_circRNA_002466	chr7	133000000	133000000	Ctbp2	-15.9523	0.003907	2.09539
mmu_circRNA_015717	chr15	69013357	69049461	Khdrbs3	-15.918	0.003923	10.1032
mmu_circRNA_22331	chr10	84958015	84980192	Ric8b	-15.8546	0.003955	1.90309
mmu_circRNA_000704	chr7	96729348	96737561	Tenm4	-15.825	0.003969	2.25702
mmu_circRNA_33075	chr2	18293953	18317000	Dnajc1	-15.7594	0.004002	2.66373
mmu_circRNA_41857	chr7	90477719	90504937	AK021007	-15.7317	0.004016	2.56469
mmu_circRNA_22447	chr10	92082756	92136690	Rmst	-15.7101	0.004027	5.61965
mmu_circRNA_012733	chr15	39534837	39616510	Rims2	-15.661	0.004052	8.60279
mmu_circRNA_21341	chr1	177000000	177000000	Akt3	-15.6409	0.004063	3.75219
mmu_circRNA_20460	chr1	86159994	86176912	Armc9	-15.6263	0.00407	2.05199
mmu_circRNA_008807	chr1	44754342	44788542	Gulp1	-15.3705	0.004206	2.3293
mmu_circRNA_27255	chr14	26603047	26616958	Dennd6a	-15.3413	0.004222	2.43484
mmu_circRNA_27282	chr14	27438598	27480091	Fam208a	-15.2762	0.004258	1.85485
mmu_circRNA_32889	chr2	5565648	5565780	Camk1d	-15.2627	0.004265	1.33375
mmu_circRNA_24070	chr11	90257519	90264577	Mmd	-15.2261	0.004286	1.92898
mmu_circRNA_35236	chr3	32992905	33080536	Pex5l	-15.1363	0.004336	12.594
mmu_circRNA_28840	chr15	81430689	81438180	Xpnpep3	-15.1086	0.004352	1.54663
mmu_circRNA_45078	chr9	108000000	108000000	Ip6k1	-15.0952	0.00436	1.41681
mmu_circRNA_19348	chr4	150000000	150000000	Rere	-14.9719	0.004432	2.71762
mmu_circRNA_015184	chr5	115000000	115000000	Msi1	-14.9626	0.004437	2.34994
mmu_circRNA_39888	chr6	22328554	22343319	Fam3c	-14.9571	0.00444	4.66518
mmu_circRNA_22817	chr11	3711693	3712053	Osbp2	-14.9558	0.004441	2.49494
mmu_circRNA_23242	chr11	41967533	41976686	Gabrg2	-14.9552	0.004441	1.98305
mmu_circRNA_31708	chr18	44405209	44405760	Dcp2	-14.9419	0.004449	2.30344
mmu_circRNA_000174	chr1	8583204	8624881	Sntg1	-14.92	0.004462	10.049
mmu_circRNA_21611	chr10	7795643	7801969	Ppil4	-14.8342	0.004514	2.61625
mmu_circRNA_015350	chr1	13221306	13286025	Ncoa2	-14.7335	0.004575	4.64027
mmu_circRNA_44775	chr9	86835108	86836721	Snap91	-14.7004	0.004596	9.01381
mmu_circRNA_26802	chr13	97091817	97118531	Fam169a	-14.6807	0.004608	9.91137
mmu_circRNA_36322	chr3	152000000	152000000	Zzz3	-14.637	0.004635	1.29663
mmu_circRNA_19022	chr11	70919173	70920970	Rabep1	-14.6303	0.004639	2.04548
mmu_circRNA_26270	chr13	45697820	45852456	Atxn1	-14.6255	0.004642	10.4547
mmu_circRNA_004498	chr13	83872655	83884235	XLOC_006285	-14.6173	0.004648	3.10002
mmu_circRNA_011831	chr5	32895879	32899064	Depdc5	-14.6089	0.004653	1.78199
mmu_circRNA_26276	chr13	45795508	45795637	Atxn1	-14.5921	0.004664	12.0771
mmu_circRNA_20166	chr1	59191888	59199191	Als2	-14.5892	0.004665	6.28457
mmu_circRNA_32326	chr19	23694320	23720354	Ptar1	-14.4549	0.004752	2.38278
mmu_circRNA_19017	chr11	54543577	54568497	Rapgef6	-14.4434	0.004759	3.00093
mmu_circRNA_003692	chr7	51887911	51897372	Gas2	-14.3792	0.004802	5.59837
mmu_circRNA_009782	chr10	90069467	90163304	Anks1b	-14.3379	0.004829	1.32314
mmu_circRNA_21699	chr10	14719826	14735063	1700016L04Rik	-14.3216	0.00484	2.17869
mmu_circRNA_26144	chr13	24154677	24178257	Lrrc16a	-14.3121	0.004847	1.98784
mmu_circRNA_004248	chr9	59412424	59454469	Arih1	-14.2484	0.00489	1.89868
mmu_circRNA_39592	chr5	142000000	142000000	Sdk1	-14.2457	0.004891	2.91331
mmu_circRNA_33302	chr2	33260477	33336620	Ralgps1	-14.2434	0.004893	3.14962
mmu_circRNA_27457	chr14	34441098	34460612	Bmpr1a	-14.189	0.00493	1.33748
mmu_circRNA_36274	chr3	146000000	146000000	Spata1	-14.1785	0.004938	5.71226
mmu_circRNA_23829	chr11	79999056	80022269	Suz12	-14.1712	0.004943	2.36327
mmu_circRNA_25345	chr12	75114190	75137750	Kcnh5	-14.1214	0.004977	30.7445

## Sheet: HC_RC_up (HC upregulated)
Supplementary Table 1d: HC_RC_up DE circRNAs (FC>1.25,p<0.005)
circRNA	chrom	txStart	txEnd	GeneSymbol	tstats1	pvals1	FC
mmu_circRNA_44683	chr9	78457209	78470791	Mto1	528.674	3.58e-06	1.2641
mmu_circRNA_40057	chr6	34753442	34762329	Cald1	330.753	9.14e-06	1.79703
mmu_circRNA_38761	chr5	72353869	72360758	Corin	313.393	1.02e-05	2.87241
mmu_circRNA_27408	chr14	31378277	31379519	Sh3bp5	278.698	1.29e-05	2.74606
mmu_circRNA_34706	chr2	144000000	144000000	Dstn	237.322	1.78e-05	1.75276
mmu_circRNA_26510	chr13	66945276	66966541	Ptdss1	215.448	2.15e-05	1.46057
mmu_circRNA_012938	chr8	95365313	95366422	Mmp15	205.511	2.37e-05	4.09119
mmu_circRNA_21676	chr10	12678579	12720942	Utrn	163.338	3.75e-05	2.5335
mmu_circRNA_003905	chr7	30187239	30187318	Capns1	142.573	4.92e-05	2.40396
mmu_circRNA_38141	chr5	17795578	17798298	Cd36	140.751	5.05e-05	13.4731
mmu_circRNA_40421	chr6	73256170	73271122	Suclg1	127.543	6.15e-05	2.05041
mmu_circRNA_26096	chr13	15915696	15916647	AK045681	115.834	7.45e-05	1.38867
mmu_circRNA_34132	chr2	104000000	104000000	D430041D05Rik	115.82	7.45e-05	3.04618
mmu_circRNA_26003	chr13	10122226	10233075	Chrm3	112.07	7.96e-05	2.42928
mmu_circRNA_29971	chr16	84839080	84857572	Gabpa	109.3	8.37e-05	2.6158
mmu_circRNA_42314	chr7	127000000	127000000	Tmem219	104.613	9.14e-05	1.33098
mmu_circRNA_31974	chr18	74798311	74799174	Acaa2	103.589	9.32e-05	6.04395
mmu_circRNA_30799	chr17	66498018	66506093	Rab12	93.7369	0.000114	2.48154
mmu_circRNA_21525	chr1	189000000	189000000	Kcnk2	85.6175	0.000136	2.01911
mmu_circRNA_22502	chr10	97507702	97513737	Dcn	85.6157	0.000136	4.27272
mmu_circRNA_37782	chr4	135000000	135000000	Clic4	77.9822	0.000164	6.68971
mmu_circRNA_25112	chr12	54763619	54784119	Snx6	77.0644	0.000168	1.91159
mmu_circRNA_36746	chr4	47104099	47122848	Galnt12	75.7569	0.000174	2.10312
mmu_circRNA_30885	chr17	73939755	73943904	Xdh	75.2494	0.000177	2.2747
mmu_circRNA_42849	chr8	45759052	45775703	Sorbs2	74.3052	0.000181	3.11449
mmu_circRNA_25517	chr12	85118358	85119344	Dlst	73.6062	0.000185	4.64953
mmu_circRNA_34341	chr2	120000000	120000000	Ehd4	67.5888	0.000219	4.15992
mmu_circRNA_30318	chr17	24577749	24578029	Pkd1	66.804	0.000224	1.45956
mmu_circRNA_45756	chrX	140000000	140000000	Frmpd3	66.3124	0.000227	2.14149
mmu_circRNA_37456	chr4	115000000	115000000	Trabd2b	64.971	0.000237	2.16193
mmu_circRNA_27948	chr14	102000000	102000000	Lmo7	63.1671	0.000251	11.7587
mmu_circRNA_24757	chr12	16544643	16546807	Lpin1	62.9588	0.000252	1.85068
mmu_circRNA_20364	chr1	75411285	75414428	Speg	61.9208	0.000261	5.76023
mmu_circRNA_34841	chr2	156000000	156000000	Nfs1	61.7782	0.000262	2.20381
mmu_circRNA_37548	chr4	123000000	123000000	Cap1	60.2228	0.000276	1.7954
mmu_circRNA_32707	chr19	46853900	46868631	Cnnm2	59.7157	0.00028	2.55434
mmu_circRNA_27002	chr13	119000000	119000000	Nnt	59.6402	0.000281	4.37401
mmu_circRNA_43182	chr8	83990427	83990985	Prkaca	58.5126	0.000292	2.37171
mmu_circRNA_23525	chr11	65218528	65233184	Myocd	58.1761	0.000295	2.39238
mmu_circRNA_41162	chr7	3688522	3688682	Mboat7	56.5742	0.000312	1.35617
mmu_circRNA_003003	chr13	49095340	49102962	Wnk2	54.8221	0.000333	1.3272
mmu_circRNA_32154	chr19	3612197	3622726	Lrp5	53.9626	0.000343	3.11262
mmu_circRNA_33848	chr2	71822437	71826811	Itga6	53.9319	0.000344	4.87933
mmu_circRNA_002856	chr14	26438678	26442634	Slmap	53.1451	0.000354	1.5855
mmu_circRNA_000071	chr7	45220642	45223713	Tead2	53.0015	0.000356	1.77335
mmu_circRNA_28061	chr14	121000000	121000000	Stk24	52.9128	0.000357	2.15976
mmu_circRNA_44780	chr9	88403264	88415715	Snx14	50.8386	0.000387	1.98241
mmu_circRNA_22813	chr11	3311772	3331038	Mir3470a	48.8834	0.000418	2.7297
mmu_circRNA_001286	chr7	114000000	114000000	Rras2	48.6806	0.000422	3.50208
mmu_circRNA_22479	chr10	94043301	94045633	Fgd6	48.1945	0.00043	1.56796
mmu_circRNA_22286	chr10	81420266	81420798	Nfic	48.0681	0.000433	1.66183
mmu_circRNA_40780	chr6	115000000	115000000	Pparg	47.5244	0.000442	2.20341
mmu_circRNA_19128	chr14	119000000	119000000	Abcc4	46.9546	0.000453	2.64573
mmu_circRNA_19083	chr13	4194674	4195594	Akr1c13	46.5489	0.000461	1.26476
mmu_circRNA_26829	chr13	99963807	99976522	Mccc2	45.4254	0.000484	2.03382
mmu_circRNA_43653	chr8	128000000	128000000	Nrp1	45.4184	0.000484	3.20271
mmu_circRNA_43824	chr9	21237070	21237756	Keap1	45.0104	0.000493	1.78561
mmu_circRNA_41080	chr6	147000000	147000000	Ppfibp1	44.3511	0.000508	1.63448
mmu_circRNA_23787	chr11	78277039	78277334	2610507B11Rik	44.1969	0.000512	1.67253
mmu_circRNA_44692	chr9	79815839	79820706	Filip1	44.1412	0.000513	2.58368
mmu_circRNA_39210	chr5	115000000	115000000	Coq5	44.0425	0.000515	3.57494
mmu_circRNA_23238	chr11	40703781	40706068	Hmmr	43.7794	0.000521	1.49974
mmu_circRNA_009002	chr14	78925261	78937209	Vwa8	43.6718	0.000524	1.52805
mmu_circRNA_38981	chr5	92388133	92393177	Art3	43.2247	0.000535	5.5286
mmu_circRNA_38743	chr5	69574714	69578201	Guf1	42.3437	0.000557	1.50746
mmu_circRNA_22126	chr10	63163512	63169430	Mypn	42.2827	0.000559	2.91339
mmu_circRNA_30380	chr17	27030675	27034904	Ggnbp1	41.9042	0.000569	2.13503
mmu_circRNA_26806	chr13	97929410	97936861	Arhgef28	41.5725	0.000578	2.00799
mmu_circRNA_44165	chr9	53149502	53229251	Ddx10	41.2217	0.000588	1.43084
mmu_circRNA_41343	chr7	43452340	43454580	Etfb	41.0456	0.000593	9.1682
mmu_circRNA_37985	chr4	152000000	152000000	Chd5	40.6391	0.000605	3.28509
mmu_circRNA_22887	chr11	6334532	6342623	Ogdh	40.4349	0.000611	5.20582
mmu_circRNA_30490	chr17	35825430	35825890	Flot1	39.7377	0.000633	6.77465
mmu_circRNA_41349	chr7	44966625	44967132	Cpt1c	39.0819	0.000654	3.42452
mmu_circRNA_009174	chr5	34224951	34243313	Zfyve28	39.0242	0.000656	2.23741
mmu_circRNA_28349	chr15	31478294	31480422	2021-03-06	38.707	0.000667	1.95531
mmu_circRNA_20363	chr1	75401054	75402473	Speg	38.6316	0.000669	1.83661
mmu_circRNA_30309	chr17	24295084	24307600	Abca17	38.4967	0.000674	2.33848
mmu_circRNA_44587	chr9	71546668	71552364	Myzap	38.4267	0.000677	7.02426
mmu_circRNA_20002	chr1	43128243	43153254	Fhl2	38.274	0.000682	30.3624
mmu_circRNA_45876	chrX	158000000	158000000	Cnksr2	37.6855	0.000703	1.55987
mmu_circRNA_28310	chr15	25964223	25970224	Fam134b	37.542	0.000709	2.61888
mmu_circRNA_42390	chr7	131000000	131000000	Htra1	37.2925	0.000718	1.59405
mmu_circRNA_36830	chr4	57204906	57225900	Ptpn3	37.2159	0.000721	2.27478
mmu_circRNA_38766	chr5	72941291	72958286	Slain2	37.0226	0.000729	3.08843
mmu_circRNA_40590	chr6	94654846	94663998	Lrig1	36.827	0.000737	2.44376
mmu_circRNA_014268	chr1	63148395	63148571	Ndufs1	36.7394	0.00074	3.06911
mmu_circRNA_22814	chr11	3358109	3360586	Limk2	36.627	0.000745	2.15459
mmu_circRNA_20585	chr1	97853102	97885786	Pam	35.9085	0.000775	3.94575
mmu_circRNA_22531	chr10	100000000	100000000	Kitl	35.7265	0.000783	2.652
mmu_circRNA_008777	chr11	6311008	6317080	Ogdh	35.2139	0.000805	2.33502
mmu_circRNA_29855	chr16	59503124	59524970	Crybg3	34.5166	0.000838	2.15603
mmu_circRNA_29915	chr16	71131330	71135150	4931420L22Rik	34.1488	0.000856	1.4046
mmu_circRNA_38156	chr5	20073075	20074404	Magi2	34.1432	0.000857	1.59247
mmu_circRNA_28971	chr15	91772821	91806927	Lrrk2	34.129	0.000857	1.91033
mmu_circRNA_23596	chr11	69556692	69556998	Efnb3	34.0594	0.000861	1.67081
mmu_circRNA_35902	chr3	102000000	102000000	Slc22a15	33.843	0.000872	1.42835
mmu_circRNA_40038	chr6	32852144	33049424	Chchd3	33.6712	0.000881	5.34681
mmu_circRNA_30579	chr17	50086567	50169159	Rftn1	33.6479	0.000882	2.48477
mmu_circRNA_34126	chr2	104000000	104000000	Caprin1	33.5776	0.000886	1.87267
mmu_circRNA_23141	chr11	30109870	30114920	Sptbn1	33.3758	0.000897	3.43792
mmu_circRNA_39533	chr5	136000000	136000000	Srrm3	32.9267	0.000921	1.96071
mmu_circRNA_016410	chr3	110000000	110000000	Vav3	32.9075	0.000922	1.57825
mmu_circRNA_30219	chr17	10213358	10217803	Qk	32.5065	0.000945	2.18014
mmu_circRNA_40601	chr6	97993126	98006197	Mitf	32.3614	0.000954	2.08605
mmu_circRNA_38544	chr5	43237306	43261784	Cpeb2	32.2258	0.000962	3.54247
mmu_circRNA_20003	chr1	43141697	43141872	Fhl2	32.0923	0.00097	26.0293
mmu_circRNA_19305	chr3	137000000	137000000	Ppp3ca	32.0286	0.000973	1.29019
mmu_circRNA_44120	chr9	48471819	48479393	Rexo2	31.9391	0.000979	2.18016
mmu_circRNA_28157	chr15	4091167	4128923	Oxct1	31.9144	0.00098	2.86858
mmu_circRNA_42255	chr7	122000000	122000000	Cog7	31.9143	0.00098	2.31395
mmu_circRNA_38989	chr5	93148386	93167687	2021-09-11	31.8005	0.000987	1.36774
mmu_circRNA_40817	chr6	119000000	119000000	Cacna1c	31.7246	0.000992	1.83897
mmu_circRNA_23264	chr11	47125534	47195132	Sgcd	31.3907	0.001013	2.79064
mmu_circRNA_29455	chr16	22479365	22500401	Dgkg	31.2681	0.001021	6.50429
mmu_circRNA_001397	chr13	103000000	103000000	Mast4	31.2608	0.001022	1.37525
mmu_circRNA_35858	chr3	97692320	97703418	Pde4dip	31.0945	0.001033	10.489
mmu_circRNA_38709	chr5	66857882	66881968	Limch1	30.9675	0.001041	1.66219
mmu_circRNA_35633	chr3	79615923	79618920	Etfdh	30.6928	0.00106	3.16139
mmu_circRNA_35924	chr3	104000000	104000000	Mir3473f	30.667	0.001062	1.71952
mmu_circRNA_27546	chr14	51905612	51905724	Ndrg2	30.458	0.001076	9.78731
mmu_circRNA_42461	chr7	139000000	140000000	Inpp5a	30.3537	0.001084	1.61969
mmu_circRNA_37345	chr4	108000000	108000000	Scp2	30.1146	0.001101	2.50554
mmu_circRNA_35031	chr2	174000000	174000000	Nelfcd	30.0456	0.001106	1.59657
mmu_circRNA_22094	chr10	62463690	62480707	Vps26a	30.0175	0.001108	1.51146
mmu_circRNA_33919	chr2	76803292	76881839	Ttn	30.0138	0.001108	10.3842
mmu_circRNA_34713	chr2	145000000	145000000	Dtd1	29.9096	0.001116	2.39871
mmu_circRNA_34451	chr2	125000000	125000000	Fbn1	29.8369	0.001121	2.10722
mmu_circRNA_40039	chr6	32892291	32968318	Chchd3	29.4264	0.001153	3.9408
mmu_circRNA_38700	chr5	66312158	66313429	Apbb2	29.3459	0.001159	1.56659
mmu_circRNA_44002	chr9	40413296	40456165	Gramd1b	29.2366	0.001168	1.48513
mmu_circRNA_29817	chr16	55844379	55890849	Nxpe3	29.1878	0.001172	1.60988
mmu_circRNA_41780	chr7	81870696	81876094	Tm6sf1	29.1698	0.001173	1.40966
mmu_circRNA_22197	chr10	71027897	71079236	Bicc1	29.0449	0.001183	2.53366
mmu_circRNA_20769	chr1	126000000	126000000	Slc35f5	28.7418	0.001208	3.03488
mmu_circRNA_43395	chr8	105000000	105000000	Kctd19	28.7043	0.001211	1.6466
mmu_circRNA_22888	chr11	6346514	6352198	Ogdh	28.7039	0.001212	4.78375
mmu_circRNA_42010	chr7	102000000	102000000	Pde2a	28.5884	0.001221	2.49101
mmu_circRNA_39822	chr6	6820537	6826006	Dlx6os1	28.2523	0.00125	2.26722
mmu_circRNA_44912	chr9	99639813	99651054	Dzip1l	28.0966	0.001264	1.41297
mmu_circRNA_35545	chr3	68616439	68621066	Schip1	28.0563	0.001268	3.36092
mmu_circRNA_20228	chr1	60518979	60527489	Raph1	27.9349	0.001279	1.66647
mmu_circRNA_010719	chr10	9798121	9800068	Stxbp5	27.8949	0.001283	1.84842
mmu_circRNA_30771	chr17	65476617	65517237	Tmem232	27.8561	0.001286	3.05798
mmu_circRNA_24807	chr12	24878190	24951489	Mboat2	27.7014	0.001301	2.00506
mmu_circRNA_38523	chr5	37185682	37229503	AK138476	27.651	0.001305	1.63014
mmu_circRNA_014583	chr4	130000000	130000000	Eif3i	27.559	0.001314	3.35507
mmu_circRNA_24271	chr11	106000000	106000000	Tanc2	27.2476	0.001344	2.21189
mmu_circRNA_27617	chr14	57733877	57734418	Lats2	27.2443	0.001345	1.89348
mmu_circRNA_20045	chr1	51820140	51863434	Myo1b	27.2351	0.001345	1.66594
mmu_circRNA_37064	chr4	86594740	86602963	Haus6	27.2237	0.001347	1.53312
mmu_circRNA_42144	chr7	114000000	114000000	XLOC_023178	26.9262	0.001376	1.66148
mmu_circRNA_34905	chr2	161000000	161000000	Plcg1	26.7953	0.00139	1.95046
mmu_circRNA_43900	chr9	25594560	25634351	Eepd1	26.6294	0.001407	1.89808
mmu_circRNA_33558	chr2	52404905	52416696	Arl5a	26.6036	0.00141	1.61454
mmu_circRNA_21995	chr10	52349071	52354747	Gopc	26.5996	0.00141	1.7895
mmu_circRNA_26135	chr13	23757554	23760395	AK016178	26.5821	0.001412	1.55603
mmu_circRNA_35353	chr3	53007245	53012964	Cog6	26.543	0.001416	1.42428
mmu_circRNA_19114	chr14	26831298	26836765	Dnah12	26.4015	0.001432	2.56264
mmu_circRNA_41608	chr7	65959096	65983849	Pcsk6	26.3908	0.001433	2.45114
mmu_circRNA_22810	chr11	3203629	3230101	Eif4enif1	26.3023	0.001442	1.4649
mmu_circRNA_44658	chr9	77138349	77174003	Mlip	26.2503	0.001448	4.17609
mmu_circRNA_31860	chr18	65276645	65281095	Alpk2	26.2219	0.001451	7.5661
mmu_circRNA_41607	chr7	65910201	65931770	Pcsk6	26.2054	0.001453	1.76246
mmu_circRNA_24110	chr11	94333900	94338521	Ankrd40	26.1411	0.00146	1.88655
mmu_circRNA_36601	chr4	32827088	32860588	Ankrd6	26.1029	0.001464	2.05759
mmu_circRNA_19948	chr1	37783816	37855373	Tsga10	25.9042	0.001487	2.34043
mmu_circRNA_26308	chr13	49544652	49560314	Cenpp	25.8179	0.001497	1.43382
mmu_circRNA_43613	chr8	125000000	125000000	Egln1	25.5878	0.001524	7.47377
mmu_circRNA_20864	chr1	131000000	131000000	Srgap2	25.5393	0.00153	1.36157
mmu_circRNA_33190	chr2	26005325	26010629	Ubac1	25.4313	0.001543	1.68378
mmu_circRNA_23321	chr11	52004909	52033611	Cdkl3	25.3988	0.001547	1.33494
mmu_circRNA_20613	chr1	106000000	106000000	Pign	25.3118	0.001557	1.6205
mmu_circRNA_40557	chr6	91711511	91713044	Slc6a6	25.306	0.001558	1.7581
mmu_circRNA_29954	chr16	78707110	78708160	AK019797	25.3055	0.001558	1.29214
mmu_circRNA_45919	chrX	160000000	160000000	Pdha1	25.2357	0.001567	18.1841
mmu_circRNA_21015	chr1	153000000	153000000	Rgl1	25.1425	0.001578	1.73525
mmu_circRNA_36354	chr3	158000000	158000000	Ankrd13c	25.0224	0.001593	1.32609
mmu_circRNA_011844	chr7	139000000	139000000	Inpp5a	24.9834	0.001598	2.71934
mmu_circRNA_35908	chr3	103000000	103000000	Sycp1	24.9415	0.001604	1.56233
mmu_circRNA_45281	chr9	121000000	121000000	Trak1	24.891	0.00161	2.85895
mmu_circRNA_32728	chr19	47941110	47944238	Cfap58	24.7325	0.001631	1.74185
mmu_circRNA_003736	chr13	119000000	119000000	Nnt	24.494	0.001663	11.0104
mmu_circRNA_37590	chr4	126000000	126000000	Grik3	24.4244	0.001672	1.6699
mmu_circRNA_42862	chr8	46505648	46513751	Acsl1	24.3701	0.00168	2.83412
mmu_circRNA_36572	chr4	25262205	25278701	Ufl1	24.2811	0.001692	1.8113
mmu_circRNA_32011	chr18	77777518	77780303	Atp5a1	24.1021	0.001717	16.7574
mmu_circRNA_41029	chr6	143000000	143000000	Abcc9	24.0997	0.001717	4.89789
mmu_circRNA_27174	chr14	21092366	21240571	Adk	24.0945	0.001718	3.89431
mmu_circRNA_36681	chr4	41378946	41388197	Ubap1	24.0111	0.00173	1.72626
mmu_circRNA_001335	chr11	6313787	6317080	Ogdh	23.9694	0.001736	5.12869
mmu_circRNA_39532	chr5	136000000	136000000	Mdh2	23.9607	0.001737	3.57146
mmu_circRNA_37318	chr4	105000000	105000000	Ppap2b	23.8497	0.001753	2.32417
mmu_circRNA_21447	chr1	180000000	180000000	Adck3	23.8428	0.001754	28.1818
mmu_circRNA_013396	chr4	141000000	141000000	Arhgef10l	23.794	0.001762	3.92315
mmu_circRNA_20873	chr1	133000000	133000000	Nfasc	23.677	0.001779	2.57814
mmu_circRNA_016812	chr9	77164764	77217048	Mlip	23.5783	0.001794	3.42227
mmu_circRNA_36248	chr3	142000000	142000000	Pdlim5	23.5541	0.001798	3.82707
mmu_circRNA_26285	chr13	46615249	46640122	Cap2	23.5007	0.001806	2.93737
mmu_circRNA_30420	chr17	29282059	29282891	BC004004	23.454	0.001813	1.91464
mmu_circRNA_42128	chr7	113000000	113000000	Tead1	23.277	0.001841	5.99746
mmu_circRNA_27489	chr14	37130635	37131649	Ghitm	23.181	0.001856	3.10917
mmu_circRNA_34765	chr2	151000000	151000000	Apmap	23.143	0.001862	1.60191
mmu_circRNA_012933	chr11	75491961	75492037	Prpf8	22.9444	0.001894	2.346
mmu_circRNA_23608	chr11	70717418	70719093	Kif1c	22.9359	0.001896	3.14322
mmu_circRNA_43603	chr8	124000000	124000000	Abcb10	22.8453	0.001911	1.49333
mmu_circRNA_19086	chr13	28668368	28669996	2610307P16Rik	22.8243	0.001914	1.43138
mmu_circRNA_20907	chr1	135000000	135000000	Ppp1r12b	22.7216	0.001931	2.20596
mmu_circRNA_010056	chr7	59240966	59247217	Ube3a	22.6832	0.001938	2.06692
mmu_circRNA_26955	chr13	109000000	109000000	Pde4d	22.6789	0.001939	1.62801
mmu_circRNA_24518	chr12	3252611	3257005	Rab10	22.6598	0.001942	1.92471
mmu_circRNA_20361	chr1	75256842	75258637	Ptprn	22.6479	0.001944	2.2442
mmu_circRNA_002584	chr15	40752895	40774146	Zfpm2	22.5535	0.00196	1.80721
mmu_circRNA_24519	chr12	3252611	3264749	Rab10	22.4908	0.001971	2.00388
mmu_circRNA_22085	chr10	61684879	61689905	Sar1a	22.467	0.001975	1.81117
mmu_circRNA_43821	chr9	21191326	21201417	Pde4a	22.4319	0.001981	2.64803
mmu_circRNA_42620	chr8	17369936	17370977		22.241	0.002015	1.51869
mmu_circRNA_000340	chr9	14571622	14575439	Amotl1	22.1655	0.002029	3.08794
mmu_circRNA_016806	chr17	64710703	64714712	Man2a1	22.1177	0.002038	1.71656
mmu_circRNA_26988	chr13	114000000	114000000	Ndufs4	22.0451	0.002051	3.00526
mmu_circRNA_39459	chr5	130000000	130000000	Tmem248	21.9958	0.002061	1.45409
mmu_circRNA_36825	chr4	56899025	56937979	Tmem245	21.8818	0.002082	1.97115
mmu_circRNA_20160	chr1	58828872	58833774	Casp8	21.8617	0.002086	1.79952
mmu_circRNA_29553	chr16	32884123	32898470	Fyttd1	21.8596	0.002086	1.36104
mmu_circRNA_24407	chr11	110000000	110000000	Fam20a	21.7021	0.002116	1.62267
mmu_circRNA_22007	chr10	53563282	53626034	Mcm9	21.6995	0.002117	1.35772
mmu_circRNA_22801	chr10	129000000	129000000	Dnajc14	21.681	0.002121	1.88964
mmu_circRNA_45086	chr9	108000000	108000000	Lamb2	21.6582	0.002125	3.1199
mmu_circRNA_43931	chr9	31313426	31318571	Prdm10	21.6377	0.002129	1.52836
mmu_circRNA_30208	chr17	6752982	6759562	Ezr	21.4209	0.002172	2.04151
mmu_circRNA_45121	chr9	110000000	110000000	Dhx30	21.4152	0.002173	1.37205
mmu_circRNA_006504	chr4	134000000	134000000	Arid1a	21.2145	0.002215	1.48186
mmu_circRNA_42118	chr7	112000000	112000000	Mical2	21.1996	0.002218	2.05135
mmu_circRNA_27753	chr14	70141610	70142531	Ccar2	21.0406	0.002251	2.49399
mmu_circRNA_41099	chr6	148000000	148000000	Tmtc1	20.9466	0.002271	2.15828
mmu_circRNA_19421	chr6	87765453	87765531	Gm5879	20.922	0.002277	2.1936
mmu_circRNA_32166	chr19	4011101	4011272	Ndufv1	20.8932	0.002283	6.80896
mmu_circRNA_29143	chr16	4762558	4763846	Hmox2	20.8245	0.002298	2.17582
mmu_circRNA_44552	chr9	69997080	69999270	Bnip2	20.6324	0.002341	1.47739
mmu_circRNA_31665	chr18	42221478	42244910	Lars	20.6216	0.002343	1.49727
mmu_circRNA_26043	chr13	13966309	13980696	B3galnt2	20.5721	0.002355	1.92817
mmu_circRNA_27950	chr14	102000000	102000000	Lmo7	20.5545	0.002359	6.79975
mmu_circRNA_34934	chr2	164000000	164000000	Serinc3	20.5286	0.002365	2.00446
mmu_circRNA_30778	chr17	65837683	65838024	Ppp4r1	20.4397	0.002385	1.25773
mmu_circRNA_36225	chr3	138000000	138000000	Metap1	20.4377	0.002386	1.6978
mmu_circRNA_28051	chr14	121000000	121000000	Ipo5	20.3744	0.0024	1.41005
mmu_circRNA_43114	chr8	77555664	77568358	Prmt10	20.3289	0.002411	1.99372
mmu_circRNA_30324	chr17	24627990	24630999	Tsc2	20.3182	0.002414	1.28362
mmu_circRNA_30419	chr17	29277856	29282891	BC004004	20.145	0.002455	2.57707
mmu_circRNA_36026	chr3	117000000	117000000	Palmd	20.1427	0.002456	2.48622
mmu_circRNA_32246	chr19	11970686	11973908	Osbp	20.1213	0.002461	1.94101
mmu_circRNA_33914	chr2	76714680	76715645	Ttn	20.0969	0.002467	3.67297
mmu_circRNA_37822	chr4	138000000	138000000	Ece1	20.0649	0.002475	2.43486
mmu_circRNA_24429	chr11	116000000	116000000	Acox1	20.064	0.002475	1.50148
mmu_circRNA_32717	chr19	47239801	47256858	Neurl1a	20.0197	0.002486	1.60893
mmu_circRNA_36625	chr4	34562311	34566005	Akirin2	19.989	0.002493	1.36677
mmu_circRNA_34533	chr2	129000000	129000000	Mertk	19.9377	0.002506	1.7148
mmu_circRNA_34442	chr2	122000000	122000000	Eif3j1	19.9281	0.002509	1.3012
mmu_circRNA_20578	chr1	97719833	97756934	Ppip5k2	19.8705	0.002523	1.97494
mmu_circRNA_29469	chr16	24845090	24889959	Lpp	19.8538	0.002527	1.59155
mmu_circRNA_36287	chr3	148000000	148000000		19.7962	0.002542	1.54291
mmu_circRNA_28328	chr15	30240298	30241432	Ctnnd2	19.7013	0.002566	1.35591
mmu_circRNA_42123	chr7	112000000	112000000	Micalcl	19.6554	0.002578	2.22196
mmu_circRNA_26006	chr13	11605155	11692716	Ryr2	19.6255	0.002586	4.44729
mmu_circRNA_39173	chr5	113000000	113000000	Myo18b	19.574	0.0026	7.5672
mmu_circRNA_24178	chr11	100000000	100000000	Jup	19.5691	0.002601	3.29137
mmu_circRNA_011235	chr15	62107147	62107465	Pvt1	19.5198	0.002614	1.58159
mmu_circRNA_28982	chr15	92677500	92680543	Pdzrn4	19.4759	0.002626	1.79916
mmu_circRNA_34312	chr2	120000000	120000000	Rtf1	19.4373	0.002636	1.70517
mmu_circRNA_012656	chr7	114000000	114000000	Rras2	19.4036	0.002646	3.18514
mmu_circRNA_34354	chr2	121000000	121000000	Zfp106	19.3722	0.002654	3.14622
mmu_circRNA_22773	chr10	127000000	127000000	Dctn2	19.2913	0.002676	1.90633
mmu_circRNA_30426	chr17	30135322	30192730	Zfand3	19.2836	0.002678	1.46833
mmu_circRNA_33560	chr2	52449949	52477811	Cacnb4	19.1977	0.002702	3.06468
mmu_circRNA_21398	chr1	178000000	178000000	Efcab2	19.1542	0.002715	1.98939
mmu_circRNA_22795	chr10	128000000	128000000	Cs	19.148	0.002716	5.60461
mmu_circRNA_27871	chr14	79009163	79056722	Vwa8	19.1252	0.002723	1.91259
mmu_circRNA_45225	chr9	115000000	115000000	Gpd1l	19.1002	0.00273	1.87236
mmu_circRNA_24052	chr11	88048489	88048674	Srsf1	19.056	0.002743	1.49497
mmu_circRNA_27353	chr14	30346797	30350949	Cacna1d	19.0107	0.002756	1.64168
mmu_circRNA_35879	chr3	100000000	100000000	Wdr3	18.9817	0.002764	1.38999
mmu_circRNA_29635	chr16	35963974	35964364	Parp9	18.9714	0.002767	1.8932
mmu_circRNA_25212	chr12	65065736	65070052	Fkbp3	18.9449	0.002775	2.14247
mmu_circRNA_30260	chr17	14325534	14348778	Smoc2	18.8782	0.002794	3.25523
mmu_circRNA_35222	chr3	32554154	32564305	Mfn1	18.7657	0.002828	3.15036
mmu_circRNA_32224	chr19	8749665	8750027	Stx5a	18.7327	0.002838	1.46467
mmu_circRNA_35631	chr3	79605629	79618425	Etfdh	18.6969	0.002848	1.81766
mmu_circRNA_44408	chr9	63194201	63263187	Map2k5	18.6772	0.002854	1.6678
mmu_circRNA_30174	chr17	3536077	3555083	Tfb1m	18.661	0.002859	1.42575
mmu_circRNA_31873	chr18	67358709	67360242	Cidea	18.621	0.002872	2.87624
mmu_circRNA_30481	chr17	33932453	33932751	Rgl2	18.6149	0.002873	1.91228
mmu_circRNA_003547	chr8	106000000	106000000	Nfatc3	18.5462	0.002895	1.55207
mmu_circRNA_36155	chr3	133000000	133000000	Aimp1	18.4985	0.00291	2.48679
mmu_circRNA_38666	chr5	65158783	65163002	Klhl5	18.4225	0.002934	1.3574
mmu_circRNA_002246	chr7	143000000	143000000	Igf2	18.3534	0.002956	1.95021
mmu_circRNA_45292	chr9	122000000	122000000	Snrk	18.3241	0.002965	1.79347
mmu_circRNA_29636	chr16	36000181	36002950	Kpna1	18.3192	0.002967	1.45513
mmu_circRNA_34605	chr2	133000000	133000000	Gpcpd1	18.2881	0.002977	3.155
mmu_circRNA_40482	chr6	84129470	84152409	Dysf	18.2682	0.002983	2.96191
mmu_circRNA_42500	chr7	144000000	144000000	Cttn	18.2397	0.002992	1.47322
mmu_circRNA_20904	chr1	135000000	135000000	Ppp1r12b	18.123	0.003031	1.74526
mmu_circRNA_34966	chr2	166000000	166000000	Sulf2	18.1045	0.003037	1.74734
mmu_circRNA_38978	chr5	92187234	92189344	Uso1	18.0701	0.003049	2.93743
mmu_circRNA_19433	chr6	121000000	121000000	Bcl2l13	18.0388	0.003059	1.54424
mmu_circRNA_44181	chr9	53594405	53595400	Acat1	17.9793	0.003079	3.46132
mmu_circRNA_29047	chr15	98125025	98126923	Pfkm	17.9721	0.003082	22.2375
mmu_circRNA_32763	chr19	53850101	53853635	Rbm20	17.9072	0.003104	3.07541
mmu_circRNA_26524	chr13	68640709	68657451	Adcy2	17.8944	0.003108	1.27327
mmu_circRNA_39208	chr5	115000000	115000000	Mlec	17.8538	0.003122	2.05315
mmu_circRNA_18984	chr10	67034596	67036007	Reep3	17.8035	0.00314	1.93814
mmu_circRNA_38659	chr5	64285944	64339731	Tbc1d1	17.8027	0.00314	1.55094
mmu_circRNA_36893	chr4	63993026	64000970	Tnc	17.8004	0.003141	2.6903
mmu_circRNA_011180	chr8	36937559	36938758	Dlc1	17.7512	0.003159	9.46419
mmu_circRNA_37750	chr4	132000000	132000000	Med18	17.7435	0.003161	2.19121
mmu_circRNA_37004	chr4	83252985	83263801	Ttc39b	17.7037	0.003175	1.57216
mmu_circRNA_31874	chr18	67401168	67402547		17.6219	0.003205	2.17004
mmu_circRNA_36343	chr3	155000000	155000000	Tnni3k	17.6161	0.003207	2.79858
mmu_circRNA_21456	chr1	181000000	181000000	Nvl	17.5966	0.003214	1.92681
mmu_circRNA_31490	chr18	31594576	31605810	Slc25a46	17.5434	0.003233	2.01371
mmu_circRNA_19719	chr1	16997463	17004534	Jph1	17.3664	0.003299	1.57411
mmu_circRNA_27083	chr14	14052918	14103507	Atxn7	17.3584	0.003302	1.49808
mmu_circRNA_19367	chr5	86012260	86018486	Cenpc1	17.3379	0.00331	1.78493
mmu_circRNA_017192	chr13	89691466	89691586	Vcan	17.3296	0.003313	2.96574
mmu_circRNA_25929	chr12	118000000	118000000	Rapgef5	17.3082	0.003321	1.60083
mmu_circRNA_27717	chr14	64986302	64995068	Ints9	17.3045	0.003323	1.79519
mmu_circRNA_43960	chr9	35034072	35055649	St3gal4	17.3002	0.003325	1.52402
mmu_circRNA_41629	chr7	67316791	67316982	Mef2a	17.2144	0.003358	2.60864
mmu_circRNA_35821	chr3	95060483	95063784	Pip5k1a	17.189	0.003367	2.50232
mmu_circRNA_39059	chr5	103000000	103000000	Arhgap24	17.1498	0.003383	1.74592
mmu_circRNA_23680	chr11	74836362	74837723	Mnt	17.0867	0.003408	2.19589
mmu_circRNA_24060	chr11	88844258	88845865	Akap1	17.0846	0.003409	1.98822
mmu_circRNA_36721	chr4	45813392	45816387	Igfbpl1	17.0839	0.003409	1.59212
mmu_circRNA_22125	chr10	63162221	63169430	Mypn	17.0466	0.003424	3.69535
mmu_circRNA_22146	chr10	66176233	66205600	4930407I19Rik	17.0286	0.003431	2.08734
mmu_circRNA_25181	chr12	59146846	59163019	Ctage5	16.9984	0.003443	1.63533
mmu_circRNA_25415	chr12	80364003	80397782	Dcaf5	16.9932	0.003445	1.31944
mmu_circRNA_38214	chr5	21560399	21561299	Lrrc17	16.9775	0.003451	1.84939
mmu_circRNA_43495	chr8	112000000	112000000	Cfdp1	16.9204	0.003475	1.31428
mmu_circRNA_27579	chr14	56624016	56641317	Parp4	16.9113	0.003478	1.36336
mmu_circRNA_39825	chr6	8034714	8060885	Col28a1	16.8629	0.003498	1.54983
mmu_circRNA_43548	chr8	119000000	119000000	Cdh13	16.837	0.003509	1.98654
mmu_circRNA_37080	chr4	86805369	86829666	Dennd4c	16.8291	0.003512	1.33314
mmu_circRNA_20542	chr1	92452010	92470985	Ndufa10	16.7378	0.00355	1.90208
mmu_circRNA_37690	chr4	129000000	129000000	Bsdc1	16.6778	0.003576	2.12336
mmu_circRNA_28143	chr15	3457929	3551685	Ghr	16.6689	0.00358	2.94701
mmu_circRNA_011481	chr13	89692412	89692479	Vcan	16.6675	0.00358	1.53491
mmu_circRNA_30224	chr17	10273946	10282981	Qk	16.5824	0.003617	5.68551
mmu_circRNA_28790	chr15	76536224	76536471	Fbxl6	16.579	0.003618	1.40108
mmu_circRNA_33856	chr2	72174422	72180103	Rapgef4	16.569	0.003623	1.55992
mmu_circRNA_005186	chr4	141000000	141000000	Epha2	16.5074	0.00365	1.3924
mmu_circRNA_35798	chr3	90415492	90424087	Ints3	16.4472	0.003676	1.47874
mmu_circRNA_41283	chr7	34150787	34151088	Uba2	16.4239	0.003687	1.54824
mmu_circRNA_23775	chr11	77777234	77778314	Myo18a	16.4183	0.003689	1.43966
mmu_circRNA_20547	chr1	93416500	93442250	Hdlbp	16.3982	0.003698	5.07476
mmu_circRNA_19323	chr4	48131762	48140487	Stx17	16.3754	0.003708	1.85519
mmu_circRNA_21155	chr1	162000000	162000000	Suco	16.3557	0.003717	4.64688
mmu_circRNA_31576	chr18	35222064	35223575	Ctnna1	16.3498	0.00372	5.87733
mmu_circRNA_20134	chr1	57900633	57902224	Spats2l	16.2962	0.003744	1.42846
mmu_circRNA_35670	chr3	84974402	84976384	Fbxw7	16.2827	0.003751	2.81496
mmu_circRNA_34831	chr2	156000000	156000000	Uqcc1	16.2352	0.003772	6.46145
mmu_circRNA_38485	chr5	34964772	34975333	Rgs12	16.172	0.003802	2.13453
mmu_circRNA_29773	chr16	45777712	45781457	Phldb2	16.155	0.00381	2.08481
mmu_circRNA_34138	chr2	104000000	104000000	Hipk3	16.1546	0.00381	1.71734
mmu_circRNA_40480	chr6	84037233	84039597	Dysf	16.1082	0.003832	3.38316
mmu_circRNA_27173	chr14	21003094	21007304	Vcl	16.1002	0.003836	2.14231
mmu_circRNA_016872	chr19	30039063	30039297	Uhrf2	16.0923	0.003839	1.38353
mmu_circRNA_013054	chr1	53885328	53914632	Hecw2	16.0507	0.003859	1.4357
mmu_circRNA_29904	chr16	70360857	70401849	Gbe1	16.01	0.003879	1.30184
mmu_circRNA_34453	chr2	126000000	126000000	Secisbp2l	15.9769	0.003895	2.04879
mmu_circRNA_42590	chr8	15063842	15085314	Myom2	15.8926	0.003936	13.2196
mmu_circRNA_34204	chr2	111000000	111000000	Ano3	15.8387	0.003963	1.38262
mmu_circRNA_34025	chr2	91216665	91218889	Ddb2	15.8015	0.003981	1.53155
mmu_circRNA_28234	chr15	10523572	10533808	Ttc23l	15.7932	0.003985	1.51803
mmu_circRNA_26225	chr13	42709703	42709850	Phactr1	15.7685	0.003998	2.18954
mmu_circRNA_41304	chr7	35293654	35303471	Gpatch1	15.7536	0.004005	1.27523
mmu_circRNA_31575	chr18	35174252	35182553	Ctnna1	15.7494	0.004007	3.36503
mmu_circRNA_45244	chr9	119000000	119000000	Golga4	15.7384	0.004013	4.16496
mmu_circRNA_41272	chr7	29997749	29998210	Zfp568	15.7377	0.004013	2.84538
mmu_circRNA_42240	chr7	121000000	121000000	Uqcrc2	15.7319	0.004016	2.28161
mmu_circRNA_22786	chr10	128000000	128000000	Atp5b	15.7312	0.004017	9.09576
mmu_circRNA_28080	chr14	122000000	122000000	Clybl	15.7242	0.00402	2.86117
mmu_circRNA_45297	chr9	123000000	123000000	Tcaim	15.6762	0.004045	2.17069
mmu_circRNA_36583	chr4	32561777	32563367	Bach2	15.67	0.004048	2.0779
mmu_circRNA_24405	chr11	110000000	110000000	Wipi1	15.6582	0.004054	2.1178
mmu_circRNA_33407	chr2	38116604	38126648	Dennd1a	15.6547	0.004056	2.41847
mmu_circRNA_41096	chr6	148000000	148000000	Tmtc1	15.6342	0.004066	2.33598
mmu_circRNA_21644	chr10	10719222	10746791	Grm1	15.6145	0.004076	3.00321
mmu_circRNA_27736	chr14	66303180	66304235	Trim35	15.5569	0.004106	1.82696
mmu_circRNA_38636	chr5	57913155	57942262	Pcdh7	15.5556	0.004107	1.74936
mmu_circRNA_32742	chr19	50168518	50182786	Sorcs1	15.5251	0.004123	1.87274
mmu_circRNA_39546	chr5	137000000	137000000	Ephb4	15.5241	0.004124	1.9956
mmu_circRNA_41028	chr6	143000000	143000000	Abcc9	15.499	0.004137	6.61618
mmu_circRNA_32016	chr18	77846378	77871848	Pstpip2	15.4649	0.004155	2.35511
mmu_circRNA_42315	chr7	127000000	127000000	Taok2	15.461	0.004157	3.50352
mmu_circRNA_39448	chr5	130000000	130000000	Gbas	15.4545	0.004161	4.04345
mmu_circRNA_33851	chr2	71880038	71883932	Pdk1	15.4445	0.004166	3.38306
mmu_circRNA_012617	chr9	77164764	77190737	Mlip	15.4298	0.004174	4.06065
mmu_circRNA_016374	chr1	190000000	190000000	Ptpn14	15.4172	0.004181	2.97343
mmu_circRNA_19219	chr19	4871084	4871156	Actn3	15.3522	0.004216	2.88362
mmu_circRNA_22339	chr10	85946190	85947333	Rtcb	15.3128	0.004238	1.90667
mmu_circRNA_27032	chr14	11674147	11675943	Ptprg	15.2734	0.004259	1.35275
mmu_circRNA_34450	chr2	125000000	125000000	Fbn1	15.2453	0.004275	1.96704
mmu_circRNA_22969	chr11	22095317	22138057	Ehbp1	15.2438	0.004276	1.48935
mmu_circRNA_35224	chr3	32574233	32574368	Mfn1	15.1932	0.004304	4.08027
mmu_circRNA_20362	chr1	75274167	75275717	Resp18	15.1869	0.004308	1.49057
mmu_circRNA_008872	chr17	75290014	75296343	Ltbp1	15.178	0.004313	2.07328
mmu_circRNA_31927	chr18	69642882	69657950	Tcf4	15.131	0.004339	1.52836
mmu_circRNA_45527	chrX	74237121	74237590	Flna	15.1167	0.004348	1.82103
mmu_circRNA_19721	chr1	17091297	17092057	Jph1	15.1141	0.004349	3.13642
mmu_circRNA_36831	chr4	57218508	57270177	Ptpn3	15.1006	0.004357	3.95969
mmu_circRNA_41908	chr7	96703925	96797505	Tenm4	15.0942	0.00436	1.85639
mmu_circRNA_45918	chrX	160000000	160000000	Map3k15	15.0856	0.004365	1.50057
mmu_circRNA_40416	chr6	72849443	72850484	Kcmf1	15.075	0.004371	1.81733
mmu_circRNA_42775	chr8	33669152	33682679	Gsr	15.0588	0.004381	1.65609
mmu_circRNA_012287	chr6	4535387	4535477	Col1a2	15.0508	0.004385	1.31816
mmu_circRNA_40987	chr6	137000000	137000000	Pde6h	15.0182	0.004404	1.60026
mmu_circRNA_35221	chr3	32542805	32546695	Mfn1	15.0107	0.004409	2.32463
mmu_circRNA_42317	chr7	127000000	127000000	Mvp	15.0091	0.00441	2.1261
mmu_circRNA_43005	chr8	70114988	70116668	Ncan	14.9237	0.00446	1.44907
mmu_circRNA_35660	chr3	84190512	84193372	Trim2	14.8961	0.004476	1.34752
mmu_circRNA_32761	chr19	53813247	53834779	Rbm20	14.8911	0.004479	4.35581
mmu_circRNA_27251	chr14	26460041	26482966	Slmap	14.8701	0.004492	1.54663
mmu_circRNA_32865	chr2	3178235	3202721	Fam171a1	14.8609	0.004498	1.34021
mmu_circRNA_25524	chr12	85307929	85329975	Nek9	14.8528	0.004502	1.55226
mmu_circRNA_000459	chr7	144000000	144000000	Nap1l4	14.8493	0.004504	1.85864
mmu_circRNA_27178	chr14	21234832	21381617	Adk	14.7747	0.00455	2.51194
mmu_circRNA_37248	chr4	101000000	101000000	Jak1	14.687	0.004604	1.77461
mmu_circRNA_003983	chr13	74328296	74328379	Sdha	14.6538	0.004625	3.51861
mmu_circRNA_34314	chr2	120000000	120000000	Rpap1	14.626	0.004642	2.18387
mmu_circRNA_41289	chr7	34284701	34285953	4931406P16Rik	14.6213	0.004645	1.44925
mmu_circRNA_35582	chr3	69735045	69741654	Nmd3	14.6213	0.004645	1.5268
mmu_circRNA_26546	chr13	74671307	74675906	Erap1	14.621	0.004645	1.59912
mmu_circRNA_26977	chr13	113000000	113000000	Ppap2a	14.6177	0.004647	1.82591
mmu_circRNA_30538	chr17	46590011	46591802	Ptk7	14.6103	0.004652	1.81412
mmu_circRNA_21593	chr1	195000000	195000000	Plxna2	14.596	0.004661	1.77019
mmu_circRNA_29989	chr16	87486235	87486661	Cct8	14.588	0.004666	1.5873
mmu_circRNA_20135	chr1	58186276	58194793	Aox3	14.5648	0.004681	1.32994
mmu_circRNA_36222	chr3	138000000	138000000	Trmt10a	14.5611	0.004683	1.58045
mmu_circRNA_20252	chr1	63163666	63165030	Ndufs1	14.5542	0.004688	2.14969
mmu_circRNA_32209	chr19	7065464	7066203	Macrod1	14.5368	0.004699	5.1639
mmu_circRNA_26986	chr13	114000000	114000000	Arl15	14.5213	0.004709	1.78212
mmu_circRNA_37348	chr4	108000000	108000000	Scp2	14.5082	0.004717	2.1997
mmu_circRNA_29327	chr16	16225300	16247043	Pkp2	14.4702	0.004742	3.03561
mmu_circRNA_30884	chr17	73906009	73907745	Xdh	14.3981	0.004789	2.40608
mmu_circRNA_009050	chr14	29055886	29062540	Cacna2d3	14.3442	0.004825	1.58404
mmu_circRNA_37144	chr4	91982427	92008675		14.3149	0.004845	1.86451
mmu_circRNA_26521	chr13	67710314	67711007	Zfp65	14.2862	0.004864	2.19992
mmu_circRNA_43027	chr8	72579562	72580144	Tmem38a	14.2842	0.004865	1.70169
mmu_circRNA_000594	chr16	63652214	63653578	Epha3	14.2823	0.004867	1.37028
mmu_circRNA_35348	chr3	51436214	51451382	Naa15	14.2678	0.004876	1.57319
mmu_circRNA_40846	chr6	120000000	120000000	Erc1	14.2603	0.004882	2.32643
mmu_circRNA_28312	chr15	27544250	27571654	Ank	14.2365	0.004898	2.39728
mmu_circRNA_32718	chr19	47283020	47314166	Sh3pxd2a	14.2171	0.004911	2.1416
mmu_circRNA_42621	chr8	17500397	17504015		14.1599	0.00495	1.31601
mmu_circRNA_42224	chr7	120000000	120000000	Dcun1d3	14.1263	0.004974	1.37509

## Sheet: HD_RD_down (RD upregulated)
Supplementary Table 1e: HD_RD_down DE circRNAs (FC>1.25,p<0.005)
circRNA	chrom	txStart	txEnd	GeneSymbol	tstats1	pvals1	FC
mmu_circRNA_011391	chr10	90049815	90077142	Anks1b	-334.778	8.92e-06	27.3541
mmu_circRNA_016623	chr1	8583204	8607152	Sntg1	-255.54	1.53e-05	9.67362
mmu_circRNA_28683	chr15	68995051	69024839	Khdrbs3	-208.117	2.31e-05	16.9212
mmu_circRNA_41367	chr7	46515667	46635556	Sergef	-181.068	3.05e-05	6.28364
mmu_circRNA_40528	chr6	86714174	86722665	Gmcl1	-161.359	3.84e-05	1.41871
mmu_circRNA_25316	chr12	72783682	72801149	Ppm1a	-160.531	3.88e-05	2.84708
mmu_circRNA_012479	chr16	88034154	88056175	Grik1	-157.462	4.03e-05	7.98775
mmu_circRNA_39953	chr6	29409224	29410242	Ccdc136	-138.17	5.24e-05	2.7884
mmu_circRNA_31233	chr18	7403185	7461715	Mpp7	-136.189	5.39e-05	4.61547
mmu_circRNA_40570	chr6	93254713	93271754	9530026P05Rik	-131.933	5.74e-05	1.93725
mmu_circRNA_40795	chr6	116000000	116000000	Tmcc1	-128.112	6.09e-05	3.92064
mmu_circRNA_26803	chr13	97118374	97122892	Fam169a	-124.813	6.42e-05	24.0596
mmu_circRNA_27549	chr14	52120472	52133859	Rpgrip1	-112.969	7.83e-05	92.0043
mmu_circRNA_45255	chr9	120000000	120000000	Myrip	-110.797	8.14e-05	1.54906
mmu_circRNA_19101	chr13	93341753	93356080	Homer1	-104.624	9.13e-05	2.44274
mmu_circRNA_33461	chr2	41185869	41511627	Lrp1b	-103.46	9.34e-05	3.34538
mmu_circRNA_34022	chr2	91154434	91158488	Madd	-102.083	9.59e-05	6.06372
mmu_circRNA_36242	chr3	142000000	142000000	Bmpr1b	-100.435	9.91e-05	1.69932
mmu_circRNA_45493	chrX	66850412	66854344		-98.4983	0.000103	2.96343
mmu_circRNA_38546	chr5	43750861	43773659	Fbxl5	-96.4859	0.000107	10.7295
mmu_circRNA_25917	chr12	116000000	116000000	Esyt2	-94.9683	0.000111	1.62707
mmu_circRNA_013356	chr9	22490817	22514093	Bbs9	-88.3484	0.000128	11.3936
mmu_circRNA_23845	chr11	80220257	80227332	Rhot1	-87.4546	0.000131	2.18376
mmu_circRNA_42976	chr8	65967046	65997951	2021-03-01	-86.2019	0.000135	3.23831
mmu_circRNA_007270	chr6	22318933	22343319	Fam3c	-85.4172	0.000137	7.34494
mmu_circRNA_43940	chr9	32129569	32153124	Arhgap32	-81.2617	0.000151	11.2909
mmu_circRNA_010626	chr10	90069467	90077142	Anks1b	-81.0942	0.000152	33.8106
mmu_circRNA_41782	chr7	81893798	81900423	Hdgfrp3	-80.0919	0.000156	4.78018
mmu_circRNA_38040	chr5	3992045	4032913	Akap9	-79.9921	0.000156	1.74959
mmu_circRNA_18954	chr1	120000000	120000000	Ptpn4	-79.2014	0.000159	11.6959
mmu_circRNA_26038	chr13	13710723	13757447	Lyst	-77.0088	0.000169	2.86794
mmu_circRNA_35963	chr3	107000000	108000000	Slc6a17	-76.9122	0.000169	2.49677
mmu_circRNA_007370	chr9	58978624	58990508	Neo1	-76.8119	0.000169	3.15794
mmu_circRNA_37226	chr4	99212576	99224550	Atg4c	-75.7092	0.000174	7.61425
mmu_circRNA_25013	chr12	44282577	44308114	Pnpla8	-74.8401	0.000178	1.53009
mmu_circRNA_40362	chr6	65855948	65928021	Prdm5	-74.6116	0.00018	1.70858
mmu_circRNA_33504	chr2	48927095	48940400	Orc4	-72.6966	0.000189	3.25333
mmu_circRNA_36314	chr3	152000000	152000000	Usp33	-72.395	0.000191	1.91672
mmu_circRNA_44775	chr9	86835108	86836721	Snap91	-71.2879	0.000197	11.7781
mmu_circRNA_19567	chr1	4830267	4841132	Lypla1	-69.6067	0.000206	1.69324
mmu_circRNA_20073	chr1	53216230	53290423	Pms1	-67.8543	0.000217	4.44899
mmu_circRNA_34723	chr2	146000000	146000000	4930529M08Rik	-67.1572	0.000222	2.02551
mmu_circRNA_32715	chr19	47074812	47076132	Taf5	-65.6141	0.000232	3.42656
mmu_circRNA_36180	chr3	133000000	133000000	Ppa2	-65.0618	0.000236	3.99853
mmu_circRNA_24372	chr11	108000000	109000000	Cep112	-63.6063	0.000247	6.83737
mmu_circRNA_33068	chr2	18231703	18308949	Dnajc1	-62.8927	0.000253	3.30127
mmu_circRNA_35460	chr3	59031545	59086401	Med12l	-62.3815	0.000257	4.51475
mmu_circRNA_43531	chr8	114000000	114000000	Vat1l	-60.8502	0.00027	6.43286
mmu_circRNA_41556	chr7	62019948	62104394	Mir344f	-60.6989	0.000271	1.8778
mmu_circRNA_26798	chr13	97085373	97094147	Fam169a	-60.3339	0.000275	44.2672
mmu_circRNA_37418	chr4	109000000	109000000	Eps15	-60.0513	0.000277	2.36115
mmu_circRNA_30076	chr16	93844193	93847430	Morc3	-59.713	0.00028	3.01703
mmu_circRNA_39939	chr6	28125615	28126426	Grm8	-58.4912	0.000292	1.70313
mmu_circRNA_27759	chr14	70236477	70267506	Ppp3cc	-58.4167	0.000293	1.98864
mmu_circRNA_21164	chr1	162000000	162000000	Dnm3	-58.0665	0.000296	3.16277
mmu_circRNA_41569	chr7	62100381	62193593	AK086712	-57.122	0.000306	6.62201
mmu_circRNA_30467	chr17	32253040	32266520	Brd4	-56.4749	0.000313	2.91584
mmu_circRNA_26111	chr13	17738916	17765093	Cdk13	-56.1437	0.000317	1.70304
mmu_circRNA_22336	chr10	85144153	85148798	Cry1	-56.0013	0.000319	2.2721
mmu_circRNA_27591	chr14	56794406	56804863	Zmym5	-55.9305	0.00032	2.75492
mmu_circRNA_29388	chr16	18324356	18333564	Tango2	-55.7591	0.000321	5.89304
mmu_circRNA_008701	chr18	45592005	45592424	Kcnn2	-54.8305	0.000332	3.45087
mmu_circRNA_45746	chrX	135000000	135000000	Zmat1	-54.5557	0.000336	2.22402
mmu_circRNA_23307	chr11	51708934	51734661	Sec24a	-54.0713	0.000342	2.16627
mmu_circRNA_005791	chr4	118000000	118000000	Eri3	-53.7372	0.000346	2.04289
mmu_circRNA_44742	chr9	83569568	83577621	Sh3bgrl2	-53.5036	0.000349	3.83927
mmu_circRNA_19132	chr15	39566941	39616512	Rims2	-52.0269	0.000369	60.1912
mmu_circRNA_26802	chr13	97091817	97118531	Fam169a	-51.848	0.000372	9.06011
mmu_circRNA_003169	chr8	77310730	77365160	Arhgap10	-50.817	0.000387	7.78672
mmu_circRNA_21021	chr1	153000000	153000000	Smg7	-50.6993	0.000389	1.33187
mmu_circRNA_011266	chr15	39566942	39616510	Rims2	-50.4658	0.000392	93.1239
mmu_circRNA_27462	chr14	34694986	34729407	Wapal	-49.9479	0.000401	7.04594
mmu_circRNA_22411	chr10	90069471	90077142	Anks1b	-49.9048	0.000401	28.6701
mmu_circRNA_009672	chr13	91524584	91564694	Ssbp2	-49.8644	0.000402	6.83493
mmu_circRNA_20166	chr1	59191888	59199191	Als2	-49.5341	0.000407	8.30419
mmu_circRNA_012693	chr14	36938583	36941264	Ccser2	-49.29	0.000411	4.08984
mmu_circRNA_015241	chr10	117000000	117000000	Cpsf6	-49.0368	0.000416	4.07264
mmu_circRNA_36179	chr3	133000000	133000000	Ppa2	-48.6839	0.000422	3.06955
mmu_circRNA_010446	chr14	56748834	56772006	Pspc1	-48.488	0.000425	3.01451
mmu_circRNA_002573	chr10	90895098	90948672	Anks1b	-48.4803	0.000425	6.24926
mmu_circRNA_38144	chr5	18289523	18308825	Gnai1	-48.437	0.000426	1.34832
mmu_circRNA_25209	chr12	65042460	65048280	Prpf39	-47.8084	0.000437	4.1917
mmu_circRNA_43565	chr8	121000000	121000000	Gm27021	-47.5028	0.000443	1.30201
mmu_circRNA_000079	chr2	18101457	18162886	Mllt10	-47.3143	0.000446	1.73706
mmu_circRNA_20053	chr1	52188678	52220039	Gls	-47.1357	0.00045	1.73977
mmu_circRNA_21928	chr10	45588379	45677263	Hace1	-47.0853	0.000451	5.19839
mmu_circRNA_20642	chr1	106000000	106000000	Phlpp1	-46.825	0.000456	2.74745
mmu_circRNA_38155	chr5	20065551	20228451	Magi2	-46.7652	0.000457	1.96002
mmu_circRNA_005382	chr1	16463034	16509408	Stau2	-46.6653	0.000459	6.17545
mmu_circRNA_20144	chr1	58472304	58493750	Orc2	-46.6486	0.000459	2.77069
mmu_circRNA_38897	chr5	86016201	86052241	Cenpc1	-46.2102	0.000468	6.23137
mmu_circRNA_37805	chr4	137000000	137000000	Kdm1a	-45.7941	0.000477	2.13873
mmu_circRNA_38580	chr5	48396583	48402475	5730480H06Rik	-45.5368	0.000482	2.32624
mmu_circRNA_29273	chr16	13788777	13800016	Rrn3	-45.3649	0.000486	2.18684
mmu_circRNA_33912	chr2	76584460	76586251	Osbpl6	-45.1308	0.000491	4.17203
mmu_circRNA_003225	chr4	132000000	132000000	Epb4.1	-44.9632	0.000494	4.94661
mmu_circRNA_012541	chr13	36232121	36246494	Fars2	-44.8712	0.000496	1.87778
mmu_circRNA_39858	chr6	17819249	17886118	St7	-44.5009	0.000505	1.78759
mmu_circRNA_19030	chr11	84467458	84473170	Aatf	-44.4026	0.000507	1.5212
mmu_circRNA_018598	chr7	133000000	133000000	Zranb1	-44.0399	0.000515	3.25703
mmu_circRNA_37265	chr4	103000000	103000000	Sgip1	-43.8344	0.00052	6.33329
mmu_circRNA_39362	chr5	124000000	124000000	Zcchc8	-43.647	0.000525	3.14652
mmu_circRNA_005864	chr13	17750256	17772957	Cdk13	-43.6146	0.000525	3.08329
mmu_circRNA_25343	chr12	75087404	75154281	Kcnh5	-43.4875	0.000528	5.54936
mmu_circRNA_41174	chr7	7181232	7182411	Zfp418	-43.4602	0.000529	3.02731
mmu_circRNA_40935	chr6	128000000	128000000	Prmt8	-43.3919	0.000531	1.48142
mmu_circRNA_004212	chr7	133000000	133000000	Zranb1	-43.2726	0.000534	7.66407
mmu_circRNA_000174	chr1	8583204	8624881	Sntg1	-43.2703	0.000534	12.68
mmu_circRNA_017153	chr2	149000000	149000000	Napb	-43.2014	0.000535	3.32189
mmu_circRNA_010480	chr5	88614940	88617436	Rufy3	-42.9141	0.000543	3.32236
mmu_circRNA_013311	chr9	101000000	101000000	Stag1	-42.7585	0.000547	3.91335
mmu_circRNA_37745	chr4	132000000	132000000	Epb4.1	-42.7488	0.000547	2.88767
mmu_circRNA_34888	chr2	159000000	159000000	Dhx35	-42.657	0.000549	1.82016
mmu_circRNA_29049	chr15	98554600	98560325	Ccnt1	-42.5861	0.000551	2.2793
mmu_circRNA_40387	chr6	71603933	71612016	Kdm3a	-42.5128	0.000553	4.98996
mmu_circRNA_26114	chr13	17750256	17766606	Cdk13	-42.4416	0.000555	5.48686
mmu_circRNA_21354	chr1	177000000	177000000	Akt3	-42.3429	0.000557	14.7541
mmu_circRNA_34208	chr2	111000000	111000000	Ano3	-42.174	0.000562	1.60051
mmu_circRNA_005357	chr3	55853770	55891674	Nbea	-41.818	0.000571	3.14871
mmu_circRNA_011703	chr15	39555064	39616510	Rims2	-41.6463	0.000576	38.9853
mmu_circRNA_25345	chr12	75114190	75137750	Kcnh5	-41.3969	0.000583	30.9349
mmu_circRNA_000102	chr16	81576052	81589811	Ncam2	-41.3747	0.000584	2.23348
mmu_circRNA_27898	chr14	84532874	84533695	Pcdh17	-41.0183	0.000594	2.09237
mmu_circRNA_19504	chr9	13779200	13779317	Mtmr2	-40.9656	0.000595	1.75944
mmu_circRNA_35046	chr2	180000000	180000000	Taf4a	-40.8997	0.000597	3.43771
mmu_circRNA_29261	chr16	13603027	13648499	Parn	-40.7689	0.000601	2.9596
mmu_circRNA_42171	chr7	116000000	116000000	Pik3c2a	-40.6333	0.000605	6.07351
mmu_circRNA_36757	chr4	48382104	48385272	Invs	-40.6022	0.000606	1.46523
mmu_circRNA_27562	chr14	54897120	54897272	Pabpn1	-40.5665	0.000607	1.4096
mmu_circRNA_36108	chr3	124000000	124000000	Ndst3	-40.5161	0.000609	1.64028
mmu_circRNA_28828	chr15	80886958	80918606	Tnrc6b	-40.41	0.000612	1.7501
mmu_circRNA_012733	chr15	39534837	39616510	Rims2	-40.3264	0.000614	9.48234
mmu_circRNA_002123	chr2	140000000	140000000	Tasp1	-40.2317	0.000617	2.50205
mmu_circRNA_26539	chr13	73484260	73505584	Lpcat1	-40.1891	0.000619	2.54444
mmu_circRNA_006905	chr15	39506965	39517871	Rims2	-39.9745	0.000625	51.9937
mmu_circRNA_29902	chr16	66882732	67142934	Cadm2	-39.717	0.000633	3.22422
mmu_circRNA_40000	chr6	30116095	30117157	Nrf1	-39.426	0.000643	4.24508
mmu_circRNA_18982	chr10	56177488	56195504	Tbc1d32	-39.2429	0.000649	1.81388
mmu_circRNA_38548	chr5	44020807	44045583	Prom1	-39.164	0.000651	16.9646
mmu_circRNA_007720	chr12	53139380	53142768	Akap6	-38.9855	0.000657	1.75114
mmu_circRNA_22444	chr10	92075512	92109733	Rmst	-38.7891	0.000664	8.93069
mmu_circRNA_36005	chr3	116000000	116000000	Slc30a7	-38.7525	0.000665	3.45235
mmu_circRNA_003872	chr8	39063190	39071516	Tusc3	-38.5562	0.000672	1.94724
mmu_circRNA_19259	chr2	130000000	130000000	Stk35	-38.5068	0.000674	12.3693
mmu_circRNA_44426	chr9	63616781	63619231	Aagab	-38.2628	0.000682	2.60572
mmu_circRNA_42403	chr7	133000000	133000000	Mettl10	-38.0701	0.000689	3.68037
mmu_circRNA_36274	chr3	146000000	146000000	Spata1	-37.9407	0.000694	6.63796
mmu_circRNA_26276	chr13	45795508	45795637	Atxn1	-37.9062	0.000695	11.8882
mmu_circRNA_28567	chr15	44396510	44420873	Nudcd1	-37.7936	0.000699	2.27421
mmu_circRNA_003783	chr12	103000000	103000000	Unc79	-37.74	0.000701	52.3102
mmu_circRNA_33289	chr2	32809100	32812105	Stxbp1	-37.7027	0.000703	2.11211
mmu_circRNA_43949	chr9	32187633	32245254	Arhgap32	-37.6571	0.000704	2.82968
mmu_circRNA_005710	chr7	75136297	75149088	Sv2b	-37.4961	0.000711	2.79591
mmu_circRNA_000704	chr7	96729348	96737561	Tenm4	-37.3514	0.000716	2.25766
mmu_circRNA_37948	chr4	150000000	150000000	Rere	-37.2772	0.000719	3.40744
mmu_circRNA_24662	chr12	6045161	6046744		-37.1192	0.000725	10.0382
mmu_circRNA_34594	chr2	131000000	131000000	Pank2	-37.0562	0.000727	2.22985
mmu_circRNA_31427	chr18	24111714	24114187	Ino80c	-37.0561	0.000727	1.73889
mmu_circRNA_38020	chr5	3722545	3755776	Ankib1	-36.9823	0.00073	3.75664
mmu_circRNA_40918	chr6	125000000	125000000	Acrbp	-36.806	0.000737	1.59091
mmu_circRNA_40770	chr6	114000000	114000000	Slc6a11	-36.6498	0.000744	4.4579
mmu_circRNA_19510	chr9	32181838	32190062	Arhgap32	-36.5996	0.000746	8.17841
mmu_circRNA_007495	chr1	191000000	191000000	Rps6kc1	-36.5574	0.000747	33.4602
mmu_circRNA_33158	chr2	24852664	24884702	Ehmt1	-36.2679	0.000759	2.09869
mmu_circRNA_017246	chr9	32181841	32190061	Arhgap32	-35.7451	0.000782	10.7772
mmu_circRNA_24069	chr11	89048888	89055517	Dgke	-35.5934	0.000788	7.12659
mmu_circRNA_26172	chr13	29909172	29920225	E2f3	-35.3644	0.000799	1.44626
mmu_circRNA_40733	chr6	111000000	111000000	Grm7	-35.2556	0.000804	2.87008
mmu_circRNA_012003	chr1	191000000	191000000	Rps6kc1	-35.1478	0.000808	10.3373
mmu_circRNA_41274	chr7	30130700	30131624	Zfp382	-34.5378	0.000837	1.70323
mmu_circRNA_004058	chr4	84971130	85006524	Cntln	-34.5124	0.000838	25.4555
mmu_circRNA_19460	chr7	51887909	51897374	Gas2	-34.3611	0.000846	4.55655
mmu_circRNA_24218	chr11	104000000	104000000	Nsf	-34.2573	0.000851	1.27207
mmu_circRNA_42894	chr8	54648219	54654011	Wdr17	-34.2245	0.000853	7.99335
mmu_circRNA_29397	chr16	19673390	19701382	Lamp3	-34.1332	0.000857	4.9141
mmu_circRNA_007113	chr1	22346292	22379540	Rims1	-33.9461	0.000867	9.84412
mmu_circRNA_009035	chr19	60543009	60564294	Cacul1	-33.6844	0.00088	1.4733
mmu_circRNA_45928	chrX	161000000	161000000	Cdkl5	-33.5297	0.000888	1.71916
mmu_circRNA_30418	chr17	29166717	29184027	Cpne5	-33.2613	0.000903	1.29533
mmu_circRNA_26122	chr13	18782646	18854661	Vps41	-33.1924	0.000906	1.37779
mmu_circRNA_22192	chr10	70448757	70477272	Fam13c	-33.1055	0.000911	1.50147
mmu_circRNA_011852	chr9	32151921	32208265	Arhgap32	-32.9734	0.000918	9.30045
mmu_circRNA_34885	chr2	158000000	158000000	Ralgapb	-32.8978	0.000923	4.36022
mmu_circRNA_34546	chr2	130000000	130000000	Sirpa	-32.8797	0.000924	1.96655
mmu_circRNA_31284	chr18	10571954	10588550	Esco1	-32.7829	0.000929	2.4862
mmu_circRNA_38914	chr5	88627220	88639078	Rufy3	-32.7636	0.00093	2.15134
mmu_circRNA_38845	chr5	81197565	81465304	Adgrl3	-32.6412	0.000937	2.50466
mmu_circRNA_31540	chr18	34276563	34296129	Apc	-32.6364	0.000938	5.36132
mmu_circRNA_21486	chr1	182000000	182000000	Fbxo28	-32.3826	0.000952	1.53083
mmu_circRNA_22709	chr10	120000000	120000000	Grip1	-32.3682	0.000953	3.07723
mmu_circRNA_26262	chr13	45566572	45956575	Atxn1	-32.1107	0.000968	2.76487
mmu_circRNA_002959	chr8	85875633	85922242	Phkb	-32.0691	0.000971	7.49866
mmu_circRNA_003909	chr7	46590606	46635556	Sergef	-32.0483	0.000972	4.43125
mmu_circRNA_35970	chr3	108000000	108000000	Sort1	-31.9697	0.000977	1.65939
mmu_circRNA_31886	chr18	67528863	67530484	Spire1	-31.9184	0.00098	3.1437
mmu_circRNA_25921	chr12	117000000	117000000	Ptprn2	-31.7791	0.000989	3.51855
mmu_circRNA_33685	chr2	62721686	62764770	Kcnh7	-31.7702	0.000989	1.72804
mmu_circRNA_25247	chr12	69344128	69344979	Nemf	-31.7273	0.000992	1.8553
mmu_circRNA_004072	chr10	84947411	84948020	Ric8b	-31.7159	0.000993	3.12119
mmu_circRNA_25927	chr12	117000000	117000000	Ptprn2	-31.6025	0.001	5.15471
mmu_circRNA_22019	chr10	53689950	53699343	Fam184a	-31.5014	0.001006	9.04384
mmu_circRNA_38694	chr5	65784309	65786361	N4bp2	-31.3467	0.001016	1.87008
mmu_circRNA_014955	chr11	80250207	80251126	Rhot1	-31.3332	0.001017	7.72165
mmu_circRNA_41566	chr7	62063932	62119043	Mir344i	-31.2842	0.00102	2.52918
mmu_circRNA_30523	chr17	46175150	46184809	Polh	-31.2688	0.001021	1.72657
mmu_circRNA_005578	chr5	130000000	130000000	Rabgef1	-31.2682	0.001021	7.31119
mmu_circRNA_40370	chr6	67063394	67074026	E230016M11Rik	-31.2673	0.001021	1.69031
mmu_circRNA_013240	chr12	24878190	24924294	Mboat2	-31.2153	0.001025	5.41015
mmu_circRNA_43208	chr8	84924027	84925342	Mast1	-31.1147	0.001031	2.40029
mmu_circRNA_41160	chr7	3338444	3339026	Cacng7	-31.0941	0.001033	6.88673
mmu_circRNA_39748	chr5	151000000	151000000	BC062895	-30.9616	0.001042	6.26507
mmu_circRNA_005949	chr1	191000000	191000000	Rps6kc1	-30.8	0.001052	17.5302
mmu_circRNA_25386	chr12	78454756	78562898	Gphn	-30.7881	0.001053	2.15984
mmu_circRNA_22417	chr10	90307568	90359215	Anks1b	-30.7295	0.001057	3.70773
mmu_circRNA_006320	chr2	32312126	32320617	Dnm1	-30.5366	0.001071	3.39068
mmu_circRNA_45822	chrX	152000000	152000000	Phf8	-30.4733	0.001075	5.95166
mmu_circRNA_35496	chr3	63943221	63954004	Slc33a1	-30.4609	0.001076	3.37413
mmu_circRNA_009223	chr15	35072429	35115645	Stk3	-30.4366	0.001078	8.0227
mmu_circRNA_44771	chr9	86804454	86839654	Snap91	-30.3925	0.001081	3.30379
mmu_circRNA_19196	chr17	58593659	58594165	Gm5815	-30.3594	0.001083	6.65445
mmu_circRNA_009720	chr4	34839331	34839986	Zfp292	-30.2884	0.001088	3.72495
mmu_circRNA_23849	chr11	80242572	80254862	Rhot1	-30.1758	0.001096	2.00666
mmu_circRNA_34988	chr2	167000000	167000000	Cse1l	-30.1639	0.001097	2.98492
mmu_circRNA_27787	chr14	73262528	73322143	Rb1	-30.1613	0.001097	4.28273
mmu_circRNA_35617	chr3	76620479	76661882	Fstl5	-30.1017	0.001102	3.45301
mmu_circRNA_20898	chr1	135000000	135000000	Kdm5b	-30.088	0.001103	3.38667
mmu_circRNA_22447	chr10	92082756	92136690	Rmst	-30.0817	0.001103	17.0486
mmu_circRNA_25566	chr12	86253847	86256932	Gpatch2l	-30.046	0.001106	1.9769
mmu_circRNA_001407	chr12	3617605	3686862	Dtnb	-30.0455	0.001106	6.45539
mmu_circRNA_36184	chr3	134000000	134000000		-29.8301	0.001122	1.91229
mmu_circRNA_39792	chr6	4905225	5134174	Ppp1r9a	-29.721	0.00113	4.96889
mmu_circRNA_017109	chr6	84989324	85005036	Exoc6b	-29.7062	0.001131	3.11577
mmu_circRNA_007057	chr4	150000000	150000000	Rere	-29.5102	0.001146	4.30465
mmu_circRNA_016254	chr14	35309231	35323434	Grid1	-29.4066	0.001154	4.90264
mmu_circRNA_25324	chr12	73337021	73355344	Slc38a6	-29.2939	0.001163	2.47329
mmu_circRNA_45453	chrX	47930370	47948360	Ocrl	-29.1911	0.001171	3.20998
mmu_circRNA_25157	chr12	57303344	57364234	Mipol1	-29.0229	0.001185	1.41547
mmu_circRNA_004592	chrX	151000000	151000000	Fam120c	-28.8891	0.001196	3.17466
mmu_circRNA_33320	chr2	34204779	34224646	Pbx3	-28.7975	0.001204	2.57225
mmu_circRNA_011066	chr9	75116185	75123055	Myo5a	-28.7907	0.001204	2.10121
mmu_circRNA_012583	chr18	65644192	65656632	Zfp532	-28.7142	0.001211	8.77506
mmu_circRNA_39842	chr6	11986341	12007106	Phf14	-28.6905	0.001213	2.87912
mmu_circRNA_19275	chr3	14587309	14588314	E2f5	-28.6464	0.001216	3.16362
mmu_circRNA_25932	chr12	118000000	118000000	Rapgef5	-28.4868	0.00123	1.71249
mmu_circRNA_28652	chr15	64783723	64815418	Adcy8	-28.4506	0.001233	2.0468
mmu_circRNA_34684	chr2	141000000	141000000	Macrod2	-28.429	0.001235	2.38741
mmu_circRNA_28556	chr15	43492169	43513849	Emc2	-28.3415	0.001243	3.72028
mmu_circRNA_32299	chr19	18977580	18988116	Rorb	-28.283	0.001248	3.76253
mmu_circRNA_007871	chr12	78590533	78627260	Gphn	-28.2578	0.00125	10.5885
mmu_circRNA_29396	chr16	19673390	19676080	Lamp3	-28.2471	0.001251	5.60585
mmu_circRNA_23131	chr11	29777002	29897242	Eml6	-28.1722	0.001258	1.78905
mmu_circRNA_28275	chr15	16823158	16832278	Cdh9	-28.1106	0.001263	4.49227
mmu_circRNA_41500	chr7	59955644	59956800	D7Ertd715e	-28.1044	0.001264	7.11819
mmu_circRNA_001096	chr18	65638749	65656632	Zfp532	-28.0488	0.001269	6.16918
mmu_circRNA_27212	chr14	23363800	23442079	Kcnma1	-27.997	0.001273	6.28586
mmu_circRNA_27830	chr14	77506803	77637800	Enox1	-27.9128	0.001281	1.87355
mmu_circRNA_39847	chr6	12500986	12504164	Thsd7a	-27.8914	0.001283	1.60975
mmu_circRNA_011291	chr10	92103705	92136690	Rmst	-27.835	0.001288	15.6884
mmu_circRNA_26543	chr13	74189160	74193289	Exoc3	-27.7695	0.001294	2.47942
mmu_circRNA_005137	chr14	72652015	72683771	Fndc3a	-27.6866	0.001302	2.45562
mmu_circRNA_36554	chr4	24238839	24239818	Gm11892	-27.6624	0.001304	3.11093
mmu_circRNA_006017	chr4	150000000	150000000	Rere	-27.6453	0.001306	3.58483
mmu_circRNA_22632	chr10	112000000	112000000	Kcnc2	-27.621	0.001308	1.80362
mmu_circRNA_34244	chr2	114000000	114000000	Fmn1	-27.6061	0.00131	3.905
mmu_circRNA_30129	chr16	96043000	96068627	Brwd1	-27.4601	0.001324	3.44237
mmu_circRNA_018675	chr18	63794224	63825238	Wdr7	-27.427	0.001327	5.3325
mmu_circRNA_45494	chrX	68695488	68708128	Fmr1	-27.4007	0.001329	13.7467
mmu_circRNA_27907	chr14	86852071	86918864	Diap3	-27.3312	0.001336	19.3354
mmu_circRNA_34247	chr2	114000000	114000000	Fmn1	-27.2484	0.001344	6.25753
mmu_circRNA_41534	chr7	61813261	61883382		-27.2097	0.001348	1.53836
mmu_circRNA_30977	chr17	79650301	79659473	Rmdn2	-27.1889	0.00135	2.17783
mmu_circRNA_19140	chr15	63849640	63915999	Gsdmcl-ps	-27.1752	0.001351	1.48894
mmu_circRNA_32069	chr18	82618742	82624486	Zfp236	-27.1144	0.001357	6.09353
mmu_circRNA_27348	chr14	30045214	30047371	Cacna1d	-27.1051	0.001358	5.87736
mmu_circRNA_41646	chr7	70354743	70358290	Nr2f2	-27.0607	0.001363	1.34427
mmu_circRNA_36137	chr3	128000000	128000000	Zgrf1	-26.982	0.001371	2.20726
mmu_circRNA_27469	chr14	34733730	34744904	Wapal	-26.7997	0.001389	2.3402
mmu_circRNA_26212	chr13	38048879	38052372	Riok1	-26.7749	0.001392	2.44673
mmu_circRNA_38686	chr5	65571531	65594548	Ube2k	-26.7506	0.001395	3.05117
mmu_circRNA_44157	chr9	52529953	52664092		-26.7236	0.001397	4.40277
mmu_circRNA_004900	chr2	140000000	140000000	Tasp1	-26.7136	0.001398	2.05122
mmu_circRNA_016108	chr8	64811679	64834568	Klhl2	-26.7049	0.001399	3.27176
mmu_circRNA_35342	chr3	51294092	51326035	Elf2	-26.6828	0.001402	2.32242
mmu_circRNA_27649	chr14	59925006	60037037	Atp8a2	-26.4813	0.001423	3.42836
mmu_circRNA_20065	chr1	52489920	52490755	Nab1	-26.47	0.001424	2.29347
mmu_circRNA_012640	chr9	62068384	62070613	Glce	-26.3458	0.001438	2.85353
mmu_circRNA_40657	chr6	99669422	99670963		-26.2071	0.001453	1.61252
mmu_circRNA_32800	chr19	57629084	57935704	Atrnl1	-26.2022	0.001453	3.75329
mmu_circRNA_002816	chr14	34691681	34695105	Wapal	-26.1902	0.001455	15.1775
mmu_circRNA_19258	chr2	129000000	129000000	Anapc1	-26.1294	0.001461	1.7226
mmu_circRNA_28376	chr15	34117879	34139897	Mtdh	-26.1277	0.001462	3.73757
mmu_circRNA_33308	chr2	33284824	33294247	Ralgps1	-26.0607	0.001469	4.19868
mmu_circRNA_38849	chr5	81309870	81387988	Adgrl3	-25.9656	0.00148	2.43738
mmu_circRNA_32511	chr19	37054259	37126388	Cpeb3	-25.6804	0.001513	15.0953
mmu_circRNA_18975	chr10	43393868	43413548	Pdss2	-25.668	0.001514	1.9791
mmu_circRNA_21254	chr1	170000000	170000000	Uhmk1	-25.6548	0.001516	2.35973
mmu_circRNA_34699	chr2	143000000	143000000	Kif16b	-25.5923	0.001523	1.73674
mmu_circRNA_015239	chr12	4961217	5006791	Atad2b	-25.5875	0.001524	28.5348
mmu_circRNA_19194	chr17	58593657	58594165	Gm5815	-25.5384	0.00153	4.91199
mmu_circRNA_007371	chr9	101000000	101000000	Stag1	-25.5327	0.00153	6.6699
mmu_circRNA_35278	chr3	37430045	37433695	Spata5	-25.4524	0.00154	1.85042
mmu_circRNA_21186	chr1	164000000	164000000	BC055324	-25.4424	0.001541	1.88935
mmu_circRNA_21480	chr1	182000000	182000000		-25.3768	0.001549	1.29643
mmu_circRNA_24126	chr11	97212279	97236169	Npepps	-25.372	0.00155	3.36455
mmu_circRNA_19182	chr17	26736813	26743131	Crebrf	-25.2793	0.001561	7.9775
mmu_circRNA_31234	chr18	7439568	7444105	Mpp7	-25.2171	0.001569	4.30785
mmu_circRNA_018162	chr17	80653861	80655921	Map4k3	-25.159	0.001576	2.92648
mmu_circRNA_35490	chr3	63740622	63755345	Plch1	-25.0798	0.001586	2.91427
mmu_circRNA_43019	chr8	71461245	71461972	Abhd8	-25.0294	0.001592	1.76678
mmu_circRNA_38581	chr5	48409794	48482655	Kcnip4	-24.926	0.001606	2.5201
mmu_circRNA_21541	chr1	191000000	191000000	Rps6kc1	-24.915	0.001607	9.31512
mmu_circRNA_27060	chr14	12439870	12509232	Cadps	-24.9094	0.001608	4.04799
mmu_circRNA_37140	chr4	91263991	91308854	Elavl2	-24.8027	0.001622	2.62612
mmu_circRNA_41580	chr7	63083406	63083746		-24.7675	0.001626	2.41832
mmu_circRNA_21585	chr1	193000000	193000000	Syt14	-24.7466	0.001629	2.453
mmu_circRNA_35890	chr3	101000000	101000000	Man1a2	-24.672	0.001639	2.64158
mmu_circRNA_013668	chrX	144000000	144000000	Pak3	-24.6219	0.001645	5.40222
mmu_circRNA_21519	chr1	189000000	189000000	Ush2a	-24.6146	0.001646	18.8074
mmu_circRNA_27195	chr14	21660742	21664748	Kat6b	-24.6071	0.001647	1.93291
mmu_circRNA_41296	chr7	34357433	34365737	Lsm14a	-24.4812	0.001664	2.99181
mmu_circRNA_20791	chr1	128000000	128000000	Map3k19	-24.4261	0.001672	2.93806
mmu_circRNA_30625	chr17	51767891	51809287	Satb1	-24.4025	0.001675	2.54986
mmu_circRNA_004010	chr1	157000000	157000000	Ralgps2	-24.3237	0.001686	2.57556
mmu_circRNA_44110	chr9	47797406	47813945	Cadm1	-24.2671	0.001694	9.60323
mmu_circRNA_008996	chr11	23414735	23420144	Usp34	-24.2448	0.001697	1.92903
mmu_circRNA_003037	chr2	68358813	68410141	Stk39	-24.2041	0.001703	1.35432
mmu_circRNA_30495	chr17	37054130	37056979	Gabbr1	-24.1895	0.001705	3.48469
mmu_circRNA_24560	chr12	3686737	3735026	Dtnb	-24.1406	0.001712	3.28889
mmu_circRNA_43704	chr9	6935238	6996939	Dync2h1	-24.1218	0.001714	2.28791
mmu_circRNA_25234	chr12	66655107	66797802	Mdga2	-24.0979	0.001718	5.63599
mmu_circRNA_34564	chr2	131000000	131000000	4930402H24Rik	-24.0899	0.001719	1.36961
mmu_circRNA_23478	chr11	62283596	62292218	Ttc19	-24.0664	0.001722	6.6577
mmu_circRNA_22290	chr10	82368570	82400986	Mif1	-24.031	0.001727	3.45785
mmu_circRNA_39456	chr5	130000000	130000000	Rabgef1	-24.0051	0.001731	6.11534
mmu_circRNA_41706	chr7	75156606	75206922	Sv2b	-23.889	0.001748	4.07444
mmu_circRNA_28501	chr15	39436996	39567043	Rims2	-23.862	0.001752	4.0235
mmu_circRNA_35203	chr3	30237977	30238321	Mecom	-23.8121	0.001759	1.93351
mmu_circRNA_23831	chr11	80015142	80025954	Suz12	-23.786	0.001763	2.64244
mmu_circRNA_21694	chr10	14066582	14076962	Hivep2	-23.7611	0.001767	1.36576
mmu_circRNA_24401	chr11	109000000	109000000	Amz2	-23.7231	0.001772	1.76386
mmu_circRNA_30698	chr17	63384944	63471539	Fbxl17	-23.712	0.001774	1.66658
mmu_circRNA_25158	chr12	57303344	57414410	Mipol1	-23.7101	0.001774	2.0875
mmu_circRNA_30858	chr17	71455604	71465669	Smchd1	-23.7011	0.001775	3.24493
mmu_circRNA_016800	chr15	69013357	69029910	Khdrbs3	-23.6392	0.001785	17.5641
mmu_circRNA_30896	chr17	74356085	74377120	Spast	-23.6341	0.001785	1.97838
mmu_circRNA_003170	chr2	18101457	18126229	Mllt10	-23.608	0.001789	2.64985
mmu_circRNA_43867	chr9	22638729	22670957	Bbs9	-23.6026	0.00179	35.2281
mmu_circRNA_015645	chr17	66024075	66053091	Ankrd12	-23.5775	0.001794	19.2332
mmu_circRNA_003568	chr10	90042545	90077142	Anks1b	-23.5355	0.0018	17.556
mmu_circRNA_39932	chr6	24491463	24505911	Iqub	-23.5072	0.001805	1.67484
mmu_circRNA_009155	chr17	69207858	69210383	Epb4.1l3	-23.466	0.001811	3.5319
mmu_circRNA_29407	chr16	20150441	20162137	Yeats2	-23.3977	0.001822	1.76869
mmu_circRNA_40925	chr6	126000000	126000000	Ano2	-23.3922	0.001823	7.60959
mmu_circRNA_34241	chr2	113000000	113000000	Fmn1	-23.3679	0.001826	6.95668
mmu_circRNA_43392	chr8	105000000	105000000	D230025D16Rik	-23.2713	0.001841	3.84024
mmu_circRNA_33410	chr2	38126528	38138537	Dennd1a	-23.2663	0.001842	1.5558
mmu_circRNA_24120	chr11	95966176	95975323	Igf2bp1	-23.2488	0.001845	1.6597
mmu_circRNA_006045	chr12	24878190	24934622	Mboat2	-23.2282	0.001848	6.30094
mmu_circRNA_015287	chr9	7023310	7050483	Dync2h1	-23.2163	0.00185	3.82861
mmu_circRNA_31583	chr18	35317841	35438380	Sil1	-23.1609	0.001859	3.41579
mmu_circRNA_35492	chr3	63753127	63784137	Plch1	-23.1435	0.001862	3.11795
mmu_circRNA_43562	chr8	120000000	120000000	6430548M08Rik	-23.1185	0.001866	2.203
mmu_circRNA_008757	chr1	25221759	25228547	Adgrb3	-22.9276	0.001897	3.13009
mmu_circRNA_45754	chrX	140000000	140000000	Rbm41	-22.8685	0.001907	5.6073
mmu_circRNA_21517	chr1	189000000	189000000	Ush2a	-22.8442	0.001911	8.60227
mmu_circRNA_27760	chr14	70240728	70240981	Ppp3cc	-22.8386	0.001912	3.33012
mmu_circRNA_37227	chr4	99212576	99235186	Atg4c	-22.8249	0.001914	6.09557
mmu_circRNA_009337	chr18	73969890	73971276	Mapk4	-22.7592	0.001925	2.65187
mmu_circRNA_20467	chr1	86589163	86596839	Cops7b	-22.7581	0.001925	1.61236
mmu_circRNA_22108	chr10	62763439	62785594	Ccar1	-22.6914	0.001936	2.16154
mmu_circRNA_36063	chr3	120000000	120000000	Ptbp2	-22.6499	0.001944	2.32429
mmu_circRNA_44103	chr9	47633925	47636889	Cadm1	-22.6473	0.001944	2.6969
mmu_circRNA_013588	chr1	162000000	162000000	Dnm3	-22.5973	0.001953	4.75178
mmu_circRNA_018001	chr7	130000000	130000000	Fgfr2	-22.595	0.001953	3.27625
mmu_circRNA_002077	chr2	121000000	121000000	Ttbk2	-22.5788	0.001956	5.05572
mmu_circRNA_008807	chr1	44754342	44788542	Gulp1	-22.5367	0.001963	2.65825
mmu_circRNA_19390	chr5	130000000	130000000	Rabgef1	-22.4976	0.00197	6.65213
mmu_circRNA_005214	chr10	92075169	92136690	Rmst	-22.4944	0.00197	16.5296
mmu_circRNA_43564	chr8	121000000	121000000	1190005I06Rik	-22.448	0.001979	2.68708
mmu_circRNA_24303	chr11	107000000	107000000	Polg2	-22.4365	0.001981	1.72145
mmu_circRNA_44672	chr9	77496136	77499351	Lrrc1	-22.4085	0.001986	1.768
mmu_circRNA_002813	chr2	130000000	130000000	Stk35	-22.4047	0.001986	8.6311
mmu_circRNA_018538	chr12	3617605	3648389	Dtnb	-22.3248	0.002	5.64194
mmu_circRNA_31367	chr18	20860432	20885257	Trappc8	-22.3051	0.002004	3.34432
mmu_circRNA_44340	chr9	59786813	59815378	Myo9a	-22.2939	0.002006	6.5459
mmu_circRNA_31617	chr18	36787305	36788670	Hars2	-22.2864	0.002007	1.39877
mmu_circRNA_25495	chr12	84321811	84329952	Zfp410	-22.2675	0.002011	1.83076
mmu_circRNA_32108	chr18	89026958	89081984	Rttn	-22.2102	0.002021	1.94184
mmu_circRNA_35506	chr3	65297668	65304163	Kcnab1	-22.1928	0.002024	1.76872
mmu_circRNA_007027	chr9	32170089	32208265	Arhgap32	-22.1496	0.002032	3.23719
mmu_circRNA_018929	chr5	67729791	67751085	Atp8a1	-22.0401	0.002052	2.55536
mmu_circRNA_32411	chr19	29283541	29296648	Jak2	-21.989	0.002062	3.60481
mmu_circRNA_31369	chr18	21008724	21020999	Rnf138	-21.9758	0.002064	5.09431
mmu_circRNA_010194	chr12	4961217	4991058	Atad2b	-21.9672	0.002066	18.8589
mmu_circRNA_19210	chr18	73969889	73971278	Mapk4	-21.9633	0.002067	2.40653
mmu_circRNA_32983	chr2	12364446	12397566	Fam188a	-21.9464	0.00207	1.87741
mmu_circRNA_45850	chrX	153000000	153000000	Klf8	-21.9372	0.002071	2.32294
mmu_circRNA_44418	chr9	63303120	63358060	Map2k5	-21.901	0.002078	2.49281
mmu_circRNA_005132	chr19	27900778	27982946	Rfx3	-21.8862	0.002081	2.93884
mmu_circRNA_44807	chr9	95721132	95743351	Trpc1	-21.8699	0.002084	2.56881
mmu_circRNA_19951	chr1	37801719	37834337	Tsga10	-21.869	0.002084	4.90984
mmu_circRNA_37739	chr4	132000000	132000000	Epb4.1	-21.8677	0.002085	4.54471
mmu_circRNA_23242	chr11	41967533	41976686	Gabrg2	-21.8374	0.00209	1.89292
mmu_circRNA_45894	chrX	159000000	159000000	Rps6ka3	-21.805	0.002097	3.22047
mmu_circRNA_45409	chrX	36618602	36624336	Akap17b	-21.8003	0.002098	2.2639
mmu_circRNA_24901	chr12	34078475	34107351	Hdac9	-21.713	0.002114	1.65149
mmu_circRNA_43978	chr9	36843661	36850446	Fez1	-21.6684	0.002123	1.28221
mmu_circRNA_42809	chr8	40454497	40474807	Zdhhc2	-21.6652	0.002124	2.15563
mmu_circRNA_45136	chr9	110000000	110000000	Klhl18	-21.6233	0.002132	1.75469
mmu_circRNA_41164	chr7	4028706	4029036	Lair1	-21.6165	0.002133	2.03511
mmu_circRNA_26222	chr13	41187428	41197198	Elovl2	-21.6034	0.002136	2.46219
mmu_circRNA_007788	chr15	98084969	98087133	Senp1	-21.5726	0.002142	2.49125
mmu_circRNA_41540	chr7	61813261	61986276	A230057D06Rik	-21.5392	0.002149	1.59986
mmu_circRNA_004920	chr10	120000000	120000000	Grip1	-21.4649	0.002163	6.26662
mmu_circRNA_36456	chr4	11221112	11235610	Ints8	-21.394	0.002178	3.38354
mmu_circRNA_36589	chr4	32673953	32691327	Mdn1	-21.3804	0.00218	1.4091
mmu_circRNA_31715	chr18	44837340	44854781	Ythdc2	-21.3581	0.002185	2.52107
mmu_circRNA_45464	chrX	48572281	48578529	Zfp280c	-21.3388	0.002189	2.40171
mmu_circRNA_19197	chr17	66024075	66053096	Ankrd12	-21.2194	0.002214	20.0076
mmu_circRNA_21315	chr1	177000000	177000000		-21.2057	0.002216	1.50419
mmu_circRNA_012503	chr2	34204779	34213442	Pbx3	-21.1393	0.00223	9.38457
mmu_circRNA_27402	chr14	31248042	31250889	Phf7	-21.1084	0.002237	2.63185
mmu_circRNA_28551	chr15	41797473	41826052	Oxr1	-21.0278	0.002254	1.72494
mmu_circRNA_31708	chr18	44405209	44405760	Dcp2	-21.0268	0.002254	2.50716
mmu_circRNA_014604	chr5	119000000	119000000	Med13l	-21.0057	0.002259	1.71132
mmu_circRNA_22555	chr10	106000000	106000000	Mettl25	-20.9341	0.002274	6.27176
mmu_circRNA_45393	chrX	20376880	20381819	Rp2h	-20.8952	0.002283	6.21157
mmu_circRNA_43451	chr8	110000000	110000000	Phlpp2	-20.877	0.002287	2.72304
mmu_circRNA_31011	chr17	80636719	80664082	Map4k3	-20.7954	0.002304	2.80407
mmu_circRNA_30027	chr16	90969182	90981869	Synj1	-20.786	0.002307	1.45481
mmu_circRNA_014984	chr4	150000000	151000000	Rere	-20.7418	0.002316	6.93505
mmu_circRNA_24402	chr11	109000000	109000000	Arsg	-20.7362	0.002318	2.7911
mmu_circRNA_29504	chr16	31743105	31805734	Dlg1	-20.7331	0.002318	2.02241
mmu_circRNA_28093	chr14	123000000	123000000	Pcca	-20.6696	0.002332	2.27916
mmu_circRNA_25923	chr12	117000000	117000000	Ptprn2	-20.6617	0.002334	2.63124
mmu_circRNA_015986	chr8	77344639	77365160	Arhgap10	-20.6576	0.002335	6.23304
mmu_circRNA_21634	chr10	9808419	9838160	Stxbp5	-20.6252	0.002342	2.02538
mmu_circRNA_26270	chr13	45697820	45852456	Atxn1	-20.6174	0.002344	9.99856
mmu_circRNA_25350	chr12	76031275	76039085	Syne2	-20.6127	0.002345	3.99053
mmu_circRNA_26626	chr13	83439902	83446420		-20.5739	0.002354	8.63835
mmu_circRNA_34784	chr2	153000000	153000000	Tm9sf4	-20.5714	0.002355	1.78102
mmu_circRNA_27557	chr14	54662167	54679352	Acin1	-20.4621	0.00238	3.50463
mmu_circRNA_44739	chr9	83423022	83426961	Lca5	-20.3995	0.002394	38.7209
mmu_circRNA_27788	chr14	73262528	73368427	Itm2b	-20.3825	0.002398	3.0781
mmu_circRNA_41989	chr7	100000000	100000000	Pold3	-20.3798	0.002399	1.52053
mmu_circRNA_42718	chr8	26059239	26072420	Hook3	-20.3679	0.002402	3.78114
mmu_circRNA_38835	chr5	76891602	76891795	Aasdh	-20.3595	0.002404	4.3267
mmu_circRNA_19829	chr1	25431422	25547580	Adgrb3	-20.3443	0.002407	5.84283
mmu_circRNA_19411	chr6	31418929	31433132	Mkln1	-20.2908	0.00242	5.62037
mmu_circRNA_39744	chr5	151000000	151000000	BC062895	-20.279	0.002423	17.9458
mmu_circRNA_30094	chr16	94392014	94416366	Ttc3	-20.2615	0.002427	2.59808
mmu_circRNA_004360	chr10	123000000	123000000	Usp15	-20.1366	0.002457	2.14322
mmu_circRNA_38942	chr5	89861298	89861705	Adamts3	-20.1295	0.002459	1.86386
mmu_circRNA_28301	chr15	23173450	23259728	Cdh18	-20.1257	0.00246	3.49857
mmu_circRNA_42413	chr7	133000000	133000000	Zranb1	-20.0647	0.002475	3.51006
mmu_circRNA_015350	chr1	13221306	13286025	Ncoa2	-20.0355	0.002482	5.00331
mmu_circRNA_21349	chr1	177000000	177000000	Akt3	-20.0198	0.002486	19.2651
mmu_circRNA_22332	chr10	84969862	84970824	Ric8b	-20.0108	0.002488	2.43062
mmu_circRNA_19172	chr16	94383907	94393175	Ttc3	-19.9831	0.002495	2.13556
mmu_circRNA_38005	chr4	156000000	156000000	Gnb1	-19.9663	0.002499	9.53854
mmu_circRNA_007721	chr13	84251229	84260240	Tmem161b	-19.9366	0.002506	2.01781
mmu_circRNA_001598	chr9	47787970	47799530	Cadm1	-19.8249	0.002535	7.17354
mmu_circRNA_32706	chr19	46813632	46813866	Cnnm2	-19.805	0.00254	2.4929
mmu_circRNA_000203	chr9	59801913	59832308	Myo9a	-19.773	0.002548	3.22691
mmu_circRNA_005023	chr2	18071124	18109891	Mllt10	-19.7663	0.00255	4.56205
mmu_circRNA_27790	chr14	73269110	73295030	Rb1	-19.7135	0.002563	7.45686
mmu_circRNA_22092	chr10	62447023	62447773	Supv3l1	-19.6426	0.002582	1.71157
mmu_circRNA_009396	chr6	31418930	31433131	Mkln1	-19.6157	0.002589	5.69497
mmu_circRNA_40092	chr6	36913632	37012982	Dgki	-19.6104	0.00259	5.82123
mmu_circRNA_29586	chr16	33456875	33468183	Zfp148	-19.6032	0.002592	2.41346
mmu_circRNA_22165	chr10	67578115	67594264	XLOC_001752	-19.562	0.002603	1.5446
mmu_circRNA_007127	chr9	44828783	44829271	Kmt2a	-19.5351	0.00261	3.32439
mmu_circRNA_003692	chr7	51887911	51897372	Gas2	-19.4611	0.00263	5.43637
mmu_circRNA_19351	chr4	152000000	152000000	Camta1	-19.4598	0.00263	1.968
mmu_circRNA_45532	chrX	75210363	75261716	F8	-19.4408	0.002635	4.77101
mmu_circRNA_007580	chr4	150000000	151000000	Rere	-19.4361	0.002637	4.66194
mmu_circRNA_21766	chr10	25441572	25513081	Epb4.1l2	-19.3949	0.002648	4.53628
mmu_circRNA_41021	chr6	142000000	142000000	Gm5724	-19.3771	0.002653	1.65478
mmu_circRNA_23111	chr11	29529928	29542509	Mtif2	-19.3762	0.002653	3.17186
mmu_circRNA_40599	chr6	97396192	97423524	Frmd4b	-19.3577	0.002658	3.14643
mmu_circRNA_24433	chr11	116000000	116000000	Srp68	-19.3081	0.002672	1.48644
mmu_circRNA_19563	chr1	4163854	4231144	XLOC_000762	-19.2774	0.00268	13.7335
mmu_circRNA_26856	chr13	101000000	101000000	Slc30a5	-19.2617	0.002684	1.41242
mmu_circRNA_26347	chr13	55069721	55076407	Uimc1	-19.2507	0.002688	4.26281
mmu_circRNA_37003	chr4	82820329	82854115	Zdhhc21	-19.2242	0.002695	1.92387
mmu_circRNA_21620	chr10	8330067	8330223	Ust	-19.2103	0.002699	5.91649
mmu_circRNA_36329	chr3	153000000	153000000	Pigk	-19.2053	0.0027	3.33937
mmu_circRNA_19431	chr6	116000000	116000000	Tmcc1	-19.1955	0.002703	2.33742
mmu_circRNA_35751	chr3	88910313	88910810	Msto1	-19.1734	0.002709	2.85313
mmu_circRNA_36077	chr3	121000000	121000000	Tmem56	-19.1557	0.002714	4.33669
mmu_circRNA_38477	chr5	34782741	34799515	Htt	-19.1366	0.00272	1.43363
mmu_circRNA_40669	chr6	102000000	102000000	Cntn3	-19.0538	0.002743	1.37999
mmu_circRNA_36112	chr3	124000000	124000000	Ndst3	-19.0406	0.002747	2.72958
mmu_circRNA_27622	chr14	57856609	57858609	Zdhhc20	-18.9974	0.002759	2.10529
mmu_circRNA_38928	chr5	89084641	89228987	Slc4a4	-18.9907	0.002761	4.45605
mmu_circRNA_43246	chr8	85946051	85957654	Phkb	-18.9895	0.002762	4.66109
mmu_circRNA_42480	chr7	142000000	142000000		-18.9657	0.002769	3.08308
mmu_circRNA_40186	chr6	39165096	39173438	Kdm7a	-18.9654	0.002769	1.38441
mmu_circRNA_31774	chr18	56739820	56743315	Lmnb1	-18.9404	0.002776	4.5458
mmu_circRNA_21529	chr1	190000000	190000000	Prox1	-18.9199	0.002782	9.81699
mmu_circRNA_31370	chr18	21010676	21020999	Rnf138	-18.9036	0.002787	6.96089
mmu_circRNA_41772	chr7	81300639	81306783	Pde8a	-18.8506	0.002802	1.32198
mmu_circRNA_19195	chr17	58593657	58594376	Gm5815	-18.8441	0.002804	8.55755
mmu_circRNA_38685	chr5	65565988	65581468	Ube2k	-18.8396	0.002806	2.97227
mmu_circRNA_31239	chr18	8929092	8990935		-18.8294	0.002809	2.88423
mmu_circRNA_017446	chr10	18089447	18096336	Reps1	-18.7949	0.002819	5.0141
mmu_circRNA_017784	chr6	31426713	31433131	Mkln1	-18.7882	0.002821	4.30414
mmu_circRNA_36538	chr4	21948691	21982502	Faxc	-18.7488	0.002833	2.63934
mmu_circRNA_30362	chr17	26730732	26743131	Crebrf	-18.7414	0.002835	9.68042
mmu_circRNA_37267	chr4	103000000	103000000	Wdr78	-18.7297	0.002838	8.61439
mmu_circRNA_30471	chr17	32774440	32777527	Zfp871	-18.7238	0.00284	1.84936
mmu_circRNA_41386	chr7	46814115	46815417	Gtf2h1	-18.6825	0.002853	1.31031
mmu_circRNA_45384	chrX	20131770	20205565	Slc9a7	-18.6789	0.002854	8.20066
mmu_circRNA_006096	chr17	24091420	24111117	Pdpk1	-18.6449	0.002864	1.75689
mmu_circRNA_016768	chr13	17763103	17772957	Cdk13	-18.624	0.002871	2.94207
mmu_circRNA_30787	chr17	65972296	65979600	Ankrd12	-18.6202	0.002872	2.6762
mmu_circRNA_29058	chr15	99167079	99178565	Spats2	-18.6076	0.002876	3.67546
mmu_circRNA_31103	chr17	87020400	87023913	Pigf	-18.5965	0.002879	1.872
mmu_circRNA_016808	chr1	139000000	139000000	Dennd1b	-18.5836	0.002883	7.384
mmu_circRNA_26029	chr13	12454734	12459316	Lgals8	-18.5504	0.002893	1.25763
mmu_circRNA_32729	chr19	48398695	48535613	Sorcs3	-18.5193	0.002903	1.33821
mmu_circRNA_26913	chr13	105000000	105000000	Rnf180	-18.5122	0.002905	3.57402
mmu_circRNA_34513	chr2	128000000	128000000	Nphp1	-18.4851	0.002914	1.86342
mmu_circRNA_18941	chr1	64550846	64576332	Creb1	-18.4762	0.002917	4.38005
mmu_circRNA_29546	chr16	32616748	32623435	Tfrc	-18.4626	0.002921	1.33
mmu_circRNA_38090	chr5	9136065	9151918	Dmtf1	-18.4297	0.002931	1.58982
mmu_circRNA_33642	chr2	59932104	59960105	Baz2b	-18.3642	0.002952	5.565
mmu_circRNA_000398	chr4	151000000	151000000	Rere	-18.2847	0.002978	4.41188
mmu_circRNA_002658	chr7	81893798	81905636	Hdgfrp3	-18.2775	0.00298	10.3912
mmu_circRNA_42806	chr8	39096924	39164863	Tusc3	-18.2245	0.002997	1.64436
mmu_circRNA_39382	chr5	124000000	124000000	Mphosph9	-18.2151	0.003	2.27629
mmu_circRNA_015883	chr15	39585589	39616510	Rims2	-18.1549	0.00302	18.0778
mmu_circRNA_017696	chr9	32153039	32208265	Arhgap32	-18.1488	0.003022	4.96545
mmu_circRNA_24663	chr12	6045161	6095761		-18.1313	0.003028	2.15268
mmu_circRNA_34079	chr2	92221471	92230724	Phf21a	-18.1033	0.003037	7.40908
mmu_circRNA_002669	chr16	17378441	17389457	Pi4ka	-18.0912	0.003041	4.06286
mmu_circRNA_26975	chr13	113000000	113000000	Slc38a9	-18.0815	0.003045	3.20558
mmu_circRNA_016668	chr10	43393870	43413547	Pdss2	-18.0455	0.003057	2.54272
mmu_circRNA_005547	chr1	53256628	53290423	Pms1	-18.0437	0.003057	15.6457
mmu_circRNA_25721	chr12	102000000	102000000	Tc2n	-18.0405	0.003058	2.91701
mmu_circRNA_36216	chr3	138000000	138000000	Dnajb14	-18.0239	0.003064	1.91772
mmu_circRNA_24020	chr11	87145463	87209887	Trim37	-18.0236	0.003064	3.53821
mmu_circRNA_34716	chr2	145000000	145000000	Slc24a3	-17.993	0.003075	1.77976
mmu_circRNA_32006	chr18	77133090	77145142	Pias2	-17.9785	0.00308	2.5715
mmu_circRNA_34619	chr2	135000000	135000000	Plcb1	-17.9437	0.003091	3.5169
mmu_circRNA_33075	chr2	18293953	18317000	Dnajc1	-17.942	0.003092	4.07299
mmu_circRNA_36616	chr4	33320518	33443667	Rngtt	-17.9286	0.003097	2.53902
mmu_circRNA_016331	chr2	92356863	92359209	Phf21a	-17.9188	0.0031	2.95866
mmu_circRNA_001955	chr4	82835445	82854115	Zdhhc21	-17.8328	0.00313	2.07554
mmu_circRNA_44413	chr9	63281018	63343456	Map2k5	-17.8307	0.003131	1.90541
mmu_circRNA_000405	chr6	50143718	50183871	Mpp6	-17.8151	0.003136	2.31454
mmu_circRNA_23477	chr11	62283596	62285885	Ttc19	-17.814	0.003136	8.41643
mmu_circRNA_24571	chr12	4209288	4217322	Cenpo	-17.7519	0.003158	2.81412
mmu_circRNA_45022	chr9	105000000	105000000	Atp2c1	-17.7307	0.003166	7.79596
mmu_circRNA_21800	chr10	29221785	29222300	9330159F19Rik	-17.7179	0.00317	1.83068
mmu_circRNA_25964	chr13	8835296	8837023	Wdr37	-17.6609	0.003191	2.15922
mmu_circRNA_45771	chrX	144000000	144000000	Pak3	-17.6309	0.003202	4.12516
mmu_circRNA_29479	chr16	29597585	29649011	Opa1	-17.6266	0.003203	1.31849
mmu_circRNA_42002	chr7	101000000	101000000	Fchsd2	-17.5762	0.003221	1.84963
mmu_circRNA_34414	chr2	121000000	121000000	Map1a	-17.5081	0.003246	5.14567
mmu_circRNA_19486	chr8	47513281	47514879	Trappc11	-17.505	0.003248	5.00195
mmu_circRNA_32658	chr19	44952068	44979229	Fam178a	-17.4956	0.003251	2.3148
mmu_circRNA_45428	chrX	42068356	42102196	Xiap	-17.4825	0.003256	5.32004
mmu_circRNA_35946	chr3	105000000	105000000	St7l	-17.4482	0.003269	2.22512
mmu_circRNA_35637	chr3	80688597	80722193	Gria2	-17.441	0.003271	1.57955
mmu_circRNA_23417	chr11	59428340	59428813	Snap47	-17.4396	0.003272	1.44024
mmu_circRNA_24602	chr12	4637738	4664622	Itsn2	-17.4272	0.003276	3.34736
mmu_circRNA_36787	chr4	53481463	53563221	Slc44a1	-17.3669	0.003299	4.11297
mmu_circRNA_005522	chr6	31418930	31451584	Mkln1	-17.3262	0.003315	6.42668
mmu_circRNA_29278	chr16	13792947	13805079	Rrn3	-17.3179	0.003318	1.47405
mmu_circRNA_25658	chr12	98942217	98964607	Ttc8	-17.3138	0.003319	1.76245
mmu_circRNA_39316	chr5	123000000	123000000	Ift81	-17.2818	0.003332	2.46198
mmu_circRNA_32862	chr19	60858663	60860094	Sfxn4	-17.2689	0.003337	1.35513
mmu_circRNA_28204	chr15	8170305	8212787	2410089E03Rik	-17.2533	0.003343	2.79441
mmu_circRNA_40511	chr6	85641318	85656529	Alms1	-17.2469	0.003345	8.53698
mmu_circRNA_32298	chr19	18952157	18962146	Rorb	-17.2417	0.003347	5.33405
mmu_circRNA_22036	chr10	56087530	56155818	Tbc1d32	-17.2143	0.003358	3.82032
mmu_circRNA_32366	chr19	27786613	27849969	Rfx3	-17.1704	0.003375	3.82808
mmu_circRNA_26426	chr13	59460468	59504310	Agtpbp1	-17.1137	0.003397	7.73066
mmu_circRNA_28595	chr15	50822104	50831958	Trps1	-17.1025	0.003401	2.00696
mmu_circRNA_30378	chr17	26757804	26771427	Crebrf	-17.0876	0.003407	2.65292
mmu_circRNA_43385	chr8	105000000	105000000	Nae1	-17.0618	0.003418	2.59156
mmu_circRNA_010252	chr7	68003809	68004355	Igf1r	-17.0581	0.003419	2.73154
mmu_circRNA_013049	chr16	11104565	11128703	Txndc11	-17.0361	0.003428	4.21378
mmu_circRNA_24010	chr11	87137589	87167516	Trim37	-17.0331	0.003429	3.31833
mmu_circRNA_43220	chr8	85642412	85674130	Neto2	-16.989	0.003447	1.56039
mmu_circRNA_008029	chr12	78590533	78637579	Gphn	-16.9862	0.003448	7.47129
mmu_circRNA_35049	chr2	180000000	180000000	Taf4a	-16.9642	0.003457	3.44649
mmu_circRNA_44175	chr9	53545167	53567024	Npat	-16.9266	0.003472	1.30712
mmu_circRNA_25590	chr12	89193045	89513112	Nrxn3	-16.8578	0.0035	2.597
mmu_circRNA_19963	chr1	38083703	38099021	Rev1	-16.8417	0.003507	1.80701
mmu_circRNA_23166	chr11	31055457	31058999	Asb3	-16.8155	0.003518	3.19056
mmu_circRNA_35991	chr3	110000000	110000000	Vav3	-16.7819	0.003532	1.54269
mmu_circRNA_008581	chr4	124000000	124000000	Macf1	-16.7526	0.003544	2.96815
mmu_circRNA_41615	chr7	66849706	66968914	Adamts17	-16.7486	0.003546	1.50652
mmu_circRNA_22768	chr10	125000000	125000000	XLOC_002678	-16.7401	0.003549	1.31235
mmu_circRNA_38050	chr5	4888836	4922175	Cdk14	-16.6399	0.003592	1.52253
mmu_circRNA_38839	chr5	76990272	76996689	Srp72	-16.6268	0.003598	1.92977
mmu_circRNA_34787	chr2	153000000	153000000	Kif3b	-16.6101	0.003605	2.16288
mmu_circRNA_26699	chr13	93174639	93186476	Papd4	-16.6097	0.003605	1.53391
mmu_circRNA_007806	chr10	121000000	121000000	Lemd3	-16.5934	0.003612	3.30458
mmu_circRNA_31261	chr18	10004895	10024679	Usp14	-16.5641	0.003625	1.96197
mmu_circRNA_33009	chr2	16638586	16660873	Plxdc2	-16.509	0.003649	1.76827
mmu_circRNA_40372	chr6	67064612	67078417	E230016M11Rik	-16.4696	0.003666	12.7616
mmu_circRNA_35708	chr3	86348118	86445473	Lrba	-16.4655	0.003668	2.53281
mmu_circRNA_38320	chr5	27752743	27754555	Paxip1	-16.4597	0.003671	2.33944
mmu_circRNA_36606	chr4	33040732	33045199	Ube2j1	-16.4505	0.003675	1.55744
mmu_circRNA_36753	chr4	48208696	48219527	Erp44	-16.4296	0.003684	2.68518
mmu_circRNA_23946	chr11	85326863	85332375	Ppm1d	-16.4201	0.003688	2.70133
mmu_circRNA_25634	chr12	98658212	98669621	Spata7	-16.399	0.003698	2.14342
mmu_circRNA_24911	chr12	34373877	34437378	Hdac9	-16.3887	0.003702	3.64167
mmu_circRNA_32518	chr19	37087537	37139221	Cpeb3	-16.3857	0.003704	3.21572
mmu_circRNA_45386	chrX	20158814	20188920	Slc9a7	-16.383	0.003705	10.1189
mmu_circRNA_24863	chr12	30257965	30288315	Sntg2	-16.3711	0.00371	2.92578
mmu_circRNA_28443	chr15	36040552	36087468	Rgs22	-16.3711	0.00371	4.60703
mmu_circRNA_39750	chr5	151000000	151000000	N4bp2l2	-16.3643	0.003713	1.49975
mmu_circRNA_19527	chr9	83988772	84012620	Bckdhb	-16.351	0.003719	2.07488
mmu_circRNA_004152	chr15	95346761	95385156	Nell2	-16.3222	0.003733	1.50766
mmu_circRNA_37158	chr4	94575165	94584002	Plaa	-16.2938	0.003746	1.58985
mmu_circRNA_20148	chr1	58476433	58501890	Orc2	-16.2738	0.003755	5.22296
mmu_circRNA_005629	chr16	13629582	13647299	Parn	-16.2685	0.003757	4.68316
mmu_circRNA_40924	chr6	126000000	126000000	Ano2	-16.2667	0.003758	23.8356
mmu_circRNA_40330	chr6	58858952	58876881	Herc3	-16.2628	0.00376	4.16845
mmu_circRNA_33369	chr2	37590656	37626577	Strbp	-16.249	0.003766	4.96533
mmu_circRNA_015175	chr6	31139728	31181149	Lincpint	-16.2325	0.003774	1.34686
mmu_circRNA_26593	chr13	77192553	77303460	2210408I21Rik	-16.2156	0.003782	2.36084
mmu_circRNA_016400	chr1	89663660	89671271	Agap1	-16.1635	0.003806	2.27494
mmu_circRNA_003424	chr12	38139404	38228123	Dgkb	-16.1633	0.003806	2.01966
mmu_circRNA_011555	chr5	43758221	43773659	Fbxl5	-16.1494	0.003812	8.48216
mmu_circRNA_35985	chr3	109000000	109000000	Slc25a54	-16.0706	0.00385	1.6591
mmu_circRNA_19023	chr11	75390068	75391228	Smyd4	-16.0574	0.003856	5.10973
mmu_circRNA_33527	chr2	49680164	49701105	Kif5c	-16.0248	0.003872	1.71892
mmu_circRNA_003167	chr15	35099433	35115645	Stk3	-16.0234	0.003872	4.05569
mmu_circRNA_39553	chr5	138000000	138000000	Zcwpw1	-16.0227	0.003873	1.4819
mmu_circRNA_003780	chr13	35815908	35816575	Cdyl	-16.0194	0.003874	5.02744
mmu_circRNA_27516	chr14	45616529	45629750	Ddhd1	-15.9916	0.003888	8.08431
mmu_circRNA_45389	chrX	20186059	20202787	Slc9a7	-15.9599	0.003903	3.27425
mmu_circRNA_008755	chr7	24228047	24229840	Zfp109	-15.9362	0.003914	2.88773
mmu_circRNA_21090	chr1	157000000	157000000	Ralgps2	-15.9211	0.003922	4.72234
mmu_circRNA_014114	chr10	11178733	11185462	Shprh	-15.8991	0.003933	2.76609
mmu_circRNA_35236	chr3	32992905	33080536	Pex5l	-15.8862	0.003939	11.2839
mmu_circRNA_45373	chrX	18199157	18241828	Kdm6a	-15.8721	0.003946	1.56761
mmu_circRNA_28584	chr15	47820351	48011226	Csmd3	-15.8706	0.003947	1.69669
mmu_circRNA_45902	chrX	160000000	160000000	A830080D01Rik	-15.8613	0.003951	1.98532
mmu_circRNA_34010	chr2	90696639	90703186	Nup160	-15.8611	0.003951	2.90451
mmu_circRNA_28894	chr15	85365276	85393506	Atxn10	-15.8442	0.00396	2.70378
mmu_circRNA_27424	chr14	32208156	32242346	Parg	-15.8345	0.003965	3.05912
mmu_circRNA_34878	chr2	158000000	158000000	Rprd1b	-15.8273	0.003968	2.57781
mmu_circRNA_19152	chr15	98084968	98087136	Senp1	-15.7672	0.003998	2.13148
mmu_circRNA_19252	chr2	92214045	92230725	Phf21a	-15.7526	0.004006	10.2344
mmu_circRNA_38359	chr5	29587274	29619787	Ube3c	-15.7384	0.004013	1.4439
mmu_circRNA_28777	chr15	75666252	75667965	Top1mt	-15.7251	0.00402	1.62737
mmu_circRNA_27374	chr14	30963932	30980078	Nek4	-15.7122	0.004026	1.80995
mmu_circRNA_015717	chr15	69013357	69049461	Khdrbs3	-15.7064	0.004029	12.4101
mmu_circRNA_38449	chr5	34410580	34440590	Fam193a	-15.6842	0.004041	2.82182
mmu_circRNA_19242	chr2	37640848	37647288	Strbp	-15.6838	0.004041	6.24062
mmu_circRNA_33021	chr2	17424520	17462856	Nebl	-15.662	0.004052	1.44291
mmu_circRNA_19879	chr1	33628394	33630433	Prim2	-15.6566	0.004055	2.02807
mmu_circRNA_009854	chr4	127000000	127000000	Zmym4	-15.6423	0.004062	5.18731
mmu_circRNA_31062	chr17	85032442	85048971	Slc3a1	-15.6027	0.004083	1.77675
mmu_circRNA_015637	chr1	157000000	157000000	Ralgps2	-15.6014	0.004083	17.7522
mmu_circRNA_41429	chr7	51936553	51943791	Gas2	-15.5997	0.004084	3.56193
mmu_circRNA_44768	chr9	86516966	86545393	Dopey1	-15.5918	0.004088	7.38568
mmu_circRNA_014874	chr14	124000000	124000000	Nalcn	-15.5553	0.004107	10.3799
mmu_circRNA_20699	chr1	120000000	120000000	Ptpn4	-15.5498	0.00411	2.24669
mmu_circRNA_45602	chrX	93620504	93626612	Pola1	-15.5387	0.004116	11.208
mmu_circRNA_35249	chr3	35795758	35814225	Atp11b	-15.5072	0.004133	5.31813
mmu_circRNA_000661	chr1	66471975	66491131	Unc80	-15.4915	0.004141	2.1891
mmu_circRNA_19620	chr1	10064332	10083558	Cspp1	-15.4784	0.004148	7.65794
mmu_circRNA_45982	chrX	170000000	170000000	Mid1	-15.4155	0.004182	2.02835
mmu_circRNA_45484	chrX	60260160	60321553	Atp11c	-15.3678	0.004208	1.48976
mmu_circRNA_20029	chr1	46455754	46504152		-15.3658	0.004209	4.58512
mmu_circRNA_010099	chr13	18782646	18814293	Vps41	-15.3515	0.004216	3.11342
mmu_circRNA_31229	chr18	6448904	6462991	Epc1	-15.3425	0.004221	2.32714
mmu_circRNA_30967	chr17	78810507	78834243	Heatr5b	-15.3373	0.004224	4.29716
mmu_circRNA_32043	chr18	80795289	80877373	Atp9b	-15.3372	0.004224	1.60816
mmu_circRNA_40356	chr6	65083803	65099387	Smarcad1	-15.3262	0.00423	2.87087
mmu_circRNA_19494	chr8	85875631	85901958	Phkb	-15.3217	0.004233	8.34853
mmu_circRNA_36100	chr3	123000000	123000000	Pde5a	-15.3215	0.004233	3.40215
mmu_circRNA_26228	chr13	43122998	43134003	Phactr1	-15.3095	0.004239	1.58007
mmu_circRNA_34248	chr2	114000000	114000000	Fmn1	-15.3027	0.004243	8.55705
mmu_circRNA_44385	chr9	60666288	60680171	Lrrc49	-15.2868	0.004252	6.10377
mmu_circRNA_43119	chr8	77599656	77606417	Tmem184c	-15.285	0.004253	1.65488
mmu_circRNA_18979	chr10	52544603	52545267	Zfa-ps	-15.2707	0.004261	3.82059
mmu_circRNA_004122	chr17	26739542	26743131	Crebrf	-15.2552	0.00427	7.10881
mmu_circRNA_009647	chr11	109000000	109000000	Cep112	-15.237	0.00428	7.49696
mmu_circRNA_19832	chr1	25456991	25532639	Adgrb3	-15.2338	0.004281	2.89068
mmu_circRNA_36682	chr4	41400436	41414999	Kif24	-15.2128	0.004293	1.41179
mmu_circRNA_19057	chr12	8698087	8713939	Pum2	-15.208	0.004296	4.92126
mmu_circRNA_25660	chr12	98946568	98964607	Ttc8	-15.2049	0.004298	2.82313
mmu_circRNA_006421	chr1	157000000	157000000	Ralgps2	-15.1984	0.004301	5.44956
mmu_circRNA_38457	chr5	34431131	34466447	Fam193a	-15.1951	0.004303	5.49501
mmu_circRNA_19119	chr14	56758628	56772008	Pspc1	-15.1829	0.00431	3.83453
mmu_circRNA_44483	chr9	65838934	65857511	Trip4	-15.178	0.004313	1.70845
mmu_circRNA_19854	chr1	30816467	30824519	Phf3	-15.1519	0.004328	1.72805
mmu_circRNA_42057	chr7	109000000	109000000	Tub	-15.1502	0.004328	2.13925
mmu_circRNA_30590	chr17	50756626	51143421	Tbc1d5	-15.1426	0.004333	1.6419
mmu_circRNA_29818	chr16	55849611	55860379	Nxpe3	-15.1199	0.004346	2.70357
mmu_circRNA_009232	chr9	22655224	22679064	Bbs9	-15.0926	0.004361	17.1455
mmu_circRNA_014957	chr11	87159820	87178028	Trim37	-15.0743	0.004372	2.33646
mmu_circRNA_004550	chr17	84386510	84416387	Thada	-15.0609	0.00438	3.85911
mmu_circRNA_33761	chr2	69655498	69665109	Bbs5	-14.9969	0.004417	6.22574
mmu_circRNA_25635	chr12	98659549	98668889	Spata7	-14.9848	0.004424	1.3363
mmu_circRNA_21027	chr1	153000000	153000000	Dhx9	-14.9813	0.004426	2.85549
mmu_circRNA_011784	chr8	77450692	77450923	Arhgap10	-14.963	0.004437	1.79072
mmu_circRNA_41888	chr7	92657307	92664155	Pcf11	-14.9583	0.00444	2.23466
mmu_circRNA_28741	chr15	73303819	73365195	Ptk2	-14.9549	0.004442	4.34814
mmu_circRNA_008656	chr13	17738916	17772957	Cdk13	-14.9459	0.004447	3.87995
mmu_circRNA_22306	chr10	82752406	82761913	Nfyb	-14.9176	0.004464	1.69953
mmu_circRNA_39668	chr5	147000000	147000000	Usp12	-14.9095	0.004468	3.315
mmu_circRNA_004047	chr12	89254673	89260521	Nrxn3	-14.8985	0.004475	3.45853
mmu_circRNA_32998	chr2	14102400	14117535	Stam	-14.8951	0.004477	1.68737
mmu_circRNA_43968	chr9	35452044	35491924	Cdon	-14.8877	0.004481	3.66304
mmu_circRNA_39215	chr5	116000000	116000000	Ccdc64	-14.8866	0.004482	2.94258
mmu_circRNA_009780	chr3	86532084	86542711	Lrba	-14.8752	0.004489	5.14278
mmu_circRNA_35261	chr3	36590651	36594560	Bbs7	-14.7917	0.004539	5.67123
mmu_circRNA_40239	chr6	47890065	47890723	Zfp282	-14.7834	0.004544	2.46662
mmu_circRNA_32667	chr19	45507683	45519520	Btrc	-14.7335	0.004575	1.34777
mmu_circRNA_016598	chr1	13221306	13224713	Ncoa2	-14.7199	0.004584	3.71631
mmu_circRNA_20283	chr1	66549727	66555099	Unc80	-14.7121	0.004588	2.50444
mmu_circRNA_39432	chr5	128000000	128000000	Tmem132d	-14.7102	0.004589	1.98026
mmu_circRNA_19020	chr11	61886697	61909948	Akap10	-14.701	0.004595	1.95235
mmu_circRNA_42195	chr7	118000000	118000000	Smg1	-14.6929	0.0046	1.50407
mmu_circRNA_43998	chr9	37311317	37316527	Ccdc15	-14.6769	0.00461	2.71322
mmu_circRNA_29497	chr16	31136536	31139654	Acap2	-14.6757	0.004611	2.30188
mmu_circRNA_40750	chr6	113000000	113000000	Rad18	-14.6606	0.00462	2.30773
mmu_circRNA_010146	chr6	50143718	50163649	Mpp6	-14.6605	0.00462	3.55345
mmu_circRNA_24067	chr11	89042161	89049900	Dgke	-14.6567	0.004623	7.45002
mmu_circRNA_013647	chr1	155000000	155000000	Stx6	-14.6261	0.004642	9.39315
mmu_circRNA_23953	chr11	85531792	85583994	Bcas3	-14.6213	0.004645	2.45876
mmu_circRNA_19231	chr19	57629082	57642630	Atrnl1	-14.606	0.004655	5.71726
mmu_circRNA_014005	chr3	59037559	59093695	Med12l	-14.5953	0.004662	6.15688
mmu_circRNA_38787	chr5	73531503	73534697	Dcun1d4	-14.5425	0.004695	1.88638
mmu_circRNA_38563	chr5	45553079	45573314	Fam184b	-14.538	0.004698	1.78762
mmu_circRNA_27652	chr14	60238451	60247466	Nupl1	-14.5373	0.004699	2.34003
mmu_circRNA_26817	chr13	98743410	98755625	Fcho2	-14.5366	0.004699	1.61649
mmu_circRNA_24927	chr12	35082868	35112504	Snx13	-14.5284	0.004704	2.17381
mmu_circRNA_44628	chr9	73665537	73669560	Unc13c	-14.5221	0.004708	2.30696
mmu_circRNA_29746	chr16	43997725	44040158	Gramd1c	-14.5209	0.004709	1.81546
mmu_circRNA_29892	chr16	62885400	62919681	Pros1	-14.5143	0.004713	1.50479
mmu_circRNA_18953	chr1	120000000	120000000	Ptpn4	-14.5071	0.004718	4.72903
mmu_circRNA_25205	chr12	64990940	65006424	Fam179b	-14.5015	0.004722	1.44086
mmu_circRNA_017947	chr2	140000000	140000000	Tasp1	-14.4778	0.004737	8.23791
mmu_circRNA_22512	chr10	98979703	98996982	Atp2b1	-14.465	0.004745	2.83306
mmu_circRNA_28945	chr15	90540231	90601889	Cpne8	-14.4634	0.004746	1.62147
mmu_circRNA_36008	chr3	116000000	116000000	Cdc14a	-14.4594	0.004749	7.18907
mmu_circRNA_44908	chr9	99487863	99502598	Armc8	-14.4469	0.004757	2.54217
mmu_circRNA_45938	chrX	162000000	162000000	Bc1	-14.4456	0.004758	2.04456
mmu_circRNA_40293	chr6	54509202	54548383	Scrn1	-14.4304	0.004768	1.39222
mmu_circRNA_38369	chr5	29637637	29663842	Ube3c	-14.4251	0.004771	2.53312
mmu_circRNA_004529	chr7	78450886	78462942	Ntrk3	-14.4143	0.004779	1.68186
mmu_circRNA_20645	chr1	106000000	106000000	Phlpp1	-14.4104	0.004781	1.79487
mmu_circRNA_19175	chr17	6137208	6139156	Tulp4	-14.3943	0.004792	7.7182
mmu_circRNA_35238	chr3	33004303	33024800	Pex5l	-14.388	0.004796	15.0262
mmu_circRNA_40272	chr6	52619976	52630349	Hibadh	-14.3595	0.004815	2.06791
mmu_circRNA_45601	chrX	93474312	93518554	Pola1	-14.3404	0.004828	4.77835
mmu_circRNA_22983	chr11	23280373	23282726	Xpo1	-14.3322	0.004833	2.23269
mmu_circRNA_41481	chr7	59284025	59317973	C230091D08Rik	-14.3251	0.004838	1.94452
mmu_circRNA_45647	chrX	103000000	103000000	Phka1	-14.3129	0.004846	4.52481
mmu_circRNA_004326	chr4	34828076	34828139	Zfp292	-14.3083	0.004849	1.46989
mmu_circRNA_006097	chr2	92214048	92230724	Phf21a	-14.274	0.004872	9.64996
mmu_circRNA_42404	chr7	133000000	133000000	Mettl10	-14.2606	0.004881	2.25977
mmu_circRNA_41016	chr6	141000000	141000000	AK081271	-14.2445	0.004892	1.27525
mmu_circRNA_44943	chr9	101000000	101000000	Stag1	-14.2245	0.004906	3.72946
mmu_circRNA_38466	chr5	34669109	34676184	Grk4	-14.2148	0.004913	1.3594
mmu_circRNA_33053	chr2	18109781	18170298	Mllt10	-14.1961	0.004925	10.4974
mmu_circRNA_36350	chr3	157000000	157000000	Negr1	-14.1955	0.004926	1.47819
mmu_circRNA_26413	chr13	58837795	58878262	Ntrk2	-14.1674	0.004945	1.96223
mmu_circRNA_19183	chr17	26739540	26743131	Crebrf	-14.1552	0.004954	7.20678
mmu_circRNA_18949	chr1	87364100	87380009	Gigyf2	-14.1523	0.004956	8.99172
mmu_circRNA_42414	chr7	133000000	133000000	Zranb1	-14.1498	0.004957	3.23289
mmu_circRNA_19966	chr1	38534905	38536946	Aff3	-14.1372	0.004966	4.28104
mmu_circRNA_41553	chr7	62019948	62039082	XLOC_022807	-14.1305	0.004971	3.3622
mmu_circRNA_39083	chr5	105000000	105000000	Lrrc8b	-14.1299	0.004971	1.81032
mmu_circRNA_004272	chr11	7078887	7109112	Adcy1	-14.1271	0.004973	5.71431
mmu_circRNA_001003	chr4	74306964	74315649	Kdm4c	-14.0979	0.004994	21.9766

## Sheet: HD_RD_up (HD upregulated)
Supplementary Table 1f: HD_RD_up DE circRNAs (FC>1.25,p<0.005)
circRNA	chrom	txStart	txEnd	GeneSymbol	tstats1	pvals1	FC
mmu_circRNA_23275	chr11	49260570	49261813	Mgat1	643.106	2.42e-06	2.4761
mmu_circRNA_27178	chr14	21234832	21381617	Adk	380.474	6.91e-06	2.93091
mmu_circRNA_27753	chr14	70141610	70142531	Ccar2	260.807	1.47e-05	2.42065
mmu_circRNA_22083	chr10	61527059	61548215	Lrrc20	237.384	1.77e-05	2.56627
mmu_circRNA_43395	chr8	105000000	105000000	Kctd19	171.649	3.39e-05	2.07396
mmu_circRNA_20259	chr1	64034531	64042437	Klf7	163.178	3.76e-05	1.51653
mmu_circRNA_013661	chr4	87782286	87794011	Mllt3	160.806	3.87e-05	2.33264
mmu_circRNA_24171	chr11	98753289	98764405	Thra	158.152	4e-05	1.25996
mmu_circRNA_28134	chr15	3275566	3275779	Sepp1	145.985	4.69e-05	4.6209
mmu_circRNA_004757	chr19	17675420	17678557	Pcsk5	140.605	5.06e-05	1.49122
mmu_circRNA_45283	chr9	121000000	121000000	Trak1	129.957	5.92e-05	1.95705
mmu_circRNA_33501	chr2	48814692	48873473	Acvr2a	129.829	5.93e-05	1.69483
mmu_circRNA_26469	chr13	60762356	60762518	Dapk1	123.35	6.57e-05	1.45742
mmu_circRNA_19118	chr14	47016276	47016796	Samd4	120.001	6.94e-05	4.7596
mmu_circRNA_25348	chr12	75485131	75493515	Ppp2r5e	112.656	7.88e-05	2.36265
mmu_circRNA_35230	chr3	32876877	32919070	Usp13	112.457	7.91e-05	2.31283
mmu_circRNA_28786	chr15	76191016	76191348	Plec	111.775	8e-05	5.28276
mmu_circRNA_42557	chr8	11785712	11800868	Arhgef7	111.393	8.06e-05	1.29847
mmu_circRNA_31665	chr18	42221478	42244910	Lars	102.671	9.49e-05	1.89824
mmu_circRNA_19695	chr1	15815885	15819763	Terf1	102.172	9.58e-05	1.4258
mmu_circRNA_24894	chr12	32830166	32835030	Nampt	100.669	9.87e-05	2.24069
mmu_circRNA_24109	chr11	94333900	94334907	Ankrd40	100.184	9.96e-05	3.1935
mmu_circRNA_31322	chr18	12819504	12822292	Osbpl1a	97.8201	0.000104	1.89332
mmu_circRNA_42400	chr7	133000000	133000000	Fgfr2	97.6074	0.000105	1.46922
mmu_circRNA_27174	chr14	21092366	21240571	Adk	97.2875	0.000106	4.00259
mmu_circRNA_43889	chr9	24581129	24646379	Dpy19l2	96.8728	0.000107	1.75762
mmu_circRNA_26296	chr13	48885272	48892090	Fam120a	96.4543	0.000107	1.91226
mmu_circRNA_42119	chr7	112000000	112000000	Mical2	96.3934	0.000108	1.79736
mmu_circRNA_43918	chr9	29109395	29109521	Ntm	94.2346	0.000113	2.49677
mmu_circRNA_28310	chr15	25964223	25970224	Fam134b	92.0908	0.000118	3.99141
mmu_circRNA_40940	chr6	128000000	128000000	Nrip2	91.2285	0.00012	1.46651
mmu_circRNA_32190	chr19	5027024	5027764	Slc29a2	85.5128	0.000137	2.39664
mmu_circRNA_36940	chr4	72137081	72145420	Tle1	83.8501	0.000142	2.37284
mmu_circRNA_40587	chr6	94534143	94576378	Slc25a26	82.6581	0.000146	1.89427
mmu_circRNA_20843	chr1	130000000	130000000	Thsd7b	82.0888	0.000148	2.68185
mmu_circRNA_016530	chr2	32182457	32183300	Prrc2b	79.4282	0.000158	1.49223
mmu_circRNA_40147	chr6	38136833	38142909	D630045J12Rik	78.6245	0.000162	1.42114
mmu_circRNA_32780	chr19	56570415	56570871	Nhlrc2	78.5314	0.000162	1.25464
mmu_circRNA_39634	chr5	144000000	144000000	Usp42	77.9911	0.000164	3.60511
mmu_circRNA_38076	chr5	8116544	8152449	Adam22	77.4839	0.000167	1.992
mmu_circRNA_41259	chr7	29177065	29179215	Psmd8	76.3963	0.000171	2.14126
mmu_circRNA_35728	chr3	87926730	87928048	Rrnad1	76.079	0.000173	1.46142
mmu_circRNA_45767	chrX	143000000	143000000	Tmem164	74.8726	0.000178	2.50882
mmu_circRNA_30520	chr17	45642467	45642962	Capn11	74.0664	0.000182	2.12973
mmu_circRNA_24124	chr11	97139471	97149615	Tbkbp1	74.0345	0.000182	1.41379
mmu_circRNA_31020	chr17	81388809	81432774	Slc8a1	71.5865	0.000195	4.88972
mmu_circRNA_40928	chr6	127000000	127000000	Ndufa9	69.6418	0.000206	2.39106
mmu_circRNA_21649	chr10	10782558	10936578	Grm1	65.4961	0.000233	5.19079
mmu_circRNA_34887	chr2	159000000	159000000	Ppp1r16b	65.0467	0.000236	1.65641
mmu_circRNA_31764	chr18	54987610	54988706	Zfp608	64.1621	0.000243	2.03253
mmu_circRNA_39211	chr5	115000000	115000000	Coq5	63.9704	0.000244	4.1964
mmu_circRNA_31877	chr18	67420985	67434229	Afg3l2	62.1324	0.000259	1.96322
mmu_circRNA_38141	chr5	17795578	17798298	Cd36	62.0921	0.000259	21.9925
mmu_circRNA_25749	chr12	103000000	103000000	Ubr7	61.9154	0.000261	1.80166
mmu_circRNA_30337	chr17	25380224	25381573	Cacna1h	59.933	0.000278	5.46361
mmu_circRNA_29050	chr15	98592126	98604732	Adcy6	59.5404	0.000282	2.84758
mmu_circRNA_19080	chr12	104000000	104000000	Serpina3h	59.1416	0.000286	2.53431
mmu_circRNA_42426	chr7	134000000	134000000	Dhx32	59.0368	0.000287	1.39133
mmu_circRNA_39225	chr5	116000000	116000000	Cit	58.5273	0.000292	2.73624
mmu_circRNA_28080	chr14	122000000	122000000	Clybl	58.0248	0.000297	3.4209
mmu_circRNA_22002	chr10	53296213	53358207	Cep85l	57.182	0.000306	1.56985
mmu_circRNA_24859	chr12	29973992	29975562	Pxdn	56.8493	0.000309	2.92621
mmu_circRNA_33191	chr2	26006526	26016416	Ubac1	56.2148	0.000316	2.72825
mmu_circRNA_42065	chr7	110000000	110000000	St5	56.0649	0.000318	1.89637
mmu_circRNA_28137	chr15	3327973	3458008	Ghr	55.4521	0.000325	3.07368
mmu_circRNA_005305	chr14	47016276	47016795	Samd4	55.4143	0.000325	4.63326
mmu_circRNA_19122	chr14	79355718	79370098	Naa16	54.8355	0.000332	2.07703
mmu_circRNA_24493	chr11	121000000	121000000	Ccdc57	54.7278	0.000334	1.74679
mmu_circRNA_22158	chr10	67224008	67233523	Jmjd1c	54.4265	0.000337	7.92627
mmu_circRNA_18947	chr1	82340317	82342864	Rhbdd1	54.2448	0.00034	3.62498
mmu_circRNA_27350	chr14	30142547	30196863	Cacna1d	52.6125	0.000361	3.11865
mmu_circRNA_24799	chr12	24575913	24603066	Grhl1	52.1987	0.000367	3.57264
mmu_circRNA_43313	chr8	91090054	91101512	Rbl2	52.0778	0.000369	1.59681
mmu_circRNA_011775	chr17	39847505	39847620	Rn45s	51.8572	0.000372	2.08573
mmu_circRNA_20107	chr1	55194243	55206615	Rftn2	51.3941	0.000378	2.00669
mmu_circRNA_20003	chr1	43141697	43141872	Fhl2	51.1383	0.000382	27.9848
mmu_circRNA_32236	chr19	10610701	10623638	Ddb1	50.5413	0.000391	2.45902
mmu_circRNA_33407	chr2	38116604	38126648	Dennd1a	49.7593	0.000404	3.51241
mmu_circRNA_39993	chr6	29939036	29953453	Strip2	49.2062	0.000413	1.7524
mmu_circRNA_27173	chr14	21003094	21007304	Vcl	49.0759	0.000415	2.59385
mmu_circRNA_36248	chr3	142000000	142000000	Pdlim5	49.0582	0.000415	4.03861
mmu_circRNA_35577	chr3	69549325	69553243	Ppm1l	48.7011	0.000421	1.31286
mmu_circRNA_32232	chr19	10435549	10448538	Syt7	48.545	0.000424	2.51886
mmu_circRNA_21455	chr1	181000000	181000000		48.3146	0.000428	1.47505
mmu_circRNA_44181	chr9	53594405	53595400	Acat1	46.9819	0.000453	4.62547
mmu_circRNA_32328	chr19	23892734	23894020	Apba1	46.4203	0.000464	3.23528
mmu_circRNA_30490	chr17	35825430	35825890	Flot1	45.4857	0.000483	8.76202
mmu_circRNA_011180	chr8	36937559	36938758	Dlc1	45.3788	0.000485	11.3756
mmu_circRNA_24491	chr11	121000000	121000000	Sirt7	45.287	0.000487	2.33447
mmu_circRNA_35587	chr3	73277865	73333103		45.2812	0.000487	1.90128
mmu_circRNA_43182	chr8	83990427	83990985	Prkaca	45.1486	0.00049	3.06431
mmu_circRNA_41272	chr7	29997749	29998210	Zfp568	44.2596	0.00051	4.22049
mmu_circRNA_003547	chr8	106000000	106000000	Nfatc3	44.2174	0.000511	1.81186
mmu_circRNA_012617	chr9	77164764	77190737	Mlip	44.0824	0.000514	4.10057
mmu_circRNA_28472	chr15	38493473	38498841	Azin1	43.9836	0.000517	1.80871
mmu_circRNA_26090	chr13	15775349	15781906	4933412O06Rik	43.7598	0.000522	1.80694
mmu_circRNA_26006	chr13	11605155	11692716	Ryr2	43.359	0.000531	5.63036
mmu_circRNA_42497	chr7	144000000	144000000	Shank2	42.5631	0.000552	2.15097
mmu_circRNA_29773	chr16	45777712	45781457	Phldb2	42.4293	0.000555	2.56528
mmu_circRNA_34234	chr2	113000000	113000000	Ryr3	42.2779	0.000559	2.49432
mmu_circRNA_32188	chr19	4859402	4860585	Ctsf	41.8523	0.00057	2.14838
mmu_circRNA_24760	chr12	16563621	16564619	Lpin1	41.8276	0.000571	2.13931
mmu_circRNA_014193	chr2	156000000	156000000	Rbm39	41.6441	0.000576	2.14099
mmu_circRNA_29033	chr15	95948271	95949956	Ano6	41.4845	0.000581	2.04076
mmu_circRNA_29298	chr16	14546940	14589391	A630010A05Rik	41.0843	0.000592	2.06363
mmu_circRNA_28817	chr15	80000328	80001887	Pdgfb	40.8404	0.000599	2.14855
mmu_circRNA_22700	chr10	119000000	119000000	AK135691	40.6866	0.000604	1.33813
mmu_circRNA_40421	chr6	73256170	73271122	Suclg1	40.6397	0.000605	2.02893
mmu_circRNA_43541	chr8	117000000	117000000		40.5896	0.000606	3.80339
mmu_circRNA_21447	chr1	180000000	180000000	Adck3	40.5596	0.000607	29.0677
mmu_circRNA_45191	chr9	114000000	114000000	Pdcd6ip	40.2715	0.000616	1.80771
mmu_circRNA_28061	chr14	121000000	121000000	Stk24	40.1909	0.000619	2.33403
mmu_circRNA_39310	chr5	122000000	122000000	Atp2a2	39.8559	0.000629	19.8606
mmu_circRNA_28312	chr15	27544250	27571654	Ank	39.8325	0.00063	2.92941
mmu_circRNA_37573	chr4	125000000	125000000	RP23-230F2.8	39.7536	0.000632	2.1862
mmu_circRNA_22844	chr11	4668314	4680182	Ascc2	39.6216	0.000636	2.34153
mmu_circRNA_32632	chr19	43507321	43515862	Got1	39.5612	0.000638	2.39252
mmu_circRNA_45489	chrX	66792832	66796572		39.5578	0.000638	2.09326
mmu_circRNA_41608	chr7	65959096	65983849	Pcsk6	38.9829	0.000657	3.05661
mmu_circRNA_004537	chr5	131000000	131000000	Caln1	38.6769	0.000668	5.12965
mmu_circRNA_31808	chr18	61839689	61871703	Ablim3	38.5211	0.000673	2.38337
mmu_circRNA_41758	chr7	80396928	80398928	Furin	38.4888	0.000674	1.88634
mmu_circRNA_26979	chr13	113000000	113000000	Skiv2l2	38.3511	0.000679	1.58863
mmu_circRNA_22251	chr10	76369834	76382187	Pcnt	38.1375	0.000687	1.99174
mmu_circRNA_27519	chr14	47064219	47077592	Samd4	37.8531	0.000697	4.18926
mmu_circRNA_007751	chr18	75605627	75637341	Ctif	37.697	0.000703	2.05944
mmu_circRNA_003093	chr10	128000000	128000000	Atp5b	37.6852	0.000703	3.39661
mmu_circRNA_38463	chr5	34601323	34604852	Add1	37.3707	0.000715	1.52332
mmu_circRNA_22339	chr10	85946190	85947333	Rtcb	37.3134	0.000717	2.10487
mmu_circRNA_010277	chr6	120000000	120000000	Erc1	37.2398	0.00072	3.16609
mmu_circRNA_20228	chr1	60518979	60527489	Raph1	37.128	0.000725	2.02885
mmu_circRNA_37488	chr4	117000000	117000000	Hectd3	36.9417	0.000732	2.02649
mmu_circRNA_011946	chr12	100000000	100000000	Calm1	36.748	0.00074	1.69342
mmu_circRNA_41029	chr6	143000000	143000000	Abcc9	36.6975	0.000742	6.76263
mmu_circRNA_36225	chr3	138000000	138000000	Metap1	36.4397	0.000752	2.05103
mmu_circRNA_34138	chr2	104000000	104000000	Hipk3	36.2927	0.000758	2.20845
mmu_circRNA_34934	chr2	164000000	164000000	Serinc3	36.2	0.000762	2.48608
mmu_circRNA_012938	chr8	95365313	95366422	Mmp15	36.1047	0.000766	4.23621
mmu_circRNA_42054	chr7	108000000	108000000	Ppfibp2	36.004	0.000771	1.36092
mmu_circRNA_34416	chr2	121000000	121000000	Ppip5k1	35.9848	0.000771	3.01062
mmu_circRNA_42128	chr7	113000000	113000000	Tead1	35.9503	0.000773	6.98893
mmu_circRNA_26220	chr13	38954108	38955936	Slc35b3	35.7451	0.000782	2.81758
mmu_circRNA_23608	chr11	70717418	70719093	Kif1c	35.6095	0.000788	4.28133
mmu_circRNA_21696	chr10	14126451	14133894	Hivep2	35.3424	0.0008	2.48469
mmu_circRNA_40482	chr6	84129470	84152409	Dysf	35.3268	0.0008	3.1241
mmu_circRNA_31575	chr18	35174252	35182553	Ctnna1	34.8117	0.000824	4.62421
mmu_circRNA_37769	chr4	134000000	134000000	Cep85	34.6952	0.00083	2.03324
mmu_circRNA_001335	chr11	6313787	6317080	Ogdh	34.4192	0.000843	7.77609
mmu_circRNA_25361	chr12	77277360	77412949	Fut8	34.1915	0.000854	3.22691
mmu_circRNA_32580	chr19	40311668	40352565	Sorbs1	33.9571	0.000866	2.72652
mmu_circRNA_29120	chr15	104000000	104000000	Pde1b	33.7646	0.000876	1.59897
mmu_circRNA_44123	chr9	48743463	48833099	Zbtb16	33.5928	0.000885	5.0928
mmu_circRNA_40557	chr6	91711511	91713044	Slc6a6	33.4419	0.000893	2.53406
mmu_circRNA_34688	chr2	142000000	142000000	Macrod2	33.4123	0.000895	2.19081
mmu_circRNA_33999	chr2	83765767	83792643	Itgav	33.4119	0.000895	1.31954
mmu_circRNA_39964	chr6	29799438	29802108	Ahcyl2	33.3795	0.000896	1.89714
mmu_circRNA_21561	chr1	192000000	192000000	Lpgat1	32.9032	0.000922	1.84326
mmu_circRNA_39173	chr5	113000000	113000000	Myo18b	32.8106	0.000928	10.6536
mmu_circRNA_19434	chr6	121000000	121000000	Bcl2l13	32.5047	0.000945	1.97617
mmu_circRNA_39081	chr5	104000000	104000000	Sparcl1	32.3871	0.000952	3.97055
mmu_circRNA_012656	chr7	114000000	114000000	Rras2	32.3442	0.000955	3.93426
mmu_circRNA_20167	chr1	59541313	59558304	Gm973	32.2865	0.000958	4.87509
mmu_circRNA_011844	chr7	139000000	139000000	Inpp5a	32.2463	0.00096	3.39176
mmu_circRNA_28914	chr15	88689508	88691884	Brd1	31.8537	0.000984	2.4495
mmu_circRNA_42818	chr8	41015387	41050116	Mtus1	31.681	0.000995	2.29285
mmu_circRNA_27950	chr14	102000000	102000000	Lmo7	31.5534	0.001003	7.91539
mmu_circRNA_004859	chr2	35643887	35661625	Dab2ip	31.4288	0.001011	2.19915
mmu_circRNA_37943	chr4	150000000	150000000	Tmem201	31.2542	0.001022	2.22106
mmu_circRNA_33200	chr2	28540710	28550563	Ralgds	31.1659	0.001028	2.53174
mmu_circRNA_27871	chr14	79009163	79056722	Vwa8	31.1148	0.001031	2.88636
mmu_circRNA_44658	chr9	77138349	77174003	Mlip	31.042	0.001036	6.11814
mmu_circRNA_28335	chr15	30332009	30922005	Ctnnd2	30.9396	0.001043	1.51572
mmu_circRNA_38485	chr5	34964772	34975333	Rgs12	30.9119	0.001045	2.69901
mmu_circRNA_006118	chr7	92932971	92998091	Prcp	30.7789	0.001054	1.32104
mmu_circRNA_42509	chr8	3184950	3203034	Insr	30.7564	0.001055	1.89897
mmu_circRNA_36630	chr4	34618553	34633713	Rars2	30.7473	0.001056	1.6763
mmu_circRNA_22793	chr10	128000000	128000000	Stat2	30.5925	0.001067	1.82649
mmu_circRNA_29327	chr16	16225300	16247043	Pkp2	30.2419	0.001092	3.03229
mmu_circRNA_007525	chr9	116000000	116000000	Tgfbr2	30.1256	0.0011	3.88731
mmu_circRNA_36289	chr3	149000000	149000000	Adgrl2	30.0825	0.001103	2.18411
mmu_circRNA_35003	chr2	167000000	167000000	Slc9a8	30.0129	0.001108	1.66381
mmu_circRNA_27616	chr14	57694313	57703054	Lats2	29.7722	0.001126	3.30686
mmu_circRNA_40719	chr6	108000000	109000000	Itpr1	29.7571	0.001127	1.47326
mmu_circRNA_011887	chr5	16012393	16025865	Cacna2d1	29.738	0.001129	2.90507
mmu_circRNA_24654	chr12	5748377	5885707	AK135963	29.6522	0.001135	2.72219
mmu_circRNA_30513	chr17	44017766	44021124	Rcan2	29.6385	0.001136	2.94516
mmu_circRNA_22575	chr10	108000000	108000000	Ptprq	29.6358	0.001137	1.48917
mmu_circRNA_41200	chr7	16822495	16824217	Strn4	29.6089	0.001139	2.02378
mmu_circRNA_26067	chr13	14236890	14311790	Hecw1	29.6006	0.001139	2.14974
mmu_circRNA_28349	chr15	31478294	31480422	2021-03-06	29.5602	0.001142	2.55028
mmu_circRNA_19217	chr19	4288591	4294928	Adrbk1	29.52	0.001146	1.27547
mmu_circRNA_36135	chr3	128000000	128000000	Zgrf1	29.5129	0.001146	9.79931
mmu_circRNA_22887	chr11	6334532	6342623	Ogdh	29.4855	0.001148	6.32045
mmu_circRNA_30771	chr17	65476617	65517237	Tmem232	29.4824	0.001148	3.439
mmu_circRNA_34457	chr2	126000000	126000000	Secisbp2l	29.2661	0.001165	3.07512
mmu_circRNA_23428	chr11	60185095	60190622	Rai1	29.1886	0.001172	1.88003
mmu_circRNA_30169	chr17	3437227	3454351	Tiam2	29.1802	0.001172	2.04779
mmu_circRNA_19383	chr5	122000000	122000000	Atp2a2	29.0991	0.001179	21.3442
mmu_circRNA_28144	chr15	3457929	3551722	Ghr	29.0848	0.00118	3.97791
mmu_circRNA_30358	chr17	26257925	26280128	Luc7l	29.0311	0.001184	1.287
mmu_circRNA_34356	chr2	121000000	121000000	Haus2	28.9886	0.001188	1.92177
mmu_circRNA_42016	chr7	102000000	102000000	Xndc1	28.8127	0.001202	3.90803
mmu_circRNA_27948	chr14	102000000	102000000	Lmo7	28.7723	0.001206	12.4089
mmu_circRNA_31576	chr18	35222064	35223575	Ctnna1	28.7348	0.001209	6.98609
mmu_circRNA_20002	chr1	43128243	43153254	Fhl2	28.531	0.001226	27.7814
mmu_circRNA_31364	chr18	20832949	20844250	Trappc8	28.228	0.001253	1.66623
mmu_circRNA_40385	chr6	71593874	71607606	Kdm3a	28.1606	0.001259	1.97299
mmu_circRNA_41239	chr7	27657851	27659174	Map3k10	28.0886	0.001265	2.71807
mmu_circRNA_34398	chr2	121000000	121000000	Tubgcp4	28.0284	0.00127	2.70618
mmu_circRNA_41343	chr7	43452340	43454580	Etfb	28.0168	0.001272	14.2925
mmu_circRNA_19382	chr5	122000000	122000000	Pptc7	27.6418	0.001306	3.65007
mmu_circRNA_22786	chr10	128000000	128000000	Atp5b	27.5916	0.001311	12.5756
mmu_circRNA_21082	chr1	157000000	157000000	Abl2	27.4939	0.00132	1.96743
mmu_circRNA_011925	chr10	80712111	80715179	Ap3d1	27.3327	0.001336	2.62915
mmu_circRNA_29297	chr16	14510734	14589391	A630010A05Rik	27.3038	0.001339	1.27218
mmu_circRNA_36472	chr4	11338721	11353463	Esrp1	27.2084	0.001348	4.31815
mmu_circRNA_45281	chr9	121000000	121000000	Trak1	27.1626	0.001353	3.13566
mmu_circRNA_27232	chr14	24482379	24484522	Polr3a	27.1416	0.001355	1.48515
mmu_circRNA_35307	chr3	41068455	41077772	Pgrmc2	27.082	0.001361	2.44565
mmu_circRNA_35107	chr3	10434357	10435532	Snx16	27.0734	0.001362	1.78222
mmu_circRNA_40573	chr6	93694007	93773689	Magi1	27.0673	0.001362	2.29336
mmu_circRNA_40375	chr6	67271197	67277938	Serbp1	27.0246	0.001366	3.68475
mmu_circRNA_41738	chr7	78450886	78465329	Ntrk3	26.8368	0.001386	1.83858
mmu_circRNA_21015	chr1	153000000	153000000	Rgl1	26.8355	0.001386	2.13699
mmu_circRNA_30187	chr17	5886996	5891899	Snx9	26.7911	0.00139	5.44794
mmu_circRNA_42010	chr7	102000000	102000000	Pde2a	26.6919	0.001401	3.19373
mmu_circRNA_24302	chr11	107000000	107000000	Pecam1	26.4536	0.001426	2.08032
mmu_circRNA_38566	chr5	45676591	45696168	Ncapg	26.4378	0.001428	1.50194
mmu_circRNA_34533	chr2	129000000	129000000	Mertk	26.3254	0.00144	1.64821
mmu_circRNA_19076	chr12	85863562	85879475	Ttll5	26.2788	0.001445	1.79399
mmu_circRNA_39210	chr5	115000000	115000000	Coq5	26.2777	0.001445	4.92771
mmu_circRNA_24149	chr11	97377935	97389716	Socs7	26.1508	0.001459	1.40162
mmu_circRNA_42849	chr8	45759052	45775703	Sorbs2	26.1286	0.001462	3.95893
mmu_circRNA_28030	chr14	119000000	119000000	Abcc4	26.1087	0.001464	2.27181
mmu_circRNA_21279	chr1	172000000	172000000	Copa	25.9231	0.001485	3.36113
mmu_circRNA_000947	chr17	81428181	81445593	Slc8a1	25.8722	0.001491	5.33977
mmu_circRNA_32153	chr19	3602234	3605494	Lrp5	25.4732	0.001538	5.36146
mmu_circRNA_36342	chr3	155000000	155000000	Tnni3k	25.3805	0.001549	2.30737
mmu_circRNA_23260	chr11	46112756	46118491	Adam19	25.3069	0.001558	2.70997
mmu_circRNA_35734	chr3	88350015	88351581	Smg5	25.1893	0.001572	4.75158
mmu_circRNA_29190	chr16	8700045	8715919	Usp7	25.1358	0.001579	4.35581
mmu_circRNA_41996	chr7	101000000	101000000	Rab6a	24.983	0.001598	2.68895
mmu_circRNA_30229	chr17	11067128	11237702	Park2	24.9579	0.001602	2.07872
mmu_circRNA_27925	chr14	97827741	97840240	Dach1	24.9417	0.001604	2.10852
mmu_circRNA_22207	chr10	73483860	73490249	AK080816	24.8965	0.001609	1.79306
mmu_circRNA_22794	chr10	128000000	128000000	Cs	24.7466	0.001629	8.24534
mmu_circRNA_45919	chrX	160000000	160000000	Pdha1	24.6821	0.001637	15.8192
mmu_circRNA_34441	chr2	122000000	122000000	Ctdspl2	24.5223	0.001659	2.93069
mmu_circRNA_32166	chr19	4011101	4011272	Ndufv1	24.4724	0.001666	7.26592
mmu_circRNA_36510	chr4	17987571	18093468	Mmp16	24.4641	0.001667	2.19912
mmu_circRNA_36343	chr3	155000000	155000000	Tnni3k	24.4545	0.001668	3.14326
mmu_circRNA_41341	chr7	42488469	42490276	Zfp141	24.4195	0.001673	2.18358
mmu_circRNA_19185	chr17	32524001	32544231	Cyp4f16	24.3898	0.001677	2.04189
mmu_circRNA_002007	chr14	7883877	7884578	Flnb	24.2137	0.001701	2.23543
mmu_circRNA_23525	chr11	65218528	65233184	Myocd	24.1947	0.001704	2.62916
mmu_circRNA_41582	chr7	63615288	63697232	Otud7a	24.154	0.00171	4.57193
mmu_circRNA_20162	chr1	58976958	58985388	Stradb	24.0634	0.001723	1.58417
mmu_circRNA_29036	chr15	96390875	96392664	Arid2	24.0622	0.001723	2.29812
mmu_circRNA_32303	chr19	21409871	21434309	Gda	24.0385	0.001726	1.83615
mmu_circRNA_38426	chr5	33607463	33614834	Fam53a	24.0072	0.001731	4.06203
mmu_circRNA_45660	chrX	105000000	105000000	Zdhhc15	24.0001	0.001732	1.54114
mmu_circRNA_45244	chr9	119000000	119000000	Golga4	23.9689	0.001736	4.85649
mmu_circRNA_26257	chr13	44970045	44982873	Dtnbp1	23.6735	0.00178	2.41078
mmu_circRNA_32322	chr19	22978291	22978755	Trpm3	23.6623	0.001781	3.68027
mmu_circRNA_39515	chr5	135000000	135000000	Baz1b	23.6568	0.001782	3.15155
mmu_circRNA_30260	chr17	14325534	14348778	Smoc2	23.6068	0.00179	3.45484
mmu_circRNA_39145	chr5	110000000	110000000	Golga3	23.3776	0.001825	2.26613
mmu_circRNA_26132	chr13	20564423	20572457	Elmo1	23.3626	0.001827	1.81839
mmu_circRNA_35858	chr3	97692320	97703418	Pde4dip	23.3425	0.00183	10.3117
mmu_circRNA_42845	chr8	44988930	44989245	Fat1	23.3396	0.001831	1.60017
mmu_circRNA_45513	chrX	71434832	71441145	Cd99l2	23.2695	0.001842	1.79049
mmu_circRNA_34829	chr2	156000000	156000000	Edem2	23.2473	0.001845	2.96125
mmu_circRNA_29225	chr16	11199384	11199719	Rsl1d1	23.1223	0.001865	1.48114
mmu_circRNA_36579	chr4	28935703	28951412	Epha7	23.1125	0.001867	4.29838
mmu_circRNA_19056	chr12	7750523	7756215	AK043922	23.0909	0.00187	2.94242
mmu_circRNA_38765	chr5	72823455	72825130	Tec	23.073	0.001873	1.9113
mmu_circRNA_34939	chr2	164000000	164000000	Stk4	23.0602	0.001875	1.92451
mmu_circRNA_015224	chr8	80800100	80800395	Gab1	23.0332	0.00188	2.97735
mmu_circRNA_25517	chr12	85118358	85119344	Dlst	23.0201	0.001882	5.37074
mmu_circRNA_31771	chr18	56544964	56548579	Aldh7a1	22.9969	0.001886	3.01282
mmu_circRNA_45084	chr9	108000000	108000000	Usp4	22.9583	0.001892	2.19434
mmu_circRNA_006504	chr4	134000000	134000000	Arid1a	22.937	0.001895	1.79959
mmu_circRNA_29387	chr16	18307969	18316734	Tango2	22.8909	0.001903	2.35584
mmu_circRNA_44587	chr9	71546668	71552364	Myzap	22.7624	0.001924	9.88162
mmu_circRNA_28940	chr15	89531342	89533454	Shank3	22.746	0.001927	4.08966
mmu_circRNA_22268	chr10	79930634	79932078	Arid3a	22.7213	0.001931	1.76042
mmu_circRNA_43653	chr8	128000000	128000000	Nrp1	22.6854	0.001938	4.71299
mmu_circRNA_42463	chr7	140000000	140000000	Inpp5a	22.637	0.001946	2.73719
mmu_circRNA_43821	chr9	21191326	21201417	Pde4a	22.6091	0.001951	2.71194
mmu_circRNA_28544	chr15	41096058	41099511	Zfpm2	22.6007	0.001952	1.57831
mmu_circRNA_25426	chr12	81772679	81773093	Map3k9	22.5963	0.001953	1.57031
mmu_circRNA_45086	chr9	108000000	108000000	Lamb2	22.4962	0.00197	4.23864
mmu_circRNA_015102	chr11	50307469	50310867	Canx	22.4715	0.001974	1.95241
mmu_circRNA_20407	chr1	82340318	82342862	Rhbdd1	22.4279	0.001982	2.85572
mmu_circRNA_43754	chr9	9693492	9833582	Cntn5	22.4223	0.001983	1.27017
mmu_circRNA_016289	chr7	143000000	143000000	Cd81	22.3979	0.001987	1.63733
mmu_circRNA_010045	chr7	56100078	56106532	Herc2	22.3444	0.001997	1.83384
mmu_circRNA_39300	chr5	122000000	122000000	Pptc7	22.3432	0.001997	3.75624
mmu_circRNA_38583	chr5	48481936	48509760	Kcnip4	22.2475	0.002014	1.44368
mmu_circRNA_18950	chr1	92141517	92148498	Hdac4	22.2094	0.002021	2.70626
mmu_circRNA_29147	chr16	4953818	4960568	Anks3	22.1489	0.002032	2.29958
mmu_circRNA_19721	chr1	17091297	17092057	Jph1	22.091	0.002043	3.56613
mmu_circRNA_23141	chr11	30109870	30114920	Sptbn1	21.9966	0.00206	3.66904
mmu_circRNA_34831	chr2	156000000	156000000	Uqcc1	21.9882	0.002062	6.29619
mmu_circRNA_36831	chr4	57218508	57270177	Ptpn3	21.9819	0.002063	4.90195
mmu_circRNA_32707	chr19	46853900	46868631	Cnnm2	21.932	0.002072	2.88879
mmu_circRNA_38917	chr5	88772629	88778452	Dck	21.902	0.002078	1.50432
mmu_circRNA_42674	chr8	25164388	25175265	Tacc1	21.8951	0.002079	2.91273
mmu_circRNA_26542	chr13	74180434	74199675	Exoc3	21.884	0.002082	1.83019
mmu_circRNA_22252	chr10	76399855	76412649	Pcnt	21.7881	0.0021	3.68867
mmu_circRNA_35222	chr3	32554154	32564305	Mfn1	21.7854	0.0021	3.63723
mmu_circRNA_42563	chr8	12621798	12648787	Tubgcp3	21.728	0.002111	3.41857
mmu_circRNA_19212	chr18	75605627	75637344	Ctif	21.667	0.002123	1.70886
mmu_circRNA_38764	chr5	72782002	72789244	Tec	21.6534	0.002126	2.13
mmu_circRNA_30509	chr17	43410501	43428666	Adgrf5	21.501	0.002156	3.08303
mmu_circRNA_27748	chr14	69284731	69366648	Slc25a37	21.428	0.002171	2.73247
mmu_circRNA_35736	chr3	88555337	88556919	Ubqln4	21.4168	0.002173	4.31823
mmu_circRNA_42118	chr7	112000000	112000000	Mical2	21.4047	0.002176	2.48971
mmu_circRNA_37691	chr4	129000000	129000000	Bsdc1	21.3867	0.002179	2.66346
mmu_circRNA_42516	chr8	3380257	3381980	A430078G23Rik	21.3482	0.002187	1.40054
mmu_circRNA_27157	chr14	20460158	20464946	Anxa7	21.3264	0.002191	5.28516
mmu_circRNA_41096	chr6	148000000	148000000	Tmtc1	21.3256	0.002192	2.66414
mmu_circRNA_30940	chr17	75065910	75066202	Ltbp1	21.3238	0.002192	2.28356
mmu_circRNA_36085	chr3	122000000	122000000	Arhgap29	21.2771	0.002202	1.73527
mmu_circRNA_37822	chr4	138000000	138000000	Ece1	21.2627	0.002205	3.11333
mmu_circRNA_22903	chr11	11700204	11707904	Ikzf1	21.1454	0.002229	2.36621
mmu_circRNA_001109	chr6	125000000	125000000	Usp5	21.0622	0.002247	1.92494
mmu_circRNA_32459	chr19	34812277	34821889	Pank1	21.0486	0.002249	2.25521
mmu_circRNA_016812	chr9	77164764	77217048	Mlip	21.0262	0.002254	3.92154
mmu_circRNA_003905	chr7	30187239	30187318	Capns1	20.946	0.002272	3.03287
mmu_circRNA_35017	chr2	168000000	168000000	Kcng1	20.8729	0.002287	3.17908
mmu_circRNA_35224	chr3	32574233	32574368	Mfn1	20.8597	0.00229	4.58802
mmu_circRNA_28926	chr15	89242159	89259203	Ppp6r2	20.8035	0.002303	1.4615
mmu_circRNA_003736	chr13	119000000	119000000	Nnt	20.8003	0.002303	13.9079
mmu_circRNA_42295	chr7	126000000	126000000	D430042O09Rik	20.7531	0.002314	2.83742
mmu_circRNA_24519	chr12	3252611	3264749	Rab10	20.7528	0.002314	2.45803
mmu_circRNA_20805	chr1	128000000	128000000	Rab3gap1	20.7518	0.002314	2.65848
mmu_circRNA_41597	chr7	64553646	64715547	Apba2	20.6917	0.002327	1.42298
mmu_circRNA_29637	chr16	36019257	36023253	Kpna1	20.5903	0.00235	2.81894
mmu_circRNA_20084	chr1	53851572	53891260	Hecw2	20.4435	0.002384	1.86744
mmu_circRNA_009149	chr19	40393387	40402310	Sorbs1	20.3291	0.002411	2.7678
mmu_circRNA_27407	chr14	31377390	31379519	Sh3bp5	20.2294	0.002435	2.34263
mmu_circRNA_35020	chr2	169000000	169000000	Atp9a	20.2057	0.00244	2.29603
mmu_circRNA_19939	chr1	37464420	37496013	Mgat4a	20.1693	0.002449	1.90094
mmu_circRNA_37880	chr4	143000000	143000000	Prdm2	20.1521	0.002453	1.85765
mmu_circRNA_28644	chr15	64092047	64138041	Asap1	20.1493	0.002454	7.51408
mmu_circRNA_22126	chr10	63163512	63169430	Mypn	20.1341	0.002458	3.13313
mmu_circRNA_39423	chr5	126000000	126000000	Tmem132b	20.0925	0.002468	2.91914
mmu_circRNA_006741	chr6	119000000	119000000	Cacna1c	20.0556	0.002477	2.10214
mmu_circRNA_35181	chr3	27222667	27226142	Nceh1	19.9854	0.002494	4.194
mmu_circRNA_40315	chr6	57598428	57626050	Herc6	19.9844	0.002495	1.56156
mmu_circRNA_19948	chr1	37783816	37855373	Tsga10	19.9533	0.002502	2.6487
mmu_circRNA_23847	chr11	80223902	80234030	Rhot1	19.9367	0.002506	2.51158
mmu_circRNA_27766	chr14	70612667	70613420	Dmtn	19.9258	0.002509	2.78852
mmu_circRNA_19051	chr11	122000000	122000000		19.8903	0.002518	4.49895
mmu_circRNA_37983	chr4	152000000	152000000	Plekhg5	19.7904	0.002543	3.50109
mmu_circRNA_009939	chr7	6710890	6710974	Peg3	19.7568	0.002552	2.32488
mmu_circRNA_42087	chr7	110000000	111000000	Sbf2	19.7428	0.002556	2.13705
mmu_circRNA_19128	chr14	119000000	119000000	Abcc4	19.7007	0.002567	2.89929
mmu_circRNA_33408	chr2	38116604	38136975	Dennd1a	19.6613	0.002577	2.23026
mmu_circRNA_30389	chr17	27895269	28200227	Zfp523	19.6416	0.002582	2.42495
mmu_circRNA_23144	chr11	30426016	30446380	4930505A04Rik	19.6146	0.002589	6.01105
mmu_circRNA_33991	chr2	80530157	80553449	Nckap1	19.6003	0.002593	1.67694
mmu_circRNA_43635	chr8	126000000	126000000	Gm17296	19.5777	0.002599	2.32801
mmu_circRNA_34447	chr2	122000000	122000000	Spg11	19.5144	0.002616	3.27374
mmu_circRNA_38978	chr5	92187234	92189344	Uso1	19.5052	0.002618	5.98139
mmu_circRNA_44791	chr9	94589987	94593024		19.465	0.002629	2.23822
mmu_circRNA_21263	chr1	171000000	171000000	Atf6	19.4216	0.002641	2.11914
mmu_circRNA_43184	chr8	84136738	84144221	Cc2d1a	19.3943	0.002648	2.08773
mmu_circRNA_20769	chr1	126000000	126000000	Slc35f5	19.3781	0.002652	3.37174
mmu_circRNA_35731	chr3	88158033	88159592	Mef2d	19.3457	0.002661	1.76192
mmu_circRNA_26152	chr13	24913743	24926148	Aldh5a1	19.2859	0.002678	2.8496
mmu_circRNA_38012	chr4	156000000	156000000	Sdf4	19.2856	0.002678	2.08307
mmu_circRNA_39016	chr5	98003226	98004940	Antxr2	19.2829	0.002679	3.4732
mmu_circRNA_39449	chr5	130000000	130000000	Phkg1	19.2566	0.002686	2.58296
mmu_circRNA_35861	chr3	97741317	97758930	Pde4dip	19.249	0.002688	4.85238
mmu_circRNA_36026	chr3	117000000	117000000	Palmd	19.2401	0.00269	2.65465
mmu_circRNA_29733	chr16	43232758	43302615	Zbtb20	19.2124	0.002698	1.66146
mmu_circRNA_19077	chr12	88455628	88456716	Adck1	19.1767	0.002708	2.51659
mmu_circRNA_21255	chr1	170000000	170000000	Nos1ap	19.1725	0.002709	1.64612
mmu_circRNA_33558	chr2	52404905	52416696	Arl5a	19.1003	0.00273	1.4426
mmu_circRNA_43816	chr9	20671699	20675723	Olfm2	19.0661	0.00274	4.97963
mmu_circRNA_45984	chrY	916640	942917	Kdm5d	19.0436	0.002746	2.02333
mmu_circRNA_008872	chr17	75290014	75296343	Ltbp1	19.0224	0.002752	1.82496
mmu_circRNA_30635	chr17	53648746	53654565	Kat2b	19.0128	0.002755	2.7342
mmu_circRNA_000071	chr7	45220642	45223713	Tead2	18.9633	0.002769	2.30093
mmu_circRNA_42317	chr7	127000000	127000000	Mvp	18.9502	0.002773	2.66212
mmu_circRNA_43896	chr9	25124871	25142311	Herpud2	18.9112	0.002784	3.02913
mmu_circRNA_35646	chr3	81141404	81212691	Pdgfc	18.9064	0.002786	1.76121
mmu_circRNA_015411	chr5	135000000	135000000	Eif4h	18.8967	0.002789	3.16285
mmu_circRNA_36583	chr4	32561777	32563367	Bach2	18.8865	0.002792	3.6652
mmu_circRNA_25099	chr12	53947162	54003571	Npas3	18.8742	0.002795	1.46067
mmu_circRNA_33201	chr2	28543553	28544386	Ralgds	18.8482	0.002803	3.12567
mmu_circRNA_36814	chr4	55366776	55385601	Rad23b	18.801	0.002817	1.53348
mmu_circRNA_36337	chr3	153000000	154000000	St6galnac3	18.8009	0.002817	1.73046
mmu_circRNA_33848	chr2	71822437	71826811	Itga6	18.7991	0.002818	4.16696
mmu_circRNA_004897	chr18	54946552	54946808	Zfp608	18.788	0.002821	2.14216
mmu_circRNA_43594	chr8	123000000	123000000	Tcf25	18.7577	0.00283	1.95451
mmu_circRNA_37058	chr4	86249762	86388548	Adamtsl1	18.666	0.002858	3.29804
mmu_circRNA_41058	chr6	145000000	145000000	Ifltd1	18.6518	0.002862	2.11638
mmu_circRNA_016119	chr11	93959411	93960695	Nme1	18.5042	0.002908	3.23963
mmu_circRNA_35671	chr3	85601859	85619013	Gatb	18.4983	0.00291	2.05783
mmu_circRNA_016043	chr1	140000000	140000000	Kcnt2	18.488	0.002913	2.11204
mmu_circRNA_34963	chr2	166000000	166000000	Ncoa3	18.4626	0.002921	2.10338
mmu_circRNA_30289	chr17	21961575	22009461	Zfp943	18.4538	0.002924	2.16101
mmu_circRNA_25595	chr12	89976346	90204818	Nrxn3	18.4281	0.002932	2.52734
mmu_circRNA_42056	chr7	108000000	108000000	Ppfibp2	18.426	0.002932	2.19886
mmu_circRNA_19918	chr1	36438749	36439726	Lman2l	18.4238	0.002933	2.27941
mmu_circRNA_43506	chr8	113000000	113000000	Cntnap4	18.4219	0.002934	1.52213
mmu_circRNA_40665	chr6	101000000	101000000	Pdzrn3	18.4206	0.002934	2.1452
mmu_circRNA_29751	chr16	44156409	44157946	Naa50	18.4089	0.002938	1.67117
mmu_circRNA_34259	chr2	116000000	116000000	Meis2	18.383	0.002946	2.23257
mmu_circRNA_40007	chr6	31080864	31093595	Lincpint	18.3662	0.002951	2.81273
mmu_circRNA_40261	chr6	50351843	50353101	Osbpl3	18.3533	0.002956	3.32309
mmu_circRNA_33227	chr2	29247827	29248878	Ntng2	18.2992	0.002973	1.33575
mmu_circRNA_36272	chr3	146000000	146000000	Ctbs	18.2599	0.002986	2.46103
mmu_circRNA_44291	chr9	58618662	58652009	Nptn	18.2586	0.002986	1.39928
mmu_circRNA_34341	chr2	120000000	120000000	Ehd4	18.2434	0.002991	6.08472
mmu_circRNA_41028	chr6	143000000	143000000	Abcc9	18.2198	0.002999	7.73254
mmu_circRNA_37609	chr4	127000000	127000000	AU040320	18.2103	0.003002	2.41112
mmu_circRNA_23727	chr11	77102793	77105442	Efcab5	18.2101	0.003002	1.51033
mmu_circRNA_30270	chr17	15732984	15733163	Chd1	18.1243	0.00303	2.97817
mmu_circRNA_35058	chr2	180000000	180000000	Osbpl2	18.1181	0.003032	1.88295
mmu_circRNA_41193	chr7	16420157	16422517	Zc3h4	18.1042	0.003037	1.79324
mmu_circRNA_26042	chr13	13803598	13826894	Gng4	18.0942	0.00304	2.49202
mmu_circRNA_41173	chr7	6424622	6427155	Gm16532	18.0808	0.003045	2.09546
mmu_circRNA_018802	chr8	67960386	67964354	Psd3	18.0729	0.003048	3.11036
mmu_circRNA_33847	chr2	71819998	71820254	Itga6	18.0515	0.003055	2.58528
mmu_circRNA_19492	chr8	84771782	84772316	Nfix	18.0145	0.003067	2.95686
mmu_circRNA_20159	chr1	58823914	58833774	Casp8	18.0144	0.003067	2.29207
mmu_circRNA_007174	chr17	39844601	39844672	Rn45s	17.9415	0.003092	2.01578
mmu_circRNA_38981	chr5	92388133	92393177	Art3	17.9313	0.003096	6.78318
mmu_circRNA_001286	chr7	114000000	114000000	Rras2	17.8882	0.003111	3.58569
mmu_circRNA_18983	chr10	59599926	59600695	Mcu	17.8701	0.003117	1.26806
mmu_circRNA_31931	chr18	70593202	70593340	Mbd2	17.8621	0.00312	2.67306
mmu_circRNA_23247	chr11	43437344	43439317	Slu7	17.8281	0.003131	2.2504
mmu_circRNA_31383	chr18	22120525	22166536	Ccdc178	17.8228	0.003133	2.06688
mmu_circRNA_41221	chr7	24913398	24913716	Arhgef1	17.8183	0.003135	1.93086
mmu_circRNA_25118	chr12	55407468	55414498	Psma6	17.8077	0.003139	1.26584
mmu_circRNA_37821	chr4	138000000	138000000	Ece1	17.7848	0.003147	1.80983
mmu_circRNA_45007	chr9	104000000	104000000	Dnajc13	17.7738	0.003151	2.04364
mmu_circRNA_014445	chr15	77774556	77774616	Myh9	17.7505	0.003159	3.98435
mmu_circRNA_33637	chr2	59795794	59797752	Tanc1	17.7355	0.003164	2.00824
mmu_circRNA_38709	chr5	66857882	66881968	Limch1	17.709	0.003174	1.76754
mmu_circRNA_40038	chr6	32852144	33049424	Chchd3	17.6972	0.003178	6.79555
mmu_circRNA_34017	chr2	90859475	90861449	Mtch2	17.6913	0.00318	1.55258
mmu_circRNA_36405	chr4	6398318	6417207	Nsmaf	17.6798	0.003184	2.82085
mmu_circRNA_32297	chr19	18772320	18783898	Trpm6	17.6663	0.003189	2.23167
mmu_circRNA_26285	chr13	46615249	46640122	Cap2	17.6636	0.00319	3.03328
mmu_circRNA_37782	chr4	135000000	135000000	Clic4	17.6608	0.003191	7.3322
mmu_circRNA_24864	chr12	31266690	31278799	Lamb1	17.6124	0.003208	2.02164
mmu_circRNA_26226	chr13	43077654	43096806	Phactr1	17.4952	0.003251	2.17031
mmu_circRNA_39246	chr5	121000000	121000000	Rasal1	17.4231	0.003278	2.02807
mmu_circRNA_44455	chr9	64894397	64910185	Dennd4a	17.3843	0.003293	3.14243
mmu_circRNA_35060	chr2	180000000	180000000	Lama5	17.3816	0.003294	2.50473
mmu_circRNA_41311	chr7	35619314	35620662	Ankrd27	17.3811	0.003294	4.09978
mmu_circRNA_24188	chr11	101000000	101000000	Atp6v0a1	17.3789	0.003295	2.84155
mmu_circRNA_22147	chr10	67021748	67063071	Reep3	17.3743	0.003296	1.91209
mmu_circRNA_25085	chr12	53025720	53072511	Akap6	17.3647	0.0033	3.16844
mmu_circRNA_40402	chr6	71868579	71872923	Immt	17.319	0.003317	3.24369
mmu_circRNA_44694	chr9	79853621	79898476	Filip1	17.3026	0.003324	4.05011
mmu_circRNA_29075	chr15	100000000	100000000	Dip2b	17.2777	0.003333	1.3971
mmu_circRNA_42989	chr8	67790897	67908889	Psd3	17.2676	0.003337	1.71706
mmu_circRNA_30653	chr17	56309336	56310836	Uhrf1	17.2655	0.003338	1.54712
mmu_circRNA_39705	chr5	149000000	149000000	Katnal1	17.2513	0.003343	1.30318
mmu_circRNA_32250	chr19	12803932	12819435	Lpxn	17.2454	0.003346	2.09702
mmu_circRNA_004474	chr4	43492888	43493027	Ccdc107	17.2241	0.003354	1.55287
mmu_circRNA_30380	chr17	27030675	27034904	Ggnbp1	17.2227	0.003354	2.09642
mmu_circRNA_21251	chr1	170000000	170000000	Uap1	17.2133	0.003358	1.58756
mmu_circRNA_27542	chr14	49230022	49238831	1700011H14Rik	17.199	0.003364	7.02412
mmu_circRNA_23286	chr11	50161454	50168802	Tbc1d9b	17.0966	0.003404	2.58231
mmu_circRNA_001397	chr13	103000000	103000000	Mast4	17.0782	0.003411	1.67479
mmu_circRNA_016694	chr12	76008130	76008941	Syne2	17.0764	0.003412	4.15909
mmu_circRNA_37381	chr4	109000000	109000000	Orc1	17.0631	0.003417	3.65899
mmu_circRNA_016374	chr1	190000000	190000000	Ptpn14	17.0506	0.003422	2.62775
mmu_circRNA_002584	chr15	40752895	40774146	Zfpm2	17.021	0.003434	2.16975
mmu_circRNA_32224	chr19	8749665	8750027	Stx5a	16.9901	0.003446	1.6034
mmu_circRNA_29822	chr16	55911554	55919567	Cep97	16.9606	0.003458	2.36099
mmu_circRNA_21736	chr10	20333391	20334645	Bclaf1	16.9589	0.003459	2.00616
mmu_circRNA_39080	chr5	104000000	104000000	Sparcl1	16.9393	0.003467	2.1079
mmu_circRNA_33919	chr2	76803292	76881839	Ttn	16.9374	0.003468	13.9587
mmu_circRNA_32154	chr19	3612197	3622726	Lrp5	16.8049	0.003522	3.83975
mmu_circRNA_19397	chr5	141000000	141000000	Card11	16.7758	0.003534	2.99258
mmu_circRNA_30208	chr17	6752982	6759562	Ezr	16.7738	0.003535	2.28475
mmu_circRNA_45835	chrX	152000000	152000000	Smc1a	16.7675	0.003538	1.7529
mmu_circRNA_44972	chr9	101000000	101000000	Ppp2r3a	16.7511	0.003545	1.81859
mmu_circRNA_29542	chr16	32462000	32463182	Pcyt1a	16.7399	0.00355	4.62178
mmu_circRNA_27002	chr13	119000000	119000000	Nnt	16.6406	0.003592	6.14673
mmu_circRNA_36880	chr4	59586319	59592318	Hsdl2	16.6356	0.003594	2.64097
mmu_circRNA_33596	chr2	58616833	58627198	Upp2	16.5999	0.003609	1.55217
mmu_circRNA_42531	chr8	8639205	8639489	Efnb2	16.5882	0.003614	3.01319
mmu_circRNA_31762	chr18	54946280	54946808	Zfp608	16.5827	0.003617	2.50071
mmu_circRNA_32762	chr19	53832645	53843844	Rbm20	16.5675	0.003623	9.06044
mmu_circRNA_26205	chr13	36877742	36918635	F13a1	16.5648	0.003625	1.48121
mmu_circRNA_36941	chr4	72160068	72160209	Tle1	16.5499	0.003631	1.73693
mmu_circRNA_018331	chr13	42055399	42055542	Hivep1	16.533	0.003638	1.33129
mmu_circRNA_41213	chr7	19533963	19537467	Ppp1r37	16.5262	0.003641	2.3465
mmu_circRNA_42641	chr8	23131437	23135834	Ank1	16.4971	0.003654	1.37809
mmu_circRNA_010719	chr10	9798121	9800068	Stxbp5	16.4969	0.003654	2.99579
mmu_circRNA_30486	chr17	35013264	35013896	Vars	16.4909	0.003657	2.59542
mmu_circRNA_19499	chr8	107000000	107000000	Tmed6	16.4514	0.003674	1.77597
mmu_circRNA_37098	chr4	87593017	87668309		16.4219	0.003688	2.75171
mmu_circRNA_26419	chr13	59126432	59129466	Ntrk2	16.4085	0.003694	2.41345
mmu_circRNA_41393	chr7	49362097	49536032	Nav2	16.4084	0.003694	2.21585
mmu_circRNA_018441	chr1	164000000	164000000	BC055324	16.3698	0.003711	3.55642
mmu_circRNA_32761	chr19	53813247	53834779	Rbm20	16.3559	0.003717	4.94339
mmu_circRNA_20236	chr1	62738288	62749288	Nrp2	16.3525	0.003719	1.48166
mmu_circRNA_30185	chr17	5714968	5731574	Zdhhc14	16.3352	0.003727	2.1473
mmu_circRNA_28910	chr15	86351653	86391204	Tbc1d22a	16.3245	0.003732	2.73793
mmu_circRNA_40945	chr6	134000000	134000000	Etv6	16.3217	0.003733	6.92129
mmu_circRNA_18951	chr1	93773767	93780912	Atg4b	16.3121	0.003737	2.87506
mmu_circRNA_28872	chr15	83791953	83836498	Mpped1	16.29	0.003747	3.06992
mmu_circRNA_24064	chr11	89004728	89016794	Trim25	16.2855	0.003749	1.54239
mmu_circRNA_32209	chr19	7065464	7066203	Macrod1	16.2771	0.003753	8.65399
mmu_circRNA_38587	chr5	49998214	50025778	Adgra2	16.2736	0.003755	2.25072
mmu_circRNA_014264	chr6	36741387	36743442	Ptn	16.1901	0.003793	1.8752
mmu_circRNA_35019	chr2	169000000	169000000	Nfatc2	16.1237	0.003825	2.02055
mmu_circRNA_37910	chr4	148000000	148000000	Ptchd2	16.0983	0.003837	3.2947
mmu_circRNA_39544	chr5	137000000	137000000	Trip6	16.0905	0.00384	1.56355
mmu_circRNA_010484	chr6	88355482	88358642	Eefsec	16.083	0.003844	3.95568
mmu_circRNA_43613	chr8	125000000	125000000	Egln1	16.0734	0.003848	7.2977
mmu_circRNA_43760	chr9	9970506	10048886	Cntn5	16.0589	0.003855	2.07323
mmu_circRNA_28258	chr15	12339627	12343151	Golph3	16.0528	0.003858	1.66875
mmu_circRNA_017473	chr4	59592154	59606543	Hsdl2	16.0116	0.003878	2.26747
mmu_circRNA_22353	chr10	88329082	88336988	Dram1	16.0078	0.00388	2.25641
mmu_circRNA_24804	chr12	24878190	24924819	Mboat2	16.0017	0.003883	3.28532
mmu_circRNA_22875	chr11	5791791	5794311	Dbnl	15.9925	0.003887	1.57691
mmu_circRNA_22153	chr10	67106775	67107176	Jmjd1c	15.9833	0.003892	2.10008
mmu_circRNA_19505	chr9	20441327	20473110	Zfp26	15.9666	0.0039	1.80343
mmu_circRNA_25355	chr12	76427884	76428933	Ppp1r36	15.9658	0.0039	2.43347
mmu_circRNA_26021	chr13	11868116	11885538	Ryr2	15.947	0.003909	2.15135
mmu_circRNA_31873	chr18	67358709	67360242	Cidea	15.9107	0.003927	4.65089
mmu_circRNA_41142	chr6	149000000	149000000	2810474O19Rik	15.8947	0.003935	1.48719
mmu_circRNA_20952	chr1	139000000	139000000	Aspm	15.8911	0.003937	2.40925
mmu_circRNA_35545	chr3	68616439	68621066	Schip1	15.8767	0.003944	3.27715
mmu_circRNA_43976	chr9	36785532	36793349	Ei24	15.8754	0.003944	1.49787
mmu_circRNA_19900	chr1	34198517	34213068	Dst	15.8674	0.003948	7.45631
mmu_circRNA_37750	chr4	132000000	132000000	Med18	15.8468	0.003959	2.8018
mmu_circRNA_37780	chr4	135000000	135000000	Syf2	15.8464	0.003959	2.59314
mmu_circRNA_31724	chr18	46246561	46262957	Pggt1b	15.8415	0.003961	1.38893
mmu_circRNA_39737	chr5	150000000	150000000	Fry	15.829	0.003967	2.70785
mmu_circRNA_33851	chr2	71880038	71883932	Pdk1	15.8256	0.003969	4.57793
mmu_circRNA_002886	chr8	84771783	84772315	Nfix	15.7931	0.003985	2.94321
mmu_circRNA_19219	chr19	4871084	4871156	Actn3	15.783	0.00399	4.12782
mmu_circRNA_34314	chr2	120000000	120000000	Rpap1	15.7761	0.003994	3.24007
mmu_circRNA_22883	chr11	6113242	6125561	Nudcd3	15.7453	0.004009	1.63671
mmu_circRNA_40784	chr6	116000000	116000000	Raf1	15.7428	0.004011	1.64409
mmu_circRNA_006863	chr11	75494149	75494231	Prpf8	15.7312	0.004017	1.74107
mmu_circRNA_014776	chr7	135000000	135000000	Dock1	15.7286	0.004018	1.9431
mmu_circRNA_31860	chr18	65276645	65281095	Alpk2	15.7082	0.004028	6.65742
mmu_circRNA_35103	chr3	9565063	9565299	Zfp704	15.6922	0.004036	2.32609
mmu_circRNA_43267	chr8	86846814	86853289	N4bp1	15.689	0.004038	1.51621
mmu_circRNA_38638	chr5	60269462	60364937		15.6754	0.004045	2.28725
mmu_circRNA_43544	chr8	117000000	117000000	Cmip	15.6592	0.004053	1.72796
mmu_circRNA_34580	chr2	131000000	131000000	4930402H24Rik	15.6525	0.004057	2.91969
mmu_circRNA_37536	chr4	121000000	121000000	Kcnq4	15.6494	0.004058	2.03483
mmu_circRNA_013750	chr1	134000000	134000000	Atp2b4	15.64	0.004063	3.52829
mmu_circRNA_29377	chr16	17680548	17697694	Med15	15.6355	0.004066	1.44935
mmu_circRNA_44854	chr9	96202130	96310688	Tfdp2	15.6248	0.004071	2.09932
mmu_circRNA_26292	chr13	46798341	46799333	Kif13a	15.6209	0.004073	2.28351
mmu_circRNA_33328	chr2	34432002	34533897	Mapkap1	15.6179	0.004075	2.02346
mmu_circRNA_31490	chr18	31594576	31605810	Slc25a46	15.5975	0.004085	3.55499
mmu_circRNA_39312	chr5	122000000	123000000	Atp2a2	15.5839	0.004092	43.5109
mmu_circRNA_26672	chr13	91664117	91670464	Ssbp2	15.5717	0.004099	1.70476
mmu_circRNA_43838	chr9	21980501	21981743	Rgl3	15.5462	0.004112	3.35391
mmu_circRNA_36746	chr4	47104099	47122848	Galnt12	15.5414	0.004115	2.76083
mmu_circRNA_21398	chr1	178000000	178000000	Efcab2	15.5152	0.004128	2.21358
mmu_circRNA_35189	chr3	28031236	28049292	Pld1	15.5076	0.004133	1.81546
mmu_circRNA_27991	chr14	105000000	105000000	Rnf219	15.503	0.004135	1.94294
mmu_circRNA_003203	chr13	30540649	30540709	Uqcrfs1	15.4942	0.00414	2.77338
mmu_circRNA_30995	chr17	80294469	80352739	Morn2	15.4833	0.004145	2.30764
mmu_circRNA_42339	chr7	128000000	128000000	Setd1a	15.4764	0.004149	2.07547
mmu_circRNA_28616	chr15	57922956	57940799	Tbc1d31	15.4561	0.00416	1.48069
mmu_circRNA_24301	chr11	107000000	107000000	Pecam1	15.4125	0.004183	2.00618
mmu_circRNA_44297	chr9	58908403	58931115	Neo1	15.4116	0.004184	1.3724
mmu_circRNA_42162	chr7	116000000	116000000	Plekha7	15.3935	0.004194	3.49014
mmu_circRNA_28667	chr15	66580068	66597447	Phf20l1	15.3628	0.00421	2.00801
mmu_circRNA_26156	chr13	28561440	28608628	2610307P16Rik	15.3612	0.004211	1.88871
mmu_circRNA_35905	chr3	102000000	102000000	Vangl1	15.3535	0.004215	1.79976
mmu_circRNA_39208	chr5	115000000	115000000	Mlec	15.3481	0.004218	2.32568
mmu_circRNA_21644	chr10	10719222	10746791	Grm1	15.3135	0.004237	3.47222
mmu_circRNA_20364	chr1	75411285	75414428	Speg	15.3023	0.004243	5.91745
mmu_circRNA_36203	chr3	137000000	137000000	Ppp3ca	15.2891	0.004251	1.42807
mmu_circRNA_009002	chr14	78925261	78937209	Vwa8	15.2707	0.004261	2.48852
mmu_circRNA_000340	chr9	14571622	14575439	Amotl1	15.2659	0.004264	3.64322
mmu_circRNA_23782	chr11	78077816	78078389	Eral1	15.2411	0.004277	1.95046
mmu_circRNA_40583	chr6	94510751	94535768	Slc25a26	15.2313	0.004283	2.94093
mmu_circRNA_40513	chr6	86109708	86110945	Add2	15.2167	0.004291	1.49943
mmu_circRNA_29817	chr16	55844379	55890849	Nxpe3	15.2067	0.004297	1.68926
mmu_circRNA_45306	chr9	123000000	123000000	Lars2	15.2011	0.0043	2.26526
mmu_circRNA_41697	chr7	74504176	74504642	Slco3a1	15.164	0.004321	2.0991
mmu_circRNA_32718	chr19	47283020	47314166	Sh3pxd2a	15.1563	0.004325	3.15277
mmu_circRNA_31105	chr17	87334266	87346701	Ttc7	15.1384	0.004335	1.36836
mmu_circRNA_32587	chr19	40336985	40451398	Sorbs1	15.1383	0.004335	2.46822
mmu_circRNA_19423	chr6	88355482	88358644	Eefsec	15.124	0.004343	3.92654
mmu_circRNA_34464	chr2	127000000	127000000	Slc27a2	15.1061	0.004354	2.92976
mmu_circRNA_42060	chr7	109000000	109000000	Lmo1	15.057	0.004382	2.50984
mmu_circRNA_29293	chr16	14419699	14440059	Abcc1	15.0424	0.00439	1.95528
mmu_circRNA_30217	chr17	10209313	10284044	Qk	15.0421	0.00439	2.26358
mmu_circRNA_32126	chr19	3358175	3364555	Cpt1a	15.0302	0.004397	1.37189
mmu_circRNA_28782	chr15	76087372	76088426	Nrbp2	15.0117	0.004408	1.57413
mmu_circRNA_41025	chr6	142000000	142000000	Recql	14.9875	0.004422	2.70808
mmu_circRNA_22531	chr10	100000000	100000000	Kitl	14.9805	0.004426	2.245
mmu_circRNA_33245	chr2	30021190	30025598	Sptan1	14.9801	0.004427	2.21511
mmu_circRNA_006318	chr1	39250949	39263375	Npas2	14.9778	0.004428	2.08631
mmu_circRNA_23421	chr11	59748546	59765525	Mprip	14.9677	0.004434	1.93123
mmu_circRNA_31875	chr18	67409397	67440545	Afg3l2	14.9358	0.004453	1.91729
mmu_circRNA_45252	chr9	120000000	120000000	Wdr48	14.9285	0.004457	2.70232
mmu_circRNA_41829	chr7	89786425	89806750	Me3	14.9239	0.00446	2.62663
mmu_circRNA_25500	chr12	84432226	84443788	Aldh6a1	14.9112	0.004467	2.17877
mmu_circRNA_36685	chr4	43023369	43023815	Pigo	14.8944	0.004477	3.25389
mmu_circRNA_43157	chr8	80784626	80791614	Gab1	14.8721	0.004491	3.52921
mmu_circRNA_42707	chr8	25827173	25836088	Ash2l	14.849	0.004505	1.75786
mmu_circRNA_31821	chr18	63727618	63735724	Wdr7	14.8033	0.004532	4.24731
mmu_circRNA_35633	chr3	79615923	79618920	Etfdh	14.7705	0.004552	4.25315
mmu_circRNA_44721	chr9	82063681	82400709	AK006870	14.7663	0.004555	1.9299
mmu_circRNA_20595	chr1	98466657	98490650	Slco6d1	14.7552	0.004562	1.53267
mmu_circRNA_43446	chr8	110000000	110000000	Zfp821	14.7314	0.004576	2.23441
mmu_circRNA_42788	chr8	35664667	35677181	Mfhas1	14.7228	0.004582	6.33954
mmu_circRNA_28307	chr15	25027225	25364918	Basp1	14.7091	0.00459	1.71595
mmu_circRNA_27038	chr14	12037340	12122170	Ptprg	14.6886	0.004603	2.2353
mmu_circRNA_22349	chr10	88110298	88126327	Parpbp	14.6612	0.00462	2.66825
mmu_circRNA_016772	chrX	48370804	48370937	Bcorl1	14.6538	0.004625	1.81625
mmu_circRNA_44213	chr9	54595165	54596189	Idh3a	14.6399	0.004633	5.59769
mmu_circRNA_20211	chr1	60267758	60284123	Nbeal1	14.6356	0.004636	1.88698
mmu_circRNA_21475	chr1	182000000	182000000		14.6168	0.004648	2.61503
mmu_circRNA_45087	chr9	109000000	109000000	Qars	14.608	0.004653	1.9804
mmu_circRNA_29385	chr16	18226458	18226766	Zdhhc8	14.6074	0.004654	1.50386
mmu_circRNA_31788	chr18	58671207	58673366	Isoc1	14.5902	0.004665	2.06272
mmu_circRNA_41629	chr7	67316791	67316982	Mef2a	14.5533	0.004688	2.76309
mmu_circRNA_43667	chr8	129000000	129000000	Ccdc7	14.5376	0.004698	3.84977
mmu_circRNA_33193	chr2	26916704	26917531	Surf2	14.5287	0.004704	2.9039
mmu_circRNA_35000	chr2	167000000	167000000	Znfx1	14.4522	0.004754	2.21897
mmu_circRNA_32011	chr18	77777518	77780303	Atp5a1	14.45	0.004755	16.57
mmu_circRNA_27163	chr14	20556246	20562242	Usp54	14.4342	0.004765	2.82379
mmu_circRNA_35221	chr3	32542805	32546695	Mfn1	14.4135	0.004779	3.66027
mmu_circRNA_37979	chr4	152000000	152000000	Dnajc11	14.396	0.004791	1.97456
mmu_circRNA_23649	chr11	72663070	72673057	Ube2g1	14.381	0.004801	2.44828
mmu_circRNA_26548	chr13	75756274	75771208	Ell2	14.3742	0.004805	2.44811
mmu_circRNA_34859	chr2	157000000	157000000	Epb4.1l1	14.3544	0.004818	2.22778
mmu_circRNA_28157	chr15	4091167	4128923	Oxct1	14.3407	0.004827	2.29223
mmu_circRNA_24212	chr11	103000000	103000000	Fmnl1	14.327	0.004836	2.30075
mmu_circRNA_016120	chr12	110000000	110000000		14.3102	0.004848	7.99745
mmu_circRNA_26609	chr13	77951984	78066319	Pou5f2	14.2765	0.004871	2.86217
mmu_circRNA_39408	chr5	125000000	125000000	Eif2b1	14.2588	0.004883	2.58328
mmu_circRNA_26221	chr13	41008210	41009364	Pak1ip1	14.2555	0.004885	1.8558
mmu_circRNA_33842	chr2	71293359	71298651	Slc25a12	14.2493	0.004889	2.53122
mmu_circRNA_015103	chr3	56057949	56091120	Nbea	14.246	0.004891	1.92745
mmu_circRNA_38916	chr5	88672604	88673849	Grsf1	14.2218	0.004908	4.22
mmu_circRNA_30773	chr17	65667865	65722087	Rab31	14.2015	0.004922	3.00187
mmu_circRNA_24037	chr11	87240602	87249050	Ppm1e	14.1992	0.004923	1.75729
mmu_circRNA_38002	chr4	155000000	155000000	Cfap74	14.1866	0.004932	1.28005
mmu_circRNA_41825	chr7	89279966	89307264	Tmem135	14.1509	0.004957	1.95084
mmu_circRNA_33285	chr2	32216045	32217335	Prrc2b	14.1446	0.004961	3.72817
mmu_circRNA_37458	chr4	116000000	116000000	Nsun4	14.1431	0.004962	1.8913
mmu_circRNA_009381	chr15	5160602	5170016	Prkaa1	14.1427	0.004962	1.8434
mmu_circRNA_29275	chr16	13790620	13798750	Rrn3	14.1269	0.004973	1.78946
mmu_circRNA_44122	chr9	48717282	48833099	Zbtb16	14.1189	0.004979	3.34971
mmu_circRNA_26019	chr13	11824273	11853190	Ryr2	14.1097	0.004985	8.61427
mmu_circRNA_19529	chr9	96202128	96232750	Tfdp2	14.1024	0.004991	1.40512

## Sheet: RC_RD_down (RD upregulated)
Supplementary Table 1g: RC_RD_down DE circRNAs (FC>1.25,p<0.005)
circRNA	chrom	txStart	txEnd	GeneSymbol	tstats1	pvals1	FC
mmu_circRNA_22447	chr10	92082756	92136690	Rmst	-6.3454	0.00316	2.66853
mmu_circRNA_011291	chr10	92103705	92136690	Rmst	-6.04157	0.003785	2.40999
mmu_circRNA_005214	chr10	92075169	92136690	Rmst	-5.83422	0.004301	2.77738

## Sheet: RC_RD_up (RC upregulated)
Supplementary Table 1h: RC_RD_up DE circRNAs (FC>1.25,p<0.005)
circRNA	chrom	txStart	txEnd	GeneSymbol	tstats1	pvals1	FC
mmu_circRNA_32225	chr19	8763696	8763996	Nxf1	19.6672	3.94e-05	1.3159
mmu_circRNA_19351	chr4	152000000	152000000	Camta1	8.69784	0.000962	1.42457
mmu_circRNA_43018	chr8	71330707	71334394	Myo9b	7.00746	0.002183	1.294
mmu_circRNA_19479	chr7	133000000	133000000	Fgfr2	6.27949	0.003284	1.28844
mmu_circRNA_018683	chr17	39844471	39845587	Rn45s	6.02977	0.003813	1.52975
mmu_circRNA_011696	chr17	39844601	39844697	Rn45s	5.75611	0.004518	1.34785
