# Supplementary material for: Circular RNA mediated gene regulation in chronic diabetic complications
Source: Sci Rep. 2021 Dec 9;11:23766. doi: 10.1038/s41598-021-02980-y (PMC8660871; doi:10.1038/s41598-021-02980-y)
Supplement: Supplementary file 3 — Supplementary Information 3. [file 41598_2021_2980_MOESM3_ESM.xlsx]

## Sheet: HC_HD_down (HD upregulated)
Supplementary Table 2a: HC_HD_down GO terms
	Term	Ont	N	DE	P.DE
GO:0098800	inner mitochondrial membrane protein complex	CC	32	5	0.000133879
GO:0051965	positive regulation of synapse assembly	BP	40	5	0.000395449
GO:0051963	regulation of synapse assembly	BP	64	6	0.00050393
GO:0090257	regulation of muscle system process	BP	92	7	0.000616458
GO:0046060	dATP metabolic process	BP	3	2	0.000748931
GO:0050794	regulation of cellular process	BP	3508	71	0.00116385
GO:1901071	glucosamine-containing compound metabolic process	BP	4	2	0.00148226
GO:0007416	synapse assembly	BP	107	7	0.0015108
GO:1901890	positive regulation of cell junction assembly	BP	55	5	0.00173114
GO:0045944	positive regulation of transcription by RNA polymerase II	BP	448	16	0.00176798
GO:0009151	purine deoxyribonucleotide metabolic process	BP	5	2	0.00244473
GO:0009215	purine deoxyribonucleoside triphosphate metabolic process	BP	5	2	0.00244473
GO:0021942	radial glia guided migration of Purkinje cell	BP	5	2	0.00244473
GO:0061617	MICOS complex	CC	5	2	0.00244473
GO:0099055	integral component of postsynaptic membrane	CC	92	6	0.00334994
GO:0009200	deoxyribonucleoside triphosphate metabolic process	BP	6	2	0.00362899
GO:0009394	2'-deoxyribonucleotide metabolic process	BP	6	2	0.00362899
GO:0019692	deoxyribose phosphate metabolic process	BP	6	2	0.00362899
GO:0098794	postsynapse	CC	395	14	0.00374706
GO:0098798	mitochondrial protein complex	CC	66	5	0.00387459
GO:0006357	regulation of transcription by RNA polymerase II	BP	767	22	0.00399541
GO:0050789	regulation of biological process	BP	3644	71	0.00458338
GO:0098936	intrinsic component of postsynaptic membrane	CC	99	6	0.00481483
GO:0009262	deoxyribonucleotide metabolic process	BP	7	2	0.00502786
GO:0044769	ATPase activity, coupled to transmembrane movement of ions, rotational mechanism	MF	7	2	0.00502786
GO:0046961	proton-transporting ATPase activity, rotational mechanism	MF	7	2	0.00502786
GO:0006366	transcription by RNA polymerase II	BP	785	22	0.00529469
GO:0014069	postsynaptic density	CC	245	10	0.00544451
GO:0043502	regulation of muscle adaptation	BP	45	4	0.00551286
GO:0004930	G protein-coupled receptor activity	MF	45	4	0.00551286
GO:0140110	transcription regulator activity	MF	505	16	0.00583693
GO:0032279	asymmetric synapse	CC	248	10	0.00592492
GO:0031301	integral component of organelle membrane	CC	137	7	0.00604853
GO:0018107	peptidyl-threonine phosphorylation	BP	74	5	0.00631953
GO:1901888	regulation of cell junction assembly	BP	105	6	0.00640679
GO:0003012	muscle system process	BP	139	7	0.00653893
GO:1901017	negative regulation of potassium ion transmembrane transporter activity	BP	8	2	0.00663432
GO:0021932	hindbrain radial glia guided cell migration	BP	8	2	0.00663432
GO:0035729	cellular response to hepatocyte growth factor stimulus	BP	8	2	0.00663432
GO:1903305	regulation of regulated secretory pathway	BP	75	5	0.00668696
GO:0065007	biological regulation	BP	3821	73	0.00674957
GO:0043536	positive regulation of blood vessel endothelial cell migration	BP	25	3	0.00703254
GO:0045639	positive regulation of myeloid cell differentiation	BP	25	3	0.00703254
GO:0045055	regulated exocytosis	BP	108	6	0.00733275
GO:0045893	positive regulation of transcription, DNA-templated	BP	565	17	0.00746713
GO:1903508	positive regulation of nucleic acid-templated transcription	BP	567	17	0.00772911
GO:1902680	positive regulation of RNA biosynthetic process	BP	568	17	0.00786288
GO:0043500	muscle adaptation	BP	50	4	0.00802052
GO:0090330	regulation of platelet aggregation	BP	9	2	0.00844153
GO:0035728	response to hepatocyte growth factor	BP	9	2	0.00844153
GO:0009678	pyrophosphate hydrolysis-driven proton transmembrane transporter activity	MF	9	2	0.00844153
GO:0031300	intrinsic component of organelle membrane	CC	146	7	0.00849136
GO:0099572	postsynaptic specialization	CC	262	10	0.00862235
GO:0034762	regulation of transmembrane transport	BP	222	9	0.00865768
GO:0032413	negative regulation of ion transmembrane transporter activity	BP	27	3	0.0087402
GO:0098984	neuron to neuron synapse	CC	264	10	0.00907456
GO:0006937	regulation of muscle contraction	BP	52	4	0.00920313
GO:0009144	purine nucleoside triphosphate metabolic process	BP	28	3	0.00967722
GO:0051453	regulation of intracellular pH	BP	28	3	0.00967722
GO:0018210	peptidyl-threonine modification	BP	82	5	0.0096883
GO:1901380	negative regulation of potassium ion transmembrane transport	BP	10	2	0.0104428
GO:0021535	cell migration in hindbrain	BP	10	2	0.0104428
GO:0035372	protein localization to microtubule	BP	10	2	0.0104428
GO:0048787	presynaptic active zone membrane	CC	29	3	0.0106706
GO:0015077	monovalent inorganic cation transmembrane transporter activity	MF	118	6	0.0111215
GO:0001217	DNA-binding transcription repressor activity	MF	85	5	0.0112203
GO:0001227	DNA-binding transcription repressor activity, RNA polymerase II-specific	MF	85	5	0.0112203
GO:0006885	regulation of pH	BP	30	3	0.011721
GO:0030641	regulation of cellular pH	BP	30	3	0.011721
GO:0030003	cellular cation homeostasis	BP	194	8	0.0119391
GO:0031966	mitochondrial membrane	CC	195	8	0.0122895
GO:0022411	cellular component disassembly	BP	157	7	0.0123851
GO:0030425	dendrite	CC	364	12	0.0125775
GO:0009311	oligosaccharide metabolic process	BP	11	2	0.0126316
GO:0042407	cristae formation	BP	11	2	0.0126316
GO:0030252	growth hormone secretion	BP	11	2	0.0126316
GO:0016469	proton-transporting two-sector ATPase complex	CC	11	2	0.0126316
GO:0022037	metencephalon development	BP	57	4	0.0126417
GO:0006873	cellular ion homeostasis	BP	197	8	0.0130129
GO:0097447	dendritic tree	CC	366	12	0.0130956
GO:0043244	regulation of protein-containing complex disassembly	BP	58	4	0.0134155
GO:0007188	adenylate cyclase-modulating G protein-coupled receptor signaling pathway	BP	58	4	0.0134155
GO:0015078	proton transmembrane transporter activity	MF	32	3	0.0139949
GO:0099699	integral component of synaptic membrane	CC	125	6	0.0144879
GO:0032355	response to estradiol	BP	12	2	0.0150016
GO:0010543	regulation of platelet activation	BP	12	2	0.0150016
GO:0005743	mitochondrial inner membrane	CC	126	6	0.0150209
GO:0007187	G protein-coupled receptor signaling pathway, coupled to cyclic nucleotide second messenger	BP	60	4	0.0150521
GO:0051254	positive regulation of RNA metabolic process	BP	609	17	0.0151887
GO:0032410	negative regulation of transporter activity	BP	33	3	0.0152192
GO:0006175	dATP biosynthetic process	BP	1	1	0.0159635
GO:0009153	purine deoxyribonucleotide biosynthetic process	BP	1	1	0.0159635
GO:0051597	response to methylmercury	BP	1	1	0.0159635
GO:0061580	colon epithelial cell migration	BP	1	1	0.0159635
GO:0006933	negative regulation of cell adhesion involved in substrate-bound cell migration	BP	1	1	0.0159635
GO:0090720	primary adaptive immune response	BP	1	1	0.0159635
GO:0090721	primary adaptive immune response involving T cells and B cells	BP	1	1	0.0159635
GO:1904695	positive regulation of vascular associated smooth muscle contraction	BP	1	1	0.0159635
GO:0021813	cell-cell adhesion involved in neuronal-glial interactions involved in cerebral cortex radial glia guided migration	BP	1	1	0.0159635
GO:1903031	regulation of microtubule plus-end binding	BP	1	1	0.0159635
GO:1903033	positive regulation of microtubule plus-end binding	BP	1	1	0.0159635
GO:0050930	induction of positive chemotaxis	BP	1	1	0.0159635
GO:2000707	positive regulation of dense core granule biogenesis	BP	1	1	0.0159635
GO:0046666	retinal cell programmed cell death	BP	1	1	0.0159635
GO:1904743	negative regulation of telomeric DNA binding	BP	1	1	0.0159635
GO:1901509	regulation of endothelial tube morphogenesis	BP	1	1	0.0159635
GO:1902203	negative regulation of hepatocyte growth factor receptor signaling pathway	BP	1	1	0.0159635
GO:2001112	regulation of cellular response to hepatocyte growth factor stimulus	BP	1	1	0.0159635
GO:2001113	negative regulation of cellular response to hepatocyte growth factor stimulus	BP	1	1	0.0159635
GO:0098629	trans-Golgi network membrane organization	BP	1	1	0.0159635
GO:0045175	basal protein localization	BP	1	1	0.0159635
GO:0008582	regulation of synaptic growth at neuromuscular junction	BP	1	1	0.0159635
GO:0045886	negative regulation of synaptic growth at neuromuscular junction	BP	1	1	0.0159635
GO:0045887	positive regulation of synaptic growth at neuromuscular junction	BP	1	1	0.0159635
GO:0071109	superior temporal gyrus development	BP	1	1	0.0159635
GO:0090289	regulation of osteoclast proliferation	BP	1	1	0.0159635
GO:0090290	positive regulation of osteoclast proliferation	BP	1	1	0.0159635
GO:0043305	negative regulation of mast cell degranulation	BP	1	1	0.0159635
GO:1900234	regulation of Kit signaling pathway	BP	1	1	0.0159635
GO:1900235	negative regulation of Kit signaling pathway	BP	1	1	0.0159635
GO:0106134	positive regulation of cardiac muscle cell contraction	BP	1	1	0.0159635
GO:1903116	positive regulation of actin filament-based movement	BP	1	1	0.0159635
GO:0018197	peptidyl-aspartic acid modification	BP	1	1	0.0159635
GO:0042264	peptidyl-aspartic acid hydroxylation	BP	1	1	0.0159635
GO:0006122	mitochondrial electron transport, ubiquinol to cytochrome c	BP	1	1	0.0159635
GO:0006030	chitin metabolic process	BP	1	1	0.0159635
GO:0006032	chitin catabolic process	BP	1	1	0.0159635
GO:0009313	oligosaccharide catabolic process	BP	1	1	0.0159635
GO:1901072	glucosamine-containing compound catabolic process	BP	1	1	0.0159635
GO:0006044	N-acetylglucosamine metabolic process	BP	1	1	0.0159635
GO:0038161	prolactin signaling pathway	BP	1	1	0.0159635
GO:1902211	regulation of prolactin signaling pathway	BP	1	1	0.0159635
GO:1902213	positive regulation of prolactin signaling pathway	BP	1	1	0.0159635
GO:1900383	regulation of synaptic plasticity by receptor localization to synapse	BP	1	1	0.0159635
GO:0000220	vacuolar proton-transporting V-type ATPase, V0 domain	CC	1	1	0.0159635
GO:0002095	caveolar macromolecular signaling complex	CC	1	1	0.0159635
GO:0061673	mitotic spindle astral microtubule	CC	1	1	0.0159635
GO:1905721	mitotic spindle astral microtubule end	CC	1	1	0.0159635
GO:0042721	TIM22 mitochondrial import inner membrane insertion complex	CC	1	1	0.0159635
GO:0035866	alphav-beta3 integrin-PKCalpha complex	CC	1	1	0.0159635
GO:1990005	granular vesicle	CC	1	1	0.0159635
GO:0098891	extrinsic component of presynaptic active zone membrane	CC	1	1	0.0159635
GO:0031379	RNA-directed RNA polymerase complex	CC	1	1	0.0159635
GO:0031380	nuclear RNA-directed RNA polymerase complex	CC	1	1	0.0159635
GO:0004001	adenosine kinase activity	MF	1	1	0.0159635
GO:0003943	N-acetylgalactosamine-4-sulfatase activity	MF	1	1	0.0159635
GO:0042166	acetylcholine binding	MF	1	1	0.0159635
GO:0004686	elongation factor-2 kinase activity	MF	1	1	0.0159635
GO:0047290	(alpha-N-acetylneuraminyl-2,3-beta-galactosyl-1,3)-N-acetyl-galactosaminide 6-alpha-sialyltransferase activity	MF	1	1	0.0159635
GO:0005365	myo-inositol transmembrane transporter activity	MF	1	1	0.0159635
GO:0005366	myo-inositol:proton symporter activity	MF	1	1	0.0159635
GO:0015166	polyol transmembrane transporter activity	MF	1	1	0.0159635
GO:0004597	peptide-aspartate beta-dioxygenase activity	MF	1	1	0.0159635
GO:0008121	ubiquinol-cytochrome-c reductase activity	MF	1	1	0.0159635
GO:0016679	oxidoreductase activity, acting on diphenols and related substances as donors	MF	1	1	0.0159635
GO:0016681	oxidoreductase activity, acting on diphenols and related substances as donors, cytochrome as acceptor	MF	1	1	0.0159635
GO:0004568	chitinase activity	MF	1	1	0.0159635
GO:0008061	chitin binding	MF	1	1	0.0159635
GO:0004563	beta-N-acetylhexosaminidase activity	MF	1	1	0.0159635
GO:0016231	beta-N-acetylglucosaminidase activity	MF	1	1	0.0159635
GO:0102166	[protein]-3-O-(N-acetyl-D-glucosaminyl)-L-threonine O-N-acetyl-alpha-D-glucosaminase activity	MF	1	1	0.0159635
GO:0102167	[protein]-3-O-(N-acetyl-D-glucosaminyl)-L-serine O-N-acetyl-alpha-D-glucosaminase activity	MF	1	1	0.0159635
GO:0102571	[protein]-3-O-(N-acetyl-D-glucosaminyl)-L-serine/L-threonine O-N-acetyl-alpha-D-glucosaminase activity	MF	1	1	0.0159635
GO:0004967	glucagon receptor activity	MF	1	1	0.0159635
GO:0009141	nucleoside triphosphate metabolic process	BP	34	3	0.0165022
GO:0034766	negative regulation of ion transmembrane transport	BP	34	3	0.0165022
GO:0034097	response to cytokine	BP	247	9	0.016598
GO:0006355	regulation of transcription, DNA-templated	BP	1025	25	0.016607
GO:0005740	mitochondrial envelope	CC	206	8	0.0166615
GO:0045202	synapse	CC	716	19	0.0169627
GO:1903506	regulation of nucleic acid-templated transcription	BP	1029	25	0.0173877
GO:0006040	amino sugar metabolic process	BP	13	2	0.0175465
GO:0010524	positive regulation of calcium ion transport into cytosol	BP	13	2	0.0175465
GO:0034110	regulation of homotypic cell-cell adhesion	BP	13	2	0.0175465
GO:0002763	positive regulation of myeloid leukocyte differentiation	BP	13	2	0.0175465
GO:2001141	regulation of RNA biosynthetic process	BP	1030	25	0.0175875
GO:0010611	regulation of cardiac muscle hypertrophy	BP	35	3	0.0178442
GO:0014743	regulation of muscle hypertrophy	BP	35	3	0.0178442
GO:0007006	mitochondrial membrane organization	BP	35	3	0.0178442
GO:0044297	cell body	CC	382	12	0.0178547
GO:0006887	exocytosis	BP	169	7	0.0179551
GO:0005737	cytoplasm	CC	4003	74	0.0181113
GO:0051899	membrane depolarization	BP	36	3	0.0192454
GO:0034212	peptide N-acetyltransferase activity	MF	36	3	0.0192454
GO:0043025	neuronal cell body	CC	341	11	0.0193565
GO:0099056	integral component of presynaptic membrane	CC	65	4	0.0196794
GO:0045935	positive regulation of nucleobase-containing compound metabolic process	BP	677	18	0.0197839
GO:0031328	positive regulation of cellular biosynthetic process	BP	678	18	0.0200558
GO:0043267	negative regulation of potassium ion transport	BP	14	2	0.0202603
GO:0045933	positive regulation of muscle contraction	BP	14	2	0.0202603
GO:0007007	inner mitochondrial membrane organization	BP	14	2	0.0202603
GO:0070527	platelet aggregation	BP	14	2	0.0202603
GO:0006349	regulation of gene expression by genetic imprinting	BP	14	2	0.0202603
GO:0098793	presynapse	CC	299	10	0.0203239
GO:0061448	connective tissue development	BP	99	5	0.0205651
GO:0045211	postsynaptic membrane	CC	174	7	0.0207303
GO:0099240	intrinsic component of synaptic membrane	CC	137	6	0.021812
GO:0017157	regulation of exocytosis	BP	101	5	0.0222184
GO:0006612	protein targeting to membrane	BP	38	3	0.0222258
GO:0008080	N-acetyltransferase activity	MF	38	3	0.0222258
GO:0098978	glutamatergic synapse	CC	305	10	0.0229869
GO:0098926	postsynaptic signal transduction	BP	15	2	0.023137
GO:0009891	positive regulation of biosynthetic process	BP	690	18	0.0235504
GO:0034765	regulation of ion transmembrane transport	BP	179	7	0.0237929
GO:0043535	regulation of blood vessel endothelial cell migration	BP	39	3	0.0238052
GO:0030004	cellular monovalent inorganic cation homeostasis	BP	39	3	0.0238052
GO:0006351	transcription, DNA-templated	BP	1058	25	0.0239717
GO:0005739	mitochondrion	CC	592	16	0.0242991
GO:0001654	eye development	BP	141	6	0.0247265
GO:0097659	nucleic acid-templated transcription	BP	1062	25	0.0250169
GO:0010595	positive regulation of endothelial cell migration	BP	40	3	0.025444
GO:0048661	positive regulation of smooth muscle cell proliferation	BP	40	3	0.025444
GO:0051928	positive regulation of calcium ion transport	BP	40	3	0.025444
GO:0048518	positive regulation of biological process	BP	2148	44	0.0260261
GO:0055080	cation homeostasis	BP	224	8	0.026094
GO:0035914	skeletal muscle cell differentiation	BP	16	2	0.0261709
GO:0031304	intrinsic component of mitochondrial inner membrane	CC	16	2	0.0261709
GO:0031305	integral component of mitochondrial inner membrane	CC	16	2	0.0261709
GO:0048880	sensory system development	BP	143	6	0.0262774
GO:0150063	visual system development	BP	143	6	0.0262774
GO:0032774	RNA biosynthetic process	BP	1067	25	0.0263736
GO:0001228	DNA-binding transcription activator activity, RNA polymerase II-specific	MF	144	6	0.0270766
GO:0098771	inorganic ion homeostasis	BP	226	8	0.027334
GO:0055085	transmembrane transport	BP	454	13	0.0275335
GO:0019866	organelle inner membrane	CC	145	6	0.0278919
GO:0001216	DNA-binding transcription activator activity	MF	145	6	0.0278919
GO:0003700	DNA-binding transcription factor activity	MF	315	10	0.0279786
GO:0044271	cellular nitrogen compound biosynthetic process	BP	1405	31	0.0282761
GO:0051050	positive regulation of transport	BP	362	11	0.0286134
GO:0051216	cartilage development	BP	73	4	0.0287452
GO:0098889	intrinsic component of presynaptic membrane	CC	73	4	0.0287452
GO:0010557	positive regulation of macromolecule biosynthetic process	BP	655	17	0.0289119
GO:0030193	regulation of blood coagulation	BP	17	2	0.0293563
GO:1900046	regulation of hemostasis	BP	17	2	0.0293563
GO:0086004	regulation of cardiac muscle cell contraction	BP	17	2	0.0293563
GO:1903115	regulation of actin filament-based movement	BP	17	2	0.0293563
GO:0086010	membrane depolarization during action potential	BP	17	2	0.0293563
GO:0099523	presynaptic cytosol	CC	17	2	0.0293563
GO:1901362	organic cyclic compound biosynthetic process	BP	1242	28	0.0294309
GO:0000981	DNA-binding transcription factor activity, RNA polymerase II-specific	MF	273	9	0.0295377
GO:0034654	nucleobase-containing compound biosynthetic process	BP	1188	27	0.0297651
GO:0030902	hindbrain development	BP	74	4	0.0300267
GO:0050727	regulation of inflammatory response	BP	74	4	0.0300267
GO:0007204	positive regulation of cytosolic calcium ion concentration	BP	74	4	0.0300267
GO:0022853	active ion transmembrane transporter activity	MF	74	4	0.0300267
GO:0043005	neuron projection	CC	713	18	0.0315429
GO:0007231	osmosensory signaling pathway	BP	2	1	0.0316747
GO:0038116	chemokine (C-C motif) ligand 21 signaling pathway	BP	2	1	0.0316747
GO:0038146	chemokine (C-X-C motif) ligand 12 signaling pathway	BP	2	1	0.0316747
GO:0002887	negative regulation of myeloid leukocyte mediated immunity	BP	2	1	0.0316747
GO:0043301	negative regulation of leukocyte degranulation	BP	2	1	0.0316747
GO:0006166	purine ribonucleoside salvage	BP	2	1	0.0316747
GO:0009216	purine deoxyribonucleoside triphosphate biosynthetic process	BP	2	1	0.0316747
GO:0009263	deoxyribonucleotide biosynthetic process	BP	2	1	0.0316747
GO:0009265	2'-deoxyribonucleotide biosynthetic process	BP	2	1	0.0316747
GO:0043174	nucleoside salvage	BP	2	1	0.0316747
GO:0046385	deoxyribose phosphate biosynthetic process	BP	2	1	0.0316747
GO:0061582	intestinal epithelial cell migration	BP	2	1	0.0316747
GO:0060073	micturition	BP	2	1	0.0316747
GO:0060083	smooth muscle contraction involved in micturition	BP	2	1	0.0316747
GO:0045651	positive regulation of macrophage differentiation	BP	2	1	0.0316747
GO:0000320	re-entry into mitotic cell cycle	BP	2	1	0.0316747
GO:0007197	adenylate cyclase-inhibiting G protein-coupled acetylcholine receptor signaling pathway	BP	2	1	0.0316747
GO:0021577	hindbrain structural organization	BP	2	1	0.0316747
GO:0021589	cerebellum structural organization	BP	2	1	0.0316747
GO:0021812	neuronal-glial interaction involved in cerebral cortex radial glia guided migration	BP	2	1	0.0316747
GO:0097476	spinal cord motor neuron migration	BP	2	1	0.0316747
GO:0097477	lateral motor column neuron migration	BP	2	1	0.0316747
GO:1904825	protein localization to microtubule plus-end	BP	2	1	0.0316747
GO:1905725	protein localization to microtubule end	BP	2	1	0.0316747
GO:0007296	vitellogenesis	BP	2	1	0.0316747
GO:0048752	semicircular canal morphogenesis	BP	2	1	0.0316747
GO:0033007	negative regulation of mast cell activation involved in immune response	BP	2	1	0.0316747
GO:1900170	negative regulation of glucocorticoid mediated signaling pathway	BP	2	1	0.0316747
GO:0030167	proteoglycan catabolic process	BP	2	1	0.0316747
GO:0046348	amino sugar catabolic process	BP	2	1	0.0316747
GO:0002158	osteoclast proliferation	BP	2	1	0.0316747
GO:0048211	Golgi vesicle docking	BP	2	1	0.0316747
GO:0007354	zygotic determination of anterior/posterior axis, embryo	BP	2	1	0.0316747
GO:0010360	negative regulation of anion channel activity	BP	2	1	0.0316747
GO:0035408	histone H3-T6 phosphorylation	BP	2	1	0.0316747
GO:2000705	regulation of dense core granule biogenesis	BP	2	1	0.0316747
GO:2000344	positive regulation of acrosome reaction	BP	2	1	0.0316747
GO:1904397	negative regulation of neuromuscular junction development	BP	2	1	0.0316747
GO:1904339	negative regulation of dopaminergic neuron differentiation	BP	2	1	0.0316747
GO:0021691	cerebellar Purkinje cell layer maturation	BP	2	1	0.0316747
GO:0021699	cerebellar cortex maturation	BP	2	1	0.0316747
GO:0043568	positive regulation of insulin-like growth factor receptor signaling pathway	BP	2	1	0.0316747
GO:0003406	retinal pigment epithelium development	BP	2	1	0.0316747
GO:0034092	negative regulation of maintenance of sister chromatid cohesion	BP	2	1	0.0316747
GO:0034183	negative regulation of maintenance of mitotic sister chromatid cohesion	BP	2	1	0.0316747
GO:0099403	maintenance of mitotic sister chromatid cohesion, telomeric	BP	2	1	0.0316747
GO:0099404	mitotic sister chromatid cohesion, telomeric	BP	2	1	0.0316747
GO:1904742	regulation of telomeric DNA binding	BP	2	1	0.0316747
GO:1904907	regulation of maintenance of mitotic sister chromatid cohesion, telomeric	BP	2	1	0.0316747
GO:1904908	negative regulation of maintenance of mitotic sister chromatid cohesion, telomeric	BP	2	1	0.0316747
GO:0097500	receptor localization to non-motile cilium	BP	2	1	0.0316747
GO:0007525	somatic muscle development	BP	2	1	0.0316747
GO:0007527	adult somatic muscle development	BP	2	1	0.0316747
GO:0008078	mesodermal cell migration	BP	2	1	0.0316747
GO:0015791	polyol transport	BP	2	1	0.0316747
GO:0015798	myo-inositol transport	BP	2	1	0.0316747
GO:0006591	ornithine metabolic process	BP	2	1	0.0316747
GO:0006596	polyamine biosynthetic process	BP	2	1	0.0316747
GO:0009445	putrescine metabolic process	BP	2	1	0.0316747
GO:0009446	putrescine biosynthetic process	BP	2	1	0.0316747
GO:0015846	polyamine transport	BP	2	1	0.0316747
GO:0033387	putrescine biosynthetic process from ornithine	BP	2	1	0.0316747
GO:1902047	polyamine transmembrane transport	BP	2	1	0.0316747
GO:1902267	regulation of polyamine transmembrane transport	BP	2	1	0.0316747
GO:1902269	positive regulation of polyamine transmembrane transport	BP	2	1	0.0316747
GO:0060051	negative regulation of protein glycosylation	BP	2	1	0.0316747
GO:0048936	peripheral nervous system neuron axonogenesis	BP	2	1	0.0316747
GO:0090149	mitochondrial membrane fission	BP	2	1	0.0316747
GO:0000235	astral microtubule	CC	2	1	0.0316747
GO:0005818	aster	CC	2	1	0.0316747
GO:0097450	astrocyte end-foot	CC	2	1	0.0316747
GO:0042719	mitochondrial intermembrane space protein transporter complex	CC	2	1	0.0316747
GO:0098592	cytoplasmic side of apical plasma membrane	CC	2	1	0.0316747
GO:0090537	CERF complex	CC	2	1	0.0316747
GO:0005750	mitochondrial respiratory chain complex III	CC	2	1	0.0316747
GO:0045275	respiratory chain complex III	CC	2	1	0.0316747
GO:0031595	nuclear proteasome complex	CC	2	1	0.0316747
GO:0043532	angiostatin binding	MF	2	1	0.0316747
GO:0015464	acetylcholine receptor activity	MF	2	1	0.0316747
GO:0016907	G protein-coupled acetylcholine receptor activity	MF	2	1	0.0316747
GO:0004698	calcium-dependent protein kinase C activity	MF	2	1	0.0316747
GO:0035403	histone kinase activity (H3-T6 specific)	MF	2	1	0.0316747
GO:0001665	alpha-N-acetylgalactosaminide alpha-2,6-sialyltransferase activity	MF	2	1	0.0316747
GO:0070615	nucleosome-dependent ATPase activity	MF	2	1	0.0316747
GO:0120160	intraciliary transport particle A binding	MF	2	1	0.0316747
GO:0008349	MAP kinase kinase kinase kinase activity	MF	2	1	0.0316747
GO:0042978	ornithine decarboxylase activator activity	MF	2	1	0.0316747
GO:0042979	ornithine decarboxylase regulator activity	MF	2	1	0.0316747
GO:0004809	tRNA (guanine-N2-)-methyltransferase activity	MF	2	1	0.0316747
GO:0032412	regulation of ion transmembrane transporter activity	BP	111	5	0.0317765
GO:0019219	regulation of nucleobase-containing compound metabolic process	BP	1251	28	0.0320742
GO:0016410	N-acyltransferase activity	MF	44	3	0.0325918
GO:0030866	cortical actin cytoskeleton organization	BP	18	2	0.0326877
GO:0010800	positive regulation of peptidyl-threonine phosphorylation	BP	18	2	0.0326877
GO:0009145	purine nucleoside triphosphate biosynthetic process	BP	18	2	0.0326877
GO:0099059	integral component of presynaptic active zone membrane	CC	18	2	0.0326877
GO:0022898	regulation of transmembrane transporter activity	BP	112	5	0.0328542
GO:0018130	heterocycle biosynthetic process	BP	1203	27	0.0344033
GO:0034763	negative regulation of transmembrane transport	BP	45	3	0.034526
GO:0050865	regulation of cell activation	BP	153	6	0.0350049
GO:0019438	aromatic compound biosynthetic process	BP	1208	27	0.0360679
GO:0050818	regulation of coagulation	BP	19	2	0.0361598
GO:0043407	negative regulation of MAP kinase activity	BP	19	2	0.0361598
GO:0010259	multicellular organism aging	BP	19	2	0.0361598
GO:0032839	dendrite cytoplasm	CC	19	2	0.0361598
GO:0005622	intracellular	CC	4934	86	0.0367998
GO:0043197	dendritic spine	CC	116	5	0.0373928
GO:0048522	positive regulation of cellular process	BP	2018	41	0.038025
GO:0042734	presynaptic membrane	CC	117	5	0.0385848
GO:0030133	transport vesicle	CC	157	6	0.0389652
GO:0003677	DNA binding	MF	731	18	0.0391108
GO:0010613	positive regulation of cardiac muscle hypertrophy	BP	20	2	0.0397673
GO:0014742	positive regulation of muscle hypertrophy	BP	20	2	0.0397673
GO:1902600	proton transmembrane transport	BP	20	2	0.0397673
GO:1903524	positive regulation of blood circulation	BP	20	2	0.0397673
GO:0019829	ATPase-coupled cation transmembrane transporter activity	MF	20	2	0.0397673
GO:0046875	ephrin receptor binding	MF	20	2	0.0397673
GO:0032409	regulation of transporter activity	BP	118	5	0.0398
GO:0051222	positive regulation of protein transport	BP	118	5	0.0398
GO:0044309	neuron spine	CC	118	5	0.0398
GO:0043209	myelin sheath	CC	81	4	0.0399385
GO:0002062	chondrocyte differentiation	BP	48	3	0.0406778
GO:0022890	inorganic cation transmembrane transporter activity	MF	202	7	0.0419212
GO:0043534	blood vessel endothelial cell migration	BP	49	3	0.0428436
GO:0055067	monovalent inorganic cation homeostasis	BP	49	3	0.0428436
GO:0016407	acetyltransferase activity	MF	49	3	0.0428436
GO:0043269	regulation of ion transport	BP	247	8	0.0429101
GO:1903522	regulation of blood circulation	BP	83	4	0.0430751
GO:0019229	regulation of vasoconstriction	BP	21	2	0.043505
GO:0006890	retrograde vesicle-mediated transport, Golgi to endoplasmic reticulum	BP	21	2	0.043505
GO:0021680	cerebellar Purkinje cell layer development	BP	21	2	0.043505
GO:0005891	voltage-gated calcium channel complex	CC	21	2	0.043505
GO:0042625	ATPase-coupled ion transmembrane transporter activity	MF	21	2	0.043505
GO:2000112	regulation of cellular macromolecule biosynthetic process	BP	1229	27	0.0437458
GO:0031326	regulation of cellular biosynthetic process	BP	1286	28	0.0441511
GO:0050807	regulation of synapse organization	BP	162	6	0.0443047
GO:0034329	cell junction assembly	BP	205	7	0.0448076
GO:0003300	cardiac muscle hypertrophy	BP	50	3	0.0450663
GO:0014896	muscle hypertrophy	BP	50	3	0.0450663
GO:0014897	striated muscle hypertrophy	BP	50	3	0.0450663
GO:0060402	calcium ion transport into cytosol	BP	50	3	0.0450663
GO:0097060	synaptic membrane	CC	250	8	0.0455357
GO:1901097	negative regulation of autophagosome maturation	BP	3	1	0.0471377
GO:1903546	protein localization to photoreceptor outer segment	BP	3	1	0.0471377
GO:0021747	cochlear nucleus development	BP	3	1	0.0471377
GO:0071476	cellular hypotonic response	BP	3	1	0.0471377
GO:0023016	signal transduction by trans-phosphorylation	BP	3	1	0.0471377
GO:0009202	deoxyribonucleoside triphosphate biosynthetic process	BP	3	1	0.0471377
GO:0043101	purine-containing compound salvage	BP	3	1	0.0471377
GO:0046085	adenosine metabolic process	BP	3	1	0.0471377
GO:1902260	negative regulation of delayed rectifier potassium channel activity	BP	3	1	0.0471377
GO:0097065	anterior head development	BP	3	1	0.0471377
GO:0021578	hindbrain maturation	BP	3	1	0.0471377
GO:0021590	cerebellum maturation	BP	3	1	0.0471377
GO:0021626	central nervous system maturation	BP	3	1	0.0471377
GO:0014832	urinary bladder smooth muscle contraction	BP	3	1	0.0471377
GO:0014848	urinary tract smooth muscle contraction	BP	3	1	0.0471377
GO:0098912	membrane depolarization during atrial cardiac muscle cell action potential	BP	3	1	0.0471377
GO:1904879	positive regulation of calcium ion transmembrane transport via high voltage-gated calcium channel	BP	3	1	0.0471377
GO:0003159	morphogenesis of an endothelium	BP	3	1	0.0471377
GO:0061154	endothelial tube morphogenesis	BP	3	1	0.0471377
GO:0046541	saliva secretion	BP	3	1	0.0471377
GO:0033004	negative regulation of mast cell activation	BP	3	1	0.0471377
GO:0051001	negative regulation of nitric-oxide synthase activity	BP	3	1	0.0471377
GO:0097475	motor neuron migration	BP	3	1	0.0471377
GO:0014043	negative regulation of neuron maturation	BP	3	1	0.0471377
GO:0060872	semicircular canal development	BP	3	1	0.0471377
GO:0036215	response to stem cell factor	BP	3	1	0.0471377
GO:0036216	cellular response to stem cell factor stimulus	BP	3	1	0.0471377
GO:0038109	Kit signaling pathway	BP	3	1	0.0471377
GO:1900169	regulation of glucocorticoid mediated signaling pathway	BP	3	1	0.0471377
GO:0031585	regulation of inositol 1,4,5-trisphosphate-sensitive calcium-release channel activity	BP	3	1	0.0471377
GO:0002159	desmosome assembly	BP	3	1	0.0471377
GO:0060452	positive regulation of cardiac muscle contraction	BP	3	1	0.0471377
GO:1904780	negative regulation of protein localization to centrosome	BP	3	1	0.0471377
GO:0007351	tripartite regional subdivision	BP	3	1	0.0471377
GO:0008595	anterior/posterior axis specification, embryo	BP	3	1	0.0471377
GO:0034351	negative regulation of glial cell apoptotic process	BP	3	1	0.0471377
GO:0047484	regulation of response to osmotic stress	BP	3	1	0.0471377
GO:0061110	dense core granule biogenesis	BP	3	1	0.0471377
GO:1905516	positive regulation of fertilization	BP	3	1	0.0471377
GO:0030578	PML body organization	BP	3	1	0.0471377
GO:1904398	positive regulation of neuromuscular junction development	BP	3	1	0.0471377
GO:1902202	regulation of hepatocyte growth factor receptor signaling pathway	BP	3	1	0.0471377
GO:0031048	heterochromatin assembly by small RNA	BP	3	1	0.0471377
GO:0045875	negative regulation of sister chromatid cohesion	BP	3	1	0.0471377
GO:0071596	ubiquitin-dependent protein catabolic process via the N-end rule pathway	BP	3	1	0.0471377
GO:0034773	histone H4-K20 trimethylation	BP	3	1	0.0471377
GO:0006595	polyamine metabolic process	BP	3	1	0.0471377
GO:0009309	amine biosynthetic process	BP	3	1	0.0471377
GO:0042401	cellular biogenic amine biosynthetic process	BP	3	1	0.0471377
GO:0000275	mitochondrial proton-transporting ATP synthase complex, catalytic sector F(1)	CC	3	1	0.0471377
GO:0033179	proton-transporting V-type ATPase, V0 domain	CC	3	1	0.0471377
GO:0044322	endoplasmic reticulum quality control compartment	CC	3	1	0.0471377
GO:0005751	mitochondrial respiratory chain complex IV	CC	3	1	0.0471377
GO:0045277	respiratory chain complex IV	CC	3	1	0.0471377
GO:0035517	PR-DUB complex	CC	3	1	0.0471377
GO:0001401	SAM complex	CC	3	1	0.0471377
GO:0031415	NatA complex	CC	3	1	0.0471377
GO:0086056	voltage-gated calcium channel activity involved in AV node cell action potential	MF	3	1	0.0471377
GO:1905030	voltage-gated ion channel activity involved in regulation of postsynaptic membrane potential	MF	3	1	0.0471377
GO:0008332	low voltage-gated calcium channel activity	MF	3	1	0.0471377
GO:0031826	type 2A serotonin receptor binding	MF	3	1	0.0471377
GO:0005095	GTPase inhibitor activity	MF	3	1	0.0471377
GO:0015929	hexosaminidase activity	MF	3	1	0.0471377
GO:2000300	regulation of synaptic vesicle exocytosis	BP	51	3	0.0473456
GO:0030168	platelet activation	BP	22	2	0.0473681
GO:0098945	intrinsic component of presynaptic active zone membrane	CC	22	2	0.0473681
GO:0099522	region of cytosol	CC	22	2	0.0473681
GO:0043565	sequence-specific DNA binding	MF	442	12	0.0477534
GO:0098772	molecular function regulator	MF	1018	23	0.0480263
GO:0050801	ion homeostasis	BP	253	8	0.0482657
GO:0044249	cellular biosynthetic process	BP	1757	36	0.0489527
GO:0043010	camera-type eye development	BP	125	5	0.0489596
GO:0007610	behavior	BP	300	9	0.0492111
GO:1903708	positive regulation of hemopoiesis	BP	52	3	0.0496808
GO:0004222	metalloendopeptidase activity	MF	52	3	0.0496808
GO:0050803	regulation of synapse structure or activity	BP	168	6	0.0512936
GO:0030865	cortical cytoskeleton organization	BP	23	2	0.0513516
GO:0048013	ephrin receptor signaling pathway	BP	23	2	0.0513516
GO:0051881	regulation of mitochondrial membrane potential	BP	23	2	0.0513516
GO:0071514	genetic imprinting	BP	23	2	0.0513516
GO:0030285	integral component of synaptic vesicle membrane	CC	23	2	0.0513516
GO:0005801	cis-Golgi network	CC	23	2	0.0513516
GO:0036477	somatodendritic compartment	CC	497	13	0.0513666
GO:0045862	positive regulation of proteolysis	BP	127	5	0.051788
GO:0050866	negative regulation of cell activation	BP	53	3	0.0520716
GO:0010556	regulation of macromolecule biosynthetic process	BP	1250	27	0.0526046
GO:0055082	cellular chemical homeostasis	BP	259	8	0.0540435
GO:0021549	cerebellum development	BP	54	3	0.0545173
GO:1904951	positive regulation of establishment of protein localization	BP	129	5	0.0547108
GO:0051480	regulation of cytosolic calcium ion concentration	BP	90	4	0.0551194
GO:0009889	regulation of biosynthetic process	BP	1312	28	0.0551587
GO:0003014	renal system process	BP	24	2	0.0554508
GO:0006112	energy reserve metabolic process	BP	24	2	0.0554508
GO:0007628	adult walking behavior	BP	24	2	0.0554508
GO:0009142	nucleoside triphosphate biosynthetic process	BP	24	2	0.0554508
GO:0001085	RNA polymerase II transcription factor binding	MF	24	2	0.0554508
GO:0043271	negative regulation of ion transport	BP	55	3	0.0570174
GO:0002684	positive regulation of immune system process	BP	217	7	0.0576262
GO:0006874	cellular calcium ion homeostasis	BP	131	5	0.0577281
GO:0051252	regulation of RNA metabolic process	BP	1149	25	0.0578611
GO:0071345	cellular response to cytokine stimulus	BP	218	7	0.0587878
GO:0034764	positive regulation of transmembrane transport	BP	92	4	0.0588636
GO:0032869	cellular response to insulin stimulus	BP	92	4	0.0588636
GO:0006914	autophagy	BP	174	6	0.0589262
GO:0061919	process utilizing autophagic mechanism	BP	174	6	0.0589262
GO:0030163	protein catabolic process	BP	408	11	0.0593703
GO:0008286	insulin receptor signaling pathway	BP	56	3	0.0595714
GO:0030176	integral component of endoplasmic reticulum membrane	CC	56	3	0.0595714
GO:0043204	perikaryon	CC	56	3	0.0595714
GO:0030968	endoplasmic reticulum unfolded protein response	BP	25	2	0.0596611
GO:0090659	walking behavior	BP	25	2	0.0596611
GO:0005245	voltage-gated calcium channel activity	MF	25	2	0.0596611
GO:0051721	protein phosphatase 2A binding	MF	25	2	0.0596611
GO:0035255	ionotropic glutamate receptor binding	MF	25	2	0.0596611
GO:0007186	G protein-coupled receptor signaling pathway	BP	175	6	0.0602613
GO:1901576	organic substance biosynthetic process	BP	1788	36	0.0616589
GO:0000976	transcription regulatory region sequence-specific DNA binding	MF	362	10	0.0620299
GO:0034650	cortisol metabolic process	BP	4	1	0.0623561
GO:0034651	cortisol biosynthetic process	BP	4	1	0.0623561
GO:1902645	tertiary alcohol biosynthetic process	BP	4	1	0.0623561
GO:1901096	regulation of autophagosome maturation	BP	4	1	0.0623561
GO:0021548	pons development	BP	4	1	0.0623561
GO:0006971	hypotonic response	BP	4	1	0.0623561
GO:1904528	positive regulation of microtubule binding	BP	4	1	0.0623561
GO:0000188	inactivation of MAPK activity	BP	4	1	0.0623561
GO:0044342	type B pancreatic cell proliferation	BP	4	1	0.0623561
GO:0051901	positive regulation of mitochondrial depolarization	BP	4	1	0.0623561
GO:1903817	negative regulation of voltage-gated potassium channel activity	BP	4	1	0.0623561
GO:0036289	peptidyl-serine autophosphorylation	BP	4	1	0.0623561
GO:0015985	energy coupled proton transport, down electrochemical gradient	BP	4	1	0.0623561
GO:0015986	ATP synthesis coupled proton transport	BP	4	1	0.0623561
GO:0042776	mitochondrial ATP synthesis coupled proton transport	BP	4	1	0.0623561
GO:0006705	mineralocorticoid biosynthetic process	BP	4	1	0.0623561
GO:0032342	aldosterone biosynthetic process	BP	4	1	0.0623561
GO:0061626	pharyngeal arch artery morphogenesis	BP	4	1	0.0623561
GO:0086045	membrane depolarization during AV node cell action potential	BP	4	1	0.0623561
GO:0097284	hepatocyte apoptotic process	BP	4	1	0.0623561
GO:0050926	regulation of positive chemotaxis	BP	4	1	0.0623561
GO:0050927	positive regulation of positive chemotaxis	BP	4	1	0.0623561
GO:0034392	negative regulation of smooth muscle cell apoptotic process	BP	4	1	0.0623561
GO:0097368	establishment of Sertoli cell barrier	BP	4	1	0.0623561
GO:0007213	G protein-coupled acetylcholine receptor signaling pathway	BP	4	1	0.0623561
GO:0044027	hypermethylation of CpG island	BP	4	1	0.0623561
GO:0060158	phospholipase C-activating dopamine receptor signaling pathway	BP	4	1	0.0623561
GO:0043129	surfactant homeostasis	BP	4	1	0.0623561
GO:0048570	notochord morphogenesis	BP	4	1	0.0623561
GO:0051964	negative regulation of synapse assembly	BP	4	1	0.0623561
GO:0046959	habituation	BP	4	1	0.0623561
GO:0097152	mesenchymal cell apoptotic process	BP	4	1	0.0623561
GO:2000811	negative regulation of anoikis	BP	4	1	0.0623561
GO:0006677	glycosylceramide metabolic process	BP	4	1	0.0623561
GO:0060046	regulation of acrosome reaction	BP	4	1	0.0623561
GO:0043402	glucocorticoid mediated signaling pathway	BP	4	1	0.0623561
GO:0006026	aminoglycan catabolic process	BP	4	1	0.0623561
GO:0036015	response to interleukin-3	BP	4	1	0.0623561
GO:0036016	cellular response to interleukin-3	BP	4	1	0.0623561
GO:0010623	programmed cell death involved in cell development	BP	4	1	0.0623561
GO:0061299	retina vasculature morphogenesis in camera-type eye	BP	4	1	0.0623561
GO:0048934	peripheral nervous system neuron differentiation	BP	4	1	0.0623561
GO:0048935	peripheral nervous system neuron development	BP	4	1	0.0623561
GO:0034350	regulation of glial cell apoptotic process	BP	4	1	0.0623561
GO:0035405	histone-threonine phosphorylation	BP	4	1	0.0623561
GO:0043031	negative regulation of macrophage activation	BP	4	1	0.0623561
GO:0043567	regulation of insulin-like growth factor receptor signaling pathway	BP	4	1	0.0623561
GO:0097503	sialylation	BP	4	1	0.0623561
GO:0001574	ganglioside biosynthetic process	BP	4	1	0.0623561
GO:0045602	negative regulation of endothelial cell differentiation	BP	4	1	0.0623561
GO:0030950	establishment or maintenance of actin cytoskeleton polarity	BP	4	1	0.0623561
GO:0017196	N-terminal peptidyl-methionine acetylation	BP	4	1	0.0623561
GO:1901030	positive regulation of mitochondrial outer membrane permeabilization involved in apoptotic signaling pathway	BP	4	1	0.0623561
GO:0010918	positive regulation of mitochondrial membrane potential	BP	4	1	0.0623561
GO:0048280	vesicle fusion with Golgi apparatus	BP	4	1	0.0623561
GO:0005753	mitochondrial proton-transporting ATP synthase complex	CC	4	1	0.0623561
GO:0045259	proton-transporting ATP synthase complex	CC	4	1	0.0623561
GO:0045261	proton-transporting ATP synthase complex, catalytic core F(1)	CC	4	1	0.0623561
GO:0033177	proton-transporting two-sector ATPase complex, proton-transporting domain	CC	4	1	0.0623561
GO:0071556	integral component of lumenal side of endoplasmic reticulum membrane	CC	4	1	0.0623561
GO:0098553	lumenal side of endoplasmic reticulum membrane	CC	4	1	0.0623561
GO:0098576	lumenal side of membrane	CC	4	1	0.0623561
GO:0070069	cytochrome complex	CC	4	1	0.0623561
GO:0030981	cortical microtubule cytoskeleton	CC	4	1	0.0623561
GO:0016589	NURF complex	CC	4	1	0.0623561
GO:0050733	RS domain binding	MF	4	1	0.0623561
GO:0004065	arylsulfatase activity	MF	4	1	0.0623561
GO:0015252	proton channel activity	MF	4	1	0.0623561
GO:0046933	proton-transporting ATP synthase activity, rotational mechanism	MF	4	1	0.0623561
GO:0004993	G protein-coupled serotonin receptor activity	MF	4	1	0.0623561
GO:0099528	G protein-coupled neurotransmitter receptor activity	MF	4	1	0.0623561
GO:0099589	serotonin receptor activity	MF	4	1	0.0623561
GO:0035184	histone threonine kinase activity	MF	4	1	0.0623561
GO:0036435	K48-linked polyubiquitin modification-dependent protein binding	MF	4	1	0.0623561
GO:0005452	inorganic anion exchanger activity	MF	4	1	0.0623561
GO:0008510	sodium:bicarbonate symporter activity	MF	4	1	0.0623561
GO:0140410	solute:bicarbonate symporter activity	MF	4	1	0.0623561
GO:0006936	muscle contraction	BP	94	4	0.062741
GO:0016747	transferase activity, transferring acyl groups other than amino-acyl groups	MF	94	4	0.062741
GO:0008324	cation transmembrane transporter activity	MF	222	7	0.0635797
GO:0001067	regulatory region nucleic acid binding	MF	364	10	0.0639035
GO:1901016	regulation of potassium ion transmembrane transporter activity	BP	26	2	0.063978
GO:0050729	positive regulation of inflammatory response	BP	26	2	0.063978
GO:0006970	response to osmotic stress	BP	26	2	0.063978
GO:1904427	positive regulation of calcium ion transmembrane transport	BP	26	2	0.063978
GO:0006119	oxidative phosphorylation	BP	26	2	0.063978
GO:0070555	response to interleukin-1	BP	26	2	0.063978
GO:0120111	neuron projection cytoplasm	CC	26	2	0.063978
GO:0043227	membrane-bounded organelle	CC	4040	72	0.0641554
GO:0098662	inorganic cation transmembrane transport	BP	223	7	0.0648141
GO:0031333	negative regulation of protein-containing complex assembly	BP	58	3	0.0648384
GO:0031349	positive regulation of defense response	BP	58	3	0.0648384
GO:0031227	intrinsic component of endoplasmic reticulum membrane	CC	58	3	0.0648384
GO:0034645	cellular macromolecule biosynthetic process	BP	1504	31	0.0649631
GO:0006886	intracellular protein transport	BP	415	11	0.0654714
GO:0031347	regulation of defense response	BP	136	5	0.0656841
GO:0030054	cell junction	CC	943	21	0.0664273
GO:0032984	protein-containing complex disassembly	BP	96	4	0.0667507
GO:0044057	regulation of system process	BP	225	7	0.0673268
GO:0055074	calcium ion homeostasis	BP	137	5	0.067346
GO:0060041	retina development in camera-type eye	BP	59	3	0.0675502
GO:0032434	regulation of proteasomal ubiquitin-dependent protein catabolic process	BP	59	3	0.0675502
GO:0048660	regulation of smooth muscle cell proliferation	BP	59	3	0.0675502
GO:0022843	voltage-gated cation channel activity	MF	59	3	0.0675502
GO:0045840	positive regulation of mitotic nuclear division	BP	27	2	0.068397
GO:0015294	solute:cation symporter activity	MF	27	2	0.068397
GO:0060322	head development	BP	320	9	0.0684334
GO:0042995	cell projection	CC	1113	24	0.06864
GO:0048519	negative regulation of biological process	BP	1923	38	0.0694866
GO:0034220	ion transmembrane transport	BP	321	9	0.0695039
GO:0007169	transmembrane receptor protein tyrosine kinase signaling pathway	BP	227	7	0.069898
GO:0005488	binding	MF	4525	79	0.0704545
GO:0043543	protein acylation	BP	98	4	0.0708913
GO:0009058	biosynthetic process	BP	1809	36	0.0715732
GO:0000977	RNA polymerase II transcription regulatory region sequence-specific DNA binding	MF	323	9	0.0716766
GO:0072503	cellular divalent inorganic cation homeostasis	BP	140	5	0.072472
GO:0071539	protein localization to centrosome	BP	28	2	0.0729139
GO:0046849	bone remodeling	BP	28	2	0.0729139
GO:0010799	regulation of peptidyl-threonine phosphorylation	BP	28	2	0.0729139
GO:0055117	regulation of cardiac muscle contraction	BP	28	2	0.0729139
GO:0034109	homotypic cell-cell adhesion	BP	28	2	0.0729139
GO:0004553	hydrolase activity, hydrolyzing O-glycosyl compounds	MF	28	2	0.0729139
GO:0045732	positive regulation of protein catabolic process	BP	99	4	0.0730103
GO:0048659	smooth muscle cell proliferation	BP	61	3	0.0731269
GO:0060401	cytosolic calcium ion transport	BP	61	3	0.0731269
GO:0043226	organelle	CC	4531	79	0.0734132
GO:0010628	positive regulation of gene expression	BP	791	18	0.074043
GO:0032501	multicellular organismal process	BP	2414	46	0.0741723
GO:0010632	regulation of epithelial cell migration	BP	100	4	0.0751615
GO:0060828	regulation of canonical Wnt signaling pathway	BP	100	4	0.0751615
GO:0009059	macromolecule biosynthetic process	BP	1525	31	0.0759597
GO:0010634	positive regulation of epithelial cell migration	BP	62	3	0.0759905
GO:1902644	tertiary alcohol metabolic process	BP	5	1	0.077334
GO:0042048	olfactory behavior	BP	5	1	0.077334
GO:1904338	regulation of dopaminergic neuron differentiation	BP	5	1	0.077334
GO:0007028	cytoplasm organization	BP	5	1	0.077334
GO:0002431	Fc receptor mediated stimulatory signaling pathway	BP	5	1	0.077334
GO:0060368	regulation of Fc receptor mediated stimulatory signaling pathway	BP	5	1	0.077334
GO:0034770	histone H4-K20 methylation	BP	5	1	0.077334
GO:0006910	phagocytosis, recognition	BP	5	1	0.077334
GO:0010359	regulation of anion channel activity	BP	5	1	0.077334
GO:0010819	regulation of T cell chemotaxis	BP	5	1	0.077334
GO:0010820	positive regulation of T cell chemotaxis	BP	5	1	0.077334
GO:0045989	positive regulation of striated muscle contraction	BP	5	1	0.077334
GO:0043094	cellular metabolic compound salvage	BP	5	1	0.077334
GO:1904181	positive regulation of membrane depolarization	BP	5	1	0.077334
GO:0032237	activation of store-operated calcium channel activity	BP	5	1	0.077334
GO:1901341	positive regulation of store-operated calcium channel activity	BP	5	1	0.077334
GO:1904781	positive regulation of protein localization to centrosome	BP	5	1	0.077334
GO:0051124	synaptic growth at neuromuscular junction	BP	5	1	0.077334
GO:0071073	positive regulation of phospholipid biosynthetic process	BP	5	1	0.077334
GO:0098760	response to interleukin-7	BP	5	1	0.077334
GO:0098761	cellular response to interleukin-7	BP	5	1	0.077334
GO:0008212	mineralocorticoid metabolic process	BP	5	1	0.077334
GO:0031666	positive regulation of lipopolysaccharide-mediated signaling pathway	BP	5	1	0.077334
GO:0032341	aldosterone metabolic process	BP	5	1	0.077334
GO:0045762	positive regulation of adenylate cyclase activity	BP	5	1	0.077334
GO:0097202	activation of cysteine-type endopeptidase activity	BP	5	1	0.077334
GO:0061709	reticulophagy	BP	5	1	0.077334
GO:0090331	negative regulation of platelet aggregation	BP	5	1	0.077334
GO:0032769	negative regulation of monooxygenase activity	BP	5	1	0.077334
GO:0045672	positive regulation of osteoclast differentiation	BP	5	1	0.077334
GO:0060124	positive regulation of growth hormone secretion	BP	5	1	0.077334
GO:0021554	optic nerve development	BP	5	1	0.077334
GO:0046958	nonassociative learning	BP	5	1	0.077334
GO:1903430	negative regulation of cell maturation	BP	5	1	0.077334
GO:0035733	hepatic stellate cell activation	BP	5	1	0.077334
GO:0072537	fibroblast activation	BP	5	1	0.077334
GO:1904996	positive regulation of leukocyte adhesion to vascular endothelial cell	BP	5	1	0.077334
GO:0002934	desmosome organization	BP	5	1	0.077334
GO:0042074	cell migration involved in gastrulation	BP	5	1	0.077334
GO:0010616	negative regulation of cardiac muscle adaptation	BP	5	1	0.077334
GO:0034349	glial cell apoptotic process	BP	5	1	0.077334
GO:1903960	negative regulation of anion transmembrane transport	BP	5	1	0.077334
GO:0001573	ganglioside metabolic process	BP	5	1	0.077334
GO:0018206	peptidyl-methionine modification	BP	5	1	0.077334
GO:0098892	extrinsic component of postsynaptic specialization membrane	CC	5	1	0.077334
GO:0099147	extrinsic component of postsynaptic density membrane	CC	5	1	0.077334
GO:0005796	Golgi lumen	CC	5	1	0.077334
GO:0016471	vacuolar proton-transporting V-type ATPase complex	CC	5	1	0.077334
GO:0032437	cuticular plate	CC	5	1	0.077334
GO:1990907	beta-catenin-TCF complex	CC	5	1	0.077334
GO:0031597	cytosolic proteasome complex	CC	5	1	0.077334
GO:0033116	endoplasmic reticulum-Golgi intermediate compartment membrane	CC	5	1	0.077334
GO:0031414	N-terminal protein acetyltransferase complex	CC	5	1	0.077334
GO:0017119	Golgi transport complex	CC	5	1	0.077334
GO:0004033	aldo-keto reductase (NADP) activity	MF	5	1	0.077334
GO:0019206	nucleoside kinase activity	MF	5	1	0.077334
GO:0008227	G protein-coupled amine receptor activity	MF	5	1	0.077334
GO:0036310	annealing helicase activity	MF	5	1	0.077334
GO:0086007	voltage-gated calcium channel activity involved in cardiac muscle cell action potential	MF	5	1	0.077334
GO:0004596	peptide alpha-N-acetyltransferase activity	MF	5	1	0.077334
GO:0032868	response to insulin	BP	101	4	0.0773447
GO:0010171	body morphogenesis	BP	29	2	0.0775245
GO:0021766	hippocampus development	BP	29	2	0.0775245
GO:1905508	protein localization to microtubule organizing center	BP	29	2	0.0775245
GO:0010522	regulation of calcium ion transport into cytosol	BP	29	2	0.0775245
GO:0042310	vasoconstriction	BP	29	2	0.0775245
GO:0098563	intrinsic component of synaptic vesicle membrane	CC	29	2	0.0775245
GO:0005791	rough endoplasmic reticulum	CC	29	2	0.0775245
GO:0032592	integral component of mitochondrial membrane	CC	29	2	0.0775245
GO:0098573	intrinsic component of mitochondrial membrane	CC	29	2	0.0775245
GO:0010959	regulation of metal ion transport	BP	143	5	0.0778077
GO:0006839	mitochondrial transport	BP	63	3	0.0789032
GO:0005515	protein binding	MF	3359	61	0.0790564
GO:0042176	regulation of protein catabolic process	BP	188	6	0.0792634
GO:0043231	intracellular membrane-bounded organelle	CC	3811	68	0.0795938
GO:0043229	intracellular organelle	CC	4410	77	0.0810119
GO:0007166	cell surface receptor signaling pathway	BP	855	19	0.0810151
GO:0007088	regulation of mitotic nuclear division	BP	64	3	0.0818645
GO:0098839	postsynaptic density membrane	CC	64	3	0.0818645
GO:0072686	mitotic spindle	CC	64	3	0.0818645
GO:0050728	negative regulation of inflammatory response	BP	30	2	0.0822248
GO:0120025	plasma membrane bounded cell projection	CC	1024	22	0.0831741
GO:0010594	regulation of endothelial cell migration	BP	65	3	0.0848734
GO:0071375	cellular response to peptide hormone stimulus	BP	105	4	0.0863934
GO:1901565	organonitrogen compound catabolic process	BP	488	12	0.0868313
GO:2000573	positive regulation of DNA biosynthetic process	BP	31	2	0.0870107
GO:1904063	negative regulation of cation transmembrane transport	BP	31	2	0.0870107
GO:0006939	smooth muscle contraction	BP	31	2	0.0870107
GO:0017156	calcium-ion regulated exocytosis	BP	31	2	0.0870107
GO:0097756	negative regulation of blood vessel diameter	BP	31	2	0.0870107
GO:0021587	cerebellum morphogenesis	BP	31	2	0.0870107
GO:0009057	macromolecule catabolic process	BP	541	13	0.0877648
GO:0045637	regulation of myeloid cell differentiation	BP	66	3	0.0879294
GO:0001508	action potential	BP	66	3	0.0879294
GO:0046928	regulation of neurotransmitter secretion	BP	66	3	0.0879294
GO:0048786	presynaptic active zone	CC	66	3	0.0879294
GO:0098796	membrane protein complex	CC	438	11	0.0883619
GO:0016746	transferase activity, transferring acyl groups	MF	106	4	0.0887334
GO:0007417	central nervous system development	BP	388	10	0.0892791
GO:0002682	regulation of immune system process	BP	339	9	0.0905894
GO:0042391	regulation of membrane potential	BP	195	6	0.0907543
GO:0043161	proteasome-mediated ubiquitin-dependent protein catabolic process	BP	195	6	0.0907543
GO:0008016	regulation of heart contraction	BP	67	3	0.0910315
GO:1903530	regulation of secretion by cell	BP	242	7	0.0910509
GO:0110165	cellular anatomical entity	CC	5486	92	0.0910545
GO:0060249	anatomical structure homeostasis	BP	150	5	0.091062
GO:0051049	regulation of transport	BP	705	16	0.0917342
GO:0034620	cellular response to unfolded protein	BP	32	2	0.0918784
GO:0086003	cardiac muscle cell contraction	BP	32	2	0.0918784
GO:0070665	positive regulation of leukocyte proliferation	BP	32	2	0.0918784
GO:0006942	regulation of striated muscle contraction	BP	32	2	0.0918784
GO:0021575	hindbrain morphogenesis	BP	32	2	0.0918784
GO:0034704	calcium channel complex	CC	32	2	0.0918784
GO:0004402	histone acetyltransferase activity	MF	32	2	0.0918784
GO:0006704	glucocorticoid biosynthetic process	BP	6	1	0.092075
GO:0034309	primary alcohol biosynthetic process	BP	6	1	0.092075
GO:0097499	protein localization to non-motile cilium	BP	6	1	0.092075
GO:0034091	regulation of maintenance of sister chromatid cohesion	BP	6	1	0.092075
GO:0034182	regulation of maintenance of mitotic sister chromatid cohesion	BP	6	1	0.092075
GO:0048857	neural nucleus development	BP	6	1	0.092075
GO:0048712	negative regulation of astrocyte differentiation	BP	6	1	0.092075
GO:0045649	regulation of macrophage differentiation	BP	6	1	0.092075
GO:0030011	maintenance of cell polarity	BP	6	1	0.092075
GO:1902514	regulation of calcium ion transmembrane transport via high voltage-gated calcium channel	BP	6	1	0.092075
GO:0140131	positive regulation of lymphocyte chemotaxis	BP	6	1	0.092075
GO:1901623	regulation of lymphocyte chemotaxis	BP	6	1	0.092075
GO:0006983	ER overload response	BP	6	1	0.092075
GO:0033690	positive regulation of osteoblast proliferation	BP	6	1	0.092075
GO:1904526	regulation of microtubule binding	BP	6	1	0.092075
GO:0051044	positive regulation of membrane protein ectodomain proteolysis	BP	6	1	0.092075
GO:0009163	nucleoside biosynthetic process	BP	6	1	0.092075
GO:0042451	purine nucleoside biosynthetic process	BP	6	1	0.092075
GO:0042455	ribonucleoside biosynthetic process	BP	6	1	0.092075
GO:0046129	purine ribonucleoside biosynthetic process	BP	6	1	0.092075
GO:0070212	protein poly-ADP-ribosylation	BP	6	1	0.092075
GO:0045780	positive regulation of bone resorption	BP	6	1	0.092075
GO:0046852	positive regulation of bone remodeling	BP	6	1	0.092075
GO:0045838	positive regulation of membrane potential	BP	6	1	0.092075
GO:1902259	regulation of delayed rectifier potassium channel activity	BP	6	1	0.092075
GO:0031664	regulation of lipopolysaccharide-mediated signaling pathway	BP	6	1	0.092075
GO:0048340	paraxial mesoderm morphogenesis	BP	6	1	0.092075
GO:0007271	synaptic transmission, cholinergic	BP	6	1	0.092075
GO:0051349	positive regulation of lyase activity	BP	6	1	0.092075
GO:0010715	regulation of extracellular matrix disassembly	BP	6	1	0.092075
GO:0007440	foregut morphogenesis	BP	6	1	0.092075
GO:0048617	embryonic foregut morphogenesis	BP	6	1	0.092075
GO:0015701	bicarbonate transport	BP	6	1	0.092075
GO:0003056	regulation of vascular associated smooth muscle contraction	BP	6	1	0.092075
GO:1904396	regulation of neuromuscular junction development	BP	6	1	0.092075
GO:1901984	negative regulation of protein acetylation	BP	6	1	0.092075
GO:1902548	negative regulation of cellular response to vascular endothelial growth factor stimulus	BP	6	1	0.092075
GO:0044026	DNA hypermethylation	BP	6	1	0.092075
GO:0051482	positive regulation of cytosolic calcium ion concentration involved in phospholipase C-activating G protein-coupled signaling pathway	BP	6	1	0.092075
GO:0048875	chemical homeostasis within a tissue	BP	6	1	0.092075
GO:0014041	regulation of neuron maturation	BP	6	1	0.092075
GO:2000209	regulation of anoikis	BP	6	1	0.092075
GO:0080154	regulation of fertilization	BP	6	1	0.092075
GO:1901028	regulation of mitochondrial outer membrane permeabilization involved in apoptotic signaling pathway	BP	6	1	0.092075
GO:1904994	regulation of leukocyte adhesion to vascular endothelial cell	BP	6	1	0.092075
GO:0010561	negative regulation of glycoprotein biosynthetic process	BP	6	1	0.092075
GO:1903019	negative regulation of glycoprotein metabolic process	BP	6	1	0.092075
GO:0010612	regulation of cardiac muscle adaptation	BP	6	1	0.092075
GO:0014745	negative regulation of muscle adaptation	BP	6	1	0.092075
GO:1900102	negative regulation of endoplasmic reticulum unfolded protein response	BP	6	1	0.092075
GO:2000738	positive regulation of stem cell differentiation	BP	6	1	0.092075
GO:0006688	glycosphingolipid biosynthetic process	BP	6	1	0.092075
GO:0051601	exocyst localization	BP	6	1	0.092075
GO:0030952	establishment or maintenance of cytoskeleton polarity	BP	6	1	0.092075
GO:0044233	mitochondria-associated endoplasmic reticulum membrane	CC	6	1	0.092075
GO:0033176	proton-transporting V-type ATPase complex	CC	6	1	0.092075
GO:0044224	juxtaparanode region of axon	CC	6	1	0.092075
GO:0032045	guanyl-nucleotide exchange factor complex	CC	6	1	0.092075
GO:1990635	proximal dendrite	CC	6	1	0.092075
GO:0032541	cortical endoplasmic reticulum	CC	6	1	0.092075
GO:0070776	MOZ/MORF histone acetyltransferase complex	CC	6	1	0.092075
GO:0098799	outer mitochondrial membrane protein complex	CC	6	1	0.092075
GO:0016423	tRNA (guanine) methyltransferase activity	MF	6	1	0.092075
GO:0004143	diacylglycerol kinase activity	MF	6	1	0.092075
GO:0008484	sulfuric ester hydrolase activity	MF	6	1	0.092075
GO:0042288	MHC class I protein binding	MF	6	1	0.092075
GO:0009931	calcium-dependent protein serine/threonine kinase activity	MF	6	1	0.092075
GO:0010857	calcium-dependent protein kinase activity	MF	6	1	0.092075
GO:0042165	neurotransmitter binding	MF	6	1	0.092075
GO:0070402	NADPH binding	MF	6	1	0.092075
GO:0072507	divalent inorganic cation homeostasis	BP	151	5	0.0930461
GO:1901699	cellular response to nitrogen compound	BP	244	7	0.0941194
GO:0050821	protein stabilization	BP	68	3	0.094179
GO:0051588	regulation of neurotransmitter transport	BP	68	3	0.094179
GO:0048513	animal organ development	BP	1153	24	0.0948198
GO:1990837	sequence-specific double-stranded DNA binding	MF	393	10	0.0952455
GO:0031090	organelle membrane	CC	819	18	0.0960587
GO:0051785	positive regulation of nuclear division	BP	33	2	0.0968242
GO:0070509	calcium ion import	BP	33	2	0.0968242
GO:0014704	intercalated disc	CC	33	2	0.0968242
GO:0061733	peptide-lysine-N-acetyltransferase activity	MF	33	2	0.0968242
GO:0098660	inorganic ion transmembrane transport	BP	246	7	0.0972457
GO:0019722	calcium-mediated signaling	BP	69	3	0.0973712
GO:0035107	appendage morphogenesis	BP	69	3	0.0973712
GO:0035108	limb morphogenesis	BP	69	3	0.0973712
GO:0009898	cytoplasmic side of plasma membrane	CC	69	3	0.0973712
GO:0032103	positive regulation of response to external stimulus	BP	110	4	0.0983971
GO:0044089	positive regulation of cellular component biogenesis	BP	247	7	0.0988305
GO:0045121	membrane raft	CC	154	5	0.0991319
GO:0098685	Schaffer collateral - CA1 synapse	CC	70	3	0.100607
GO:0098857	membrane microdomain	CC	155	5	0.101205
GO:0050848	regulation of calcium-mediated signaling	BP	34	2	0.101844
GO:0046324	regulation of glucose import	BP	34	2	0.101844
GO:0021695	cerebellar cortex development	BP	34	2	0.101844
GO:0019905	syntaxin binding	MF	34	2	0.101844
GO:0030424	axon	CC	348	9	0.102427
GO:0016358	dendrite development	BP	202	6	0.103111
GO:0031647	regulation of protein stability	BP	112	4	0.103407
GO:0016079	synaptic vesicle exocytosis	BP	71	3	0.103886
GO:0050877	nervous system process	BP	401	10	0.105281
GO:0043169	cation binding	MF	1398	28	0.105977
GO:1901659	glycosyl compound biosynthetic process	BP	7	1	0.106583
GO:0070213	protein auto-ADP-ribosylation	BP	7	1	0.106583
GO:0046184	aldehyde biosynthetic process	BP	7	1	0.106583
GO:0018126	protein hydroxylation	BP	7	1	0.106583
GO:0021534	cell proliferation in hindbrain	BP	7	1	0.106583
GO:0021924	cell proliferation in external granule layer	BP	7	1	0.106583
GO:0021930	cerebellar granule cell precursor proliferation	BP	7	1	0.106583
GO:0061577	calcium ion transmembrane transport via high voltage-gated calcium channel	BP	7	1	0.106583
GO:0010818	T cell chemotaxis	BP	7	1	0.106583
GO:0086016	AV node cell action potential	BP	7	1	0.106583
GO:0086027	AV node cell to bundle of His cell signaling	BP	7	1	0.106583
GO:1903306	negative regulation of regulated secretory pathway	BP	7	1	0.106583
GO:0045176	apical protein localization	BP	7	1	0.106583
GO:0098703	calcium ion import across plasma membrane	BP	7	1	0.106583
GO:1902656	calcium ion import into cytosol	BP	7	1	0.106583
GO:0070885	negative regulation of calcineurin-NFAT signaling cascade	BP	7	1	0.106583
GO:0106057	negative regulation of calcineurin-mediated signaling	BP	7	1	0.106583
GO:1901339	regulation of store-operated calcium channel activity	BP	7	1	0.106583
GO:0031343	positive regulation of cell killing	BP	7	1	0.106583
GO:1904779	regulation of protein localization to centrosome	BP	7	1	0.106583
GO:0010544	negative regulation of platelet activation	BP	7	1	0.106583
GO:0007035	vacuolar acidification	BP	7	1	0.106583
GO:0061298	retina vasculature development in camera-type eye	BP	7	1	0.106583
GO:0031281	positive regulation of cyclase activity	BP	7	1	0.106583
GO:0098911	regulation of ventricular cardiac muscle cell action potential	BP	7	1	0.106583
GO:0032331	negative regulation of chondrocyte differentiation	BP	7	1	0.106583
GO:0034111	negative regulation of homotypic cell-cell adhesion	BP	7	1	0.106583
GO:0095500	acetylcholine receptor signaling pathway	BP	7	1	0.106583
GO:0060049	regulation of protein glycosylation	BP	7	1	0.106583
GO:0048012	hepatocyte growth factor receptor signaling pathway	BP	7	1	0.106583
GO:0007350	blastoderm segmentation	BP	7	1	0.106583
GO:2000601	positive regulation of Arp2/3 complex-mediated actin nucleation	BP	7	1	0.106583
GO:1903441	protein localization to ciliary membrane	BP	7	1	0.106583
GO:0045842	positive regulation of mitotic metaphase/anaphase transition	BP	7	1	0.106583
GO:1901970	positive regulation of mitotic sister chromatid separation	BP	7	1	0.106583
GO:1902101	positive regulation of metaphase/anaphase transition of cell cycle	BP	7	1	0.106583
GO:1905820	positive regulation of chromosome separation	BP	7	1	0.106583
GO:0033178	proton-transporting two-sector ATPase complex, catalytic domain	CC	7	1	0.106583
GO:0031209	SCAR complex	CC	7	1	0.106583
GO:0030877	beta-catenin destruction complex	CC	7	1	0.106583
GO:1990909	Wnt signalosome	CC	7	1	0.106583
GO:1990454	L-type voltage-gated calcium channel complex	CC	7	1	0.106583
GO:0098888	extrinsic component of presynaptic membrane	CC	7	1	0.106583
GO:0005916	fascia adherens	CC	7	1	0.106583
GO:0002177	manchette	CC	7	1	0.106583
GO:0031010	ISWI-type complex	CC	7	1	0.106583
GO:0070775	H3 histone acetyltransferase complex	CC	7	1	0.106583
GO:0070034	telomerase RNA binding	MF	7	1	0.106583
GO:0015295	solute:proton symporter activity	MF	7	1	0.106583
GO:0008331	high voltage-gated calcium channel activity	MF	7	1	0.106583
GO:0015106	bicarbonate transmembrane transporter activity	MF	7	1	0.106583
GO:0031821	G protein-coupled serotonin receptor binding	MF	7	1	0.106583
GO:1901618	organic hydroxy compound transmembrane transporter activity	MF	7	1	0.106583
GO:0005509	calcium ion binding	MF	204	6	0.106798
GO:0005102	signaling receptor binding	MF	454	11	0.106904
GO:0032272	negative regulation of protein polymerization	BP	35	2	0.106935
GO:0019233	sensory perception of pain	BP	35	2	0.106935
GO:0016798	hydrolase activity, acting on glycosyl bonds	MF	35	2	0.106935
GO:0051117	ATPase binding	MF	35	2	0.106935
GO:0001894	tissue homeostasis	BP	72	3	0.107208
GO:0051783	regulation of nuclear division	BP	72	3	0.107208
GO:0016477	cell migration	BP	560	13	0.107592
GO:1903706	regulation of hemopoiesis	BP	114	4	0.108533
GO:0032101	regulation of response to external stimulus	BP	253	7	0.10864
GO:0030155	regulation of cell adhesion	BP	253	7	0.10864
GO:0001775	cell activation	BP	253	7	0.10864
GO:0007423	sensory organ development	BP	205	6	0.108667
GO:0045177	apical part of cell	CC	159	5	0.109712
GO:0003712	transcription coregulator activity	MF	206	6	0.110553
GO:0060070	canonical Wnt signaling pathway	BP	115	4	0.111139
GO:0051173	positive regulation of nitrogen compound metabolic process	BP	1118	23	0.111866
GO:0060021	roof of mouth development	BP	36	2	0.112093
GO:0061512	protein localization to cilium	BP	36	2	0.112093
GO:0002833	positive regulation of response to biotic stimulus	BP	36	2	0.112093
GO:1901136	carbohydrate derivative catabolic process	BP	36	2	0.112093
GO:2001237	negative regulation of extrinsic apoptotic signaling pathway	BP	36	2	0.112093
GO:0015980	energy derivation by oxidation of organic compounds	BP	74	3	0.113973
GO:0007600	sensory perception	BP	161	5	0.114095
GO:0003676	nucleic acid binding	MF	1179	24	0.115058
GO:0098655	cation transmembrane transport	BP	257	7	0.115462
GO:0051046	regulation of secretion	BP	257	7	0.115462
GO:0006091	generation of precursor metabolites and energy	BP	117	4	0.116434
GO:0009987	cellular process	BP	5153	87	0.116854
GO:0044380	protein localization to cytoskeleton	BP	37	2	0.117316
GO:0072698	protein localization to microtubule cytoskeleton	BP	37	2	0.117316
GO:0033047	regulation of mitotic sister chromatid segregation	BP	37	2	0.117316
GO:0045931	positive regulation of mitotic cell cycle	BP	75	3	0.117416
GO:0030658	transport vesicle membrane	CC	75	3	0.117416
GO:0003008	system process	BP	623	14	0.117941
GO:0007264	small GTPase mediated signal transduction	BP	210	6	0.118266
GO:0098589	membrane region	CC	163	5	0.118561
GO:1903532	positive regulation of secretion by cell	BP	118	4	0.119123
GO:0019725	cellular homeostasis	BP	309	8	0.119246
GO:0043066	negative regulation of apoptotic process	BP	310	8	0.12086
GO:0008211	glucocorticoid metabolic process	BP	8	1	0.120861
GO:0007635	chemosensory behavior	BP	8	1	0.120861
GO:0031987	locomotion involved in locomotory behavior	BP	8	1	0.120861
GO:0006517	protein deglycosylation	BP	8	1	0.120861
GO:0070098	chemokine-mediated signaling pathway	BP	8	1	0.120861
GO:0086067	AV node cell to bundle of His cell communication	BP	8	1	0.120861
GO:0002686	negative regulation of leukocyte migration	BP	8	1	0.120861
GO:0002704	negative regulation of leukocyte mediated immunity	BP	8	1	0.120861
GO:0006700	C21-steroid hormone biosynthetic process	BP	8	1	0.120861
GO:0099527	postsynapse to nucleus signaling pathway	BP	8	1	0.120861
GO:0045987	positive regulation of smooth muscle contraction	BP	8	1	0.120861
GO:0051043	regulation of membrane protein ectodomain proteolysis	BP	8	1	0.120861
GO:0051882	mitochondrial depolarization	BP	8	1	0.120861
GO:0051900	regulation of mitochondrial depolarization	BP	8	1	0.120861
GO:0086012	membrane depolarization during cardiac muscle cell action potential	BP	8	1	0.120861
GO:0001967	suckling behavior	BP	8	1	0.120861
GO:0030195	negative regulation of blood coagulation	BP	8	1	0.120861
GO:0050819	negative regulation of coagulation	BP	8	1	0.120861
GO:1900047	negative regulation of hemostasis	BP	8	1	0.120861
GO:0071071	regulation of phospholipid biosynthetic process	BP	8	1	0.120861
GO:1904355	positive regulation of telomere capping	BP	8	1	0.120861
GO:0030903	notochord development	BP	8	1	0.120861
GO:2001223	negative regulation of neuron migration	BP	8	1	0.120861
GO:0033006	regulation of mast cell activation involved in immune response	BP	8	1	0.120861
GO:0043304	regulation of mast cell degranulation	BP	8	1	0.120861
GO:1902042	negative regulation of extrinsic apoptotic signaling pathway via death domain receptors	BP	8	1	0.120861
GO:0048755	branching morphogenesis of a nerve	BP	8	1	0.120861
GO:0060123	regulation of growth hormone secretion	BP	8	1	0.120861
GO:0090103	cochlea morphogenesis	BP	8	1	0.120861
GO:0097345	mitochondrial outer membrane permeabilization	BP	8	1	0.120861
GO:0042711	maternal behavior	BP	8	1	0.120861
GO:0060746	parental behavior	BP	8	1	0.120861
GO:0099151	regulation of postsynaptic density assembly	BP	8	1	0.120861
GO:0005697	telomerase holoenzyme complex	CC	8	1	0.120861
GO:0034452	dynactin binding	MF	8	1	0.120861
GO:0035173	histone kinase activity	MF	8	1	0.120861
GO:0017049	GTP-Rho binding	MF	8	1	0.120861
GO:0030228	lipoprotein particle receptor activity	MF	8	1	0.120861
GO:0097617	annealing activity	MF	8	1	0.120861
GO:0006473	protein acetylation	BP	76	3	0.120898
GO:2000058	regulation of ubiquitin-dependent protein catabolic process	BP	76	3	0.120898
GO:0098562	cytoplasmic side of membrane	CC	76	3	0.120898
GO:0043679	axon terminus	CC	76	3	0.120898
GO:0005244	voltage-gated ion channel activity	MF	76	3	0.120898
GO:0022832	voltage-gated channel activity	MF	76	3	0.120898
GO:0051171	regulation of nitrogen compound metabolic process	BP	1892	36	0.122205
GO:0021761	limbic system development	BP	38	2	0.122598
GO:0032436	positive regulation of proteasomal ubiquitin-dependent protein catabolic process	BP	38	2	0.122598
GO:0061041	regulation of wound healing	BP	38	2	0.122598
GO:0002761	regulation of myeloid leukocyte differentiation	BP	38	2	0.122598
GO:0045921	positive regulation of exocytosis	BP	38	2	0.122598
GO:0001959	regulation of cytokine-mediated signaling pathway	BP	38	2	0.122598
GO:0099023	vesicle tethering complex	CC	38	2	0.122598
GO:0080090	regulation of primary metabolic process	BP	1954	37	0.123732
GO:0050900	leukocyte migration	BP	77	3	0.124418
GO:0106027	neuron projection organization	BP	77	3	0.124418
GO:0022804	active transmembrane transporter activity	MF	120	4	0.124582
GO:0005794	Golgi apparatus	CC	629	14	0.124796
GO:0048471	perinuclear region of cytoplasm	CC	313	8	0.125774
GO:0048523	negative regulation of cellular process	BP	1778	34	0.126157
GO:0008021	synaptic vesicle	CC	121	4	0.127351
GO:1903008	organelle disassembly	BP	39	2	0.127939
GO:1901379	regulation of potassium ion transmembrane transport	BP	39	2	0.127939
GO:0046323	glucose import	BP	39	2	0.127939
GO:0007596	blood coagulation	BP	39	2	0.127939
GO:0003158	endothelium development	BP	39	2	0.127939
GO:1902107	positive regulation of leukocyte differentiation	BP	39	2	0.127939
GO:0031248	protein acetyltransferase complex	CC	39	2	0.127939
GO:1902493	acetyltransferase complex	CC	39	2	0.127939
GO:0050878	regulation of body fluid levels	BP	78	3	0.127976
GO:0048736	appendage development	BP	78	3	0.127976
GO:0060173	limb development	BP	78	3	0.127976
GO:0099634	postsynaptic specialization membrane	CC	78	3	0.127976
GO:0031325	positive regulation of cellular metabolic process	BP	1196	24	0.129701
GO:0009890	negative regulation of biosynthetic process	BP	579	13	0.129942
GO:0006875	cellular metal ion homeostasis	BP	168	5	0.130084
GO:1902105	regulation of leukocyte differentiation	BP	79	3	0.131569
GO:0032991	protein-containing complex	CC	2025	38	0.131759
GO:0007599	hemostasis	BP	40	2	0.133333
GO:0070252	actin-mediated cell contraction	BP	40	2	0.133333
GO:0097553	calcium ion transmembrane import into cytosol	BP	40	2	0.133333
GO:0060759	regulation of response to cytokine stimulus	BP	40	2	0.133333
GO:0046872	metal ion binding	MF	1375	27	0.134032
GO:0065008	regulation of biological quality	BP	1434	28	0.134477
GO:0051052	regulation of DNA metabolic process	BP	170	5	0.134833
GO:0002218	activation of innate immune response	BP	9	1	0.134914
GO:0034086	maintenance of sister chromatid cohesion	BP	9	1	0.134914
GO:0034088	maintenance of mitotic sister chromatid cohesion	BP	9	1	0.134914
GO:0031115	negative regulation of microtubule polymerization	BP	9	1	0.134914
GO:0030575	nuclear body organization	BP	9	1	0.134914
GO:0086014	atrial cardiac muscle cell action potential	BP	9	1	0.134914
GO:0086026	atrial cardiac muscle cell to AV node cell signaling	BP	9	1	0.134914
GO:0086066	atrial cardiac muscle cell to AV node cell communication	BP	9	1	0.134914
GO:0032715	negative regulation of interleukin-6 production	BP	9	1	0.134914
GO:0007588	excretion	BP	9	1	0.134914
GO:0050849	negative regulation of calcium-mediated signaling	BP	9	1	0.134914
GO:0033687	osteoblast proliferation	BP	9	1	0.134914
GO:0033688	regulation of osteoblast proliferation	BP	9	1	0.134914
GO:0060037	pharyngeal system development	BP	9	1	0.134914
GO:0045124	regulation of bone resorption	BP	9	1	0.134914
GO:1902004	positive regulation of amyloid-beta formation	BP	9	1	0.134914
GO:0045956	positive regulation of calcium ion-dependent exocytosis	BP	9	1	0.134914
GO:1902110	positive regulation of mitochondrial membrane permeability involved in apoptotic process	BP	9	1	0.134914
GO:0071260	cellular response to mechanical stimulus	BP	9	1	0.134914
GO:0010592	positive regulation of lamellipodium assembly	BP	9	1	0.134914
GO:0001833	inner cell mass cell proliferation	BP	9	1	0.134914
GO:0046827	positive regulation of protein export from nucleus	BP	9	1	0.134914
GO:0051645	Golgi localization	BP	9	1	0.134914
GO:0034390	smooth muscle cell apoptotic process	BP	9	1	0.134914
GO:0034391	regulation of smooth muscle cell apoptotic process	BP	9	1	0.134914
GO:1905144	response to acetylcholine	BP	9	1	0.134914
GO:1905145	cellular response to acetylcholine	BP	9	1	0.134914
GO:0051354	negative regulation of oxidoreductase activity	BP	9	1	0.134914
GO:0006474	N-terminal protein amino acid acetylation	BP	9	1	0.134914
GO:0010172	embryonic body morphogenesis	BP	9	1	0.134914
GO:0043276	anoikis	BP	9	1	0.134914
GO:0048261	negative regulation of receptor-mediated endocytosis	BP	9	1	0.134914
GO:0051127	positive regulation of actin nucleation	BP	9	1	0.134914
GO:0045056	transcytosis	BP	9	1	0.134914
GO:1904889	regulation of excitatory synapse assembly	BP	9	1	0.134914
GO:0031145	anaphase-promoting complex-dependent catabolic process	BP	9	1	0.134914
GO:0036124	histone H3-K9 trimethylation	BP	9	1	0.134914
GO:0003094	glomerular filtration	BP	9	1	0.134914
GO:0097205	renal filtration	BP	9	1	0.134914
GO:0097449	astrocyte projection	CC	9	1	0.134914
GO:0001518	voltage-gated sodium channel complex	CC	9	1	0.134914
GO:0005680	anaphase-promoting complex	CC	9	1	0.134914
GO:0008528	G protein-coupled peptide receptor activity	MF	9	1	0.134914
GO:0008237	metallopeptidase activity	MF	80	3	0.135198
GO:0043434	response to peptide hormone	BP	124	4	0.135814
GO:0005261	cation channel activity	MF	124	4	0.135814
GO:0043069	negative regulation of programmed cell death	BP	319	8	0.135915
GO:0034641	cellular nitrogen compound metabolic process	BP	1971	37	0.136474
GO:0015672	monovalent inorganic cation transport	BP	171	5	0.137237
GO:0060627	regulation of vesicle-mediated transport	BP	269	7	0.137251
GO:0003690	double-stranded DNA binding	MF	424	10	0.137441
GO:0010631	epithelial cell migration	BP	125	4	0.138685
GO:0090130	tissue migration	BP	125	4	0.138685
GO:0090132	epithelium migration	BP	125	4	0.138685
GO:0051047	positive regulation of secretion	BP	125	4	0.138685
GO:0048813	dendrite morphogenesis	BP	125	4	0.138685
GO:0050817	coagulation	BP	41	2	0.138779
GO:0071901	negative regulation of protein serine/threonine kinase activity	BP	41	2	0.138779
GO:0010827	regulation of glucose transmembrane transport	BP	41	2	0.138779
GO:0015293	symporter activity	MF	41	2	0.138779
GO:0035254	glutamate receptor binding	MF	41	2	0.138779
GO:0051641	cellular localization	BP	1206	24	0.138837
GO:0048814	regulation of dendrite morphogenesis	BP	81	3	0.138862
GO:0098693	regulation of synaptic vesicle cycle	BP	81	3	0.138862
GO:0051962	positive regulation of nervous system development	BP	321	8	0.139387
GO:0000122	negative regulation of transcription by RNA polymerase II	BP	321	8	0.139387
GO:0006898	receptor-mediated endocytosis	BP	126	4	0.141581
GO:0099504	synaptic vesicle cycle	BP	126	4	0.141581
GO:1901653	cellular response to peptide	BP	126	4	0.141581
GO:0016192	vesicle-mediated transport	BP	643	14	0.141685
GO:0006338	chromatin remodeling	BP	82	3	0.14256
GO:0030198	extracellular matrix organization	BP	82	3	0.14256
GO:0051924	regulation of calcium ion transport	BP	82	3	0.14256
GO:0046903	secretion	BP	375	9	0.143024
GO:0045934	negative regulation of nucleobase-containing compound metabolic process	BP	535	12	0.143208
GO:1905515	non-motile cilium assembly	BP	42	2	0.144273
GO:0061001	regulation of dendritic spine morphogenesis	BP	42	2	0.144273
GO:1900076	regulation of cellular response to insulin stimulus	BP	42	2	0.144273
GO:1901879	regulation of protein depolymerization	BP	42	2	0.144273
GO:0043198	dendritic shaft	CC	42	2	0.144273
GO:0005178	integrin binding	MF	42	2	0.144273
GO:2000113	negative regulation of cellular macromolecule biosynthetic process	BP	536	12	0.144588
GO:0006812	cation transport	BP	376	9	0.144669
GO:0071417	cellular response to organonitrogen compound	BP	223	6	0.145132
GO:0043062	extracellular structure organization	BP	83	3	0.146291
GO:0001501	skeletal system development	BP	175	5	0.147042
GO:0046777	protein autophosphorylation	BP	128	4	0.147445
GO:0030111	regulation of Wnt signaling pathway	BP	128	4	0.147445
GO:0022407	regulation of cell-cell adhesion	BP	128	4	0.147445
GO:0002520	immune system development	BP	326	8	0.148263
GO:0048596	embryonic camera-type eye morphogenesis	BP	10	1	0.148744
GO:0060009	Sertoli cell development	BP	10	1	0.148744
GO:0046339	diacylglycerol metabolic process	BP	10	1	0.148744
GO:0090148	membrane fission	BP	10	1	0.148744
GO:0045686	negative regulation of glial cell differentiation	BP	10	1	0.148744
GO:0048710	regulation of astrocyte differentiation	BP	10	1	0.148744
GO:0099159	regulation of modification of postsynaptic structure	BP	10	1	0.148744
GO:0006516	glycoprotein catabolic process	BP	10	1	0.148744
GO:0048247	lymphocyte chemotaxis	BP	10	1	0.148744
GO:2000406	positive regulation of T cell migration	BP	10	1	0.148744
GO:0045920	negative regulation of exocytosis	BP	10	1	0.148744
GO:0002026	regulation of the force of heart contraction	BP	10	1	0.148744
GO:0045907	positive regulation of vasoconstriction	BP	10	1	0.148744
GO:0046325	negative regulation of glucose import	BP	10	1	0.148744
GO:0033198	response to ATP	BP	10	1	0.148744
GO:0007638	mechanosensory behavior	BP	10	1	0.148744
GO:1900452	regulation of long-term synaptic depression	BP	10	1	0.148744
GO:2000727	positive regulation of cardiac muscle cell differentiation	BP	10	1	0.148744
GO:0031341	regulation of cell killing	BP	10	1	0.148744
GO:1902686	mitochondrial outer membrane permeabilization involved in programmed cell death	BP	10	1	0.148744
GO:0061037	negative regulation of cartilage development	BP	10	1	0.148744
GO:1905874	regulation of postsynaptic density organization	BP	10	1	0.148744
GO:0033003	regulation of mast cell activation	BP	10	1	0.148744
GO:0002279	mast cell activation involved in immune response	BP	10	1	0.148744
GO:0002448	mast cell mediated immunity	BP	10	1	0.148744
GO:0043303	mast cell degranulation	BP	10	1	0.148744
GO:2000042	negative regulation of double-strand break repair via homologous recombination	BP	10	1	0.148744
GO:0033081	regulation of T cell differentiation in thymus	BP	10	1	0.148744
GO:0000145	exocyst	CC	10	1	0.148744
GO:0033270	paranode region of axon	CC	10	1	0.148744
GO:0004697	protein kinase C activity	MF	10	1	0.148744
GO:0051537	2 iron, 2 sulfur cluster binding	MF	10	1	0.148744
GO:0034185	apolipoprotein binding	MF	10	1	0.148744
GO:0001653	peptide receptor activity	MF	10	1	0.148744
GO:0042287	MHC protein binding	MF	10	1	0.148744
GO:0031683	G-protein beta/gamma-subunit complex binding	MF	10	1	0.148744
GO:0008373	sialyltransferase activity	MF	10	1	0.148744
GO:0050808	synapse organization	BP	275	7	0.148862
GO:0015318	inorganic molecular entity transmembrane transporter activity	MF	275	7	0.148862
GO:0031323	regulation of cellular metabolic process	BP	2047	38	0.148933
GO:0035967	cellular response to topologically incorrect protein	BP	43	2	0.149812
GO:0043242	negative regulation of protein-containing complex disassembly	BP	43	2	0.149812
GO:0033045	regulation of sister chromatid segregation	BP	43	2	0.149812
GO:0032006	regulation of TOR signaling	BP	43	2	0.149812
GO:0031234	extrinsic component of cytoplasmic side of plasma membrane	CC	43	2	0.149812
GO:0032388	positive regulation of intracellular transport	BP	84	3	0.150053
GO:0070382	exocytic vesicle	CC	129	4	0.150412
GO:0010498	proteasomal protein catabolic process	BP	226	6	0.151706
GO:0046907	intracellular transport	BP	651	14	0.151891
GO:0001667	ameboidal-type cell migration	BP	177	5	0.152056
GO:0004175	endopeptidase activity	MF	130	4	0.153403
GO:0043542	endothelial cell migration	BP	85	3	0.153847
GO:0003714	transcription corepressor activity	MF	85	3	0.153847
GO:0009725	response to hormone	BP	227	6	0.153927
GO:0031967	organelle envelope	CC	382	9	0.154747
GO:0031975	envelope	CC	382	9	0.154747
GO:0030595	leukocyte chemotaxis	BP	44	2	0.155394
GO:0051603	proteolysis involved in cellular protein catabolic process	BP	330	8	0.155563
GO:0042592	homeostatic process	BP	654	14	0.155821
GO:0019897	extrinsic component of plasma membrane	CC	86	3	0.157672
GO:0045785	positive regulation of cell adhesion	BP	132	4	0.159452
GO:0000151	ubiquitin ligase complex	CC	132	4	0.159452
GO:0005938	cell cortex	CC	132	4	0.159452
GO:0031625	ubiquitin protein ligase binding	MF	132	4	0.159452
GO:0030162	regulation of proteolysis	BP	230	6	0.160678
GO:0050921	positive regulation of chemotaxis	BP	45	2	0.161016
GO:0002685	regulation of leukocyte migration	BP	45	2	0.161016
GO:0090263	positive regulation of canonical Wnt signaling pathway	BP	45	2	0.161016
GO:0002695	negative regulation of leukocyte activation	BP	45	2	0.161016
GO:0015399	primary active transmembrane transporter activity	MF	45	2	0.161016
GO:0042626	ATPase-coupled transmembrane transporter activity	MF	45	2	0.161016
GO:0033002	muscle cell proliferation	BP	87	3	0.161526
GO:0010558	negative regulation of macromolecule biosynthetic process	BP	548	12	0.161705
GO:0150034	distal axon	CC	181	5	0.162299
GO:0048048	embryonic eye morphogenesis	BP	11	1	0.162355
GO:0120255	olefinic compound biosynthetic process	BP	11	1	0.162355
GO:0060008	Sertoli cell differentiation	BP	11	1	0.162355
GO:0046426	negative regulation of receptor signaling pathway via JAK-STAT	BP	11	1	0.162355
GO:0018230	peptidyl-L-cysteine S-palmitoylation	BP	11	1	0.162355
GO:0018231	peptidyl-S-diacylglycerol-L-cysteine biosynthetic process from peptidyl-cysteine	BP	11	1	0.162355
GO:0060831	smoothened signaling pathway involved in dorsal/ventral neural tube patterning	BP	11	1	0.162355
GO:1903792	negative regulation of anion transport	BP	11	1	0.162355
GO:2000403	positive regulation of lymphocyte migration	BP	11	1	0.162355
GO:0010829	negative regulation of glucose transmembrane transport	BP	11	1	0.162355
GO:0045822	negative regulation of heart contraction	BP	11	1	0.162355
GO:0008207	C21-steroid hormone metabolic process	BP	11	1	0.162355
GO:0099171	presynaptic modulation of chemical synaptic transmission	BP	11	1	0.162355
GO:0050999	regulation of nitric-oxide synthase activity	BP	11	1	0.162355
GO:0098696	regulation of neurotransmitter receptor localization to postsynaptic specialization membrane	BP	11	1	0.162355
GO:0045823	positive regulation of heart contraction	BP	11	1	0.162355
GO:0034105	positive regulation of tissue remodeling	BP	11	1	0.162355
GO:1902993	positive regulation of amyloid precursor protein catabolic process	BP	11	1	0.162355
GO:0035794	positive regulation of mitochondrial membrane permeability	BP	11	1	0.162355
GO:1905710	positive regulation of membrane permeability	BP	11	1	0.162355
GO:0021694	cerebellar Purkinje cell layer formation	BP	11	1	0.162355
GO:0021702	cerebellar Purkinje cell differentiation	BP	11	1	0.162355
GO:0045851	pH reduction	BP	11	1	0.162355
GO:0051452	intracellular pH reduction	BP	11	1	0.162355
GO:0048532	anatomical structure arrangement	BP	11	1	0.162355
GO:0071384	cellular response to corticosteroid stimulus	BP	11	1	0.162355
GO:0071385	cellular response to glucocorticoid stimulus	BP	11	1	0.162355
GO:0022617	extracellular matrix disassembly	BP	11	1	0.162355
GO:0000578	embryonic axis specification	BP	11	1	0.162355
GO:1903429	regulation of cell maturation	BP	11	1	0.162355
GO:0032941	secretion by tissue	BP	11	1	0.162355
GO:0006687	glycosphingolipid metabolic process	BP	11	1	0.162355
GO:0034629	cellular protein-containing complex localization	BP	11	1	0.162355
GO:0043243	positive regulation of protein-containing complex disassembly	BP	11	1	0.162355
GO:1900101	regulation of endoplasmic reticulum unfolded protein response	BP	11	1	0.162355
GO:0098890	extrinsic component of postsynaptic membrane	CC	11	1	0.162355
GO:0044232	organelle membrane contact site	CC	11	1	0.162355
GO:0005834	heterotrimeric G-protein complex	CC	11	1	0.162355
GO:1905360	GTPase complex	CC	11	1	0.162355
GO:0012507	ER to Golgi transport vesicle membrane	CC	11	1	0.162355
GO:1990404	protein ADP-ribosylase activity	MF	11	1	0.162355
GO:0050321	tau-protein kinase activity	MF	11	1	0.162355
GO:0032183	SUMO binding	MF	11	1	0.162355
GO:0005248	voltage-gated sodium channel activity	MF	11	1	0.162355
GO:0034236	protein kinase A catalytic subunit binding	MF	11	1	0.162355
GO:1904062	regulation of cation transmembrane transport	BP	133	4	0.16251
GO:0051649	establishment of localization in cell	BP	886	18	0.164579
GO:0008270	zinc ion binding	MF	283	7	0.16505
GO:0061136	regulation of proteasomal protein catabolic process	BP	88	3	0.165409
GO:0060047	heart contraction	BP	88	3	0.165409
GO:0044306	neuron projection terminus	CC	88	3	0.165409
GO:0006986	response to unfolded protein	BP	46	2	0.166675
GO:0043266	regulation of potassium ion transport	BP	46	2	0.166675
GO:0032204	regulation of telomere maintenance	BP	46	2	0.166675
GO:0097120	receptor localization to synapse	BP	46	2	0.166675
GO:0032092	positive regulation of protein binding	BP	46	2	0.166675
GO:0044304	main axon	CC	46	2	0.166675
GO:0044291	cell-cell contact zone	CC	46	2	0.166675
GO:0005901	caveola	CC	46	2	0.166675
GO:0099061	integral component of postsynaptic density membrane	CC	46	2	0.166675
GO:0006928	movement of cell or subcellular component	BP	831	17	0.166824
GO:0007167	enzyme linked receptor protein signaling pathway	BP	336	8	0.166833
GO:0048878	chemical homeostasis	BP	389	9	0.166939
GO:0010604	positive regulation of macromolecule metabolic process	BP	1235	24	0.167507
GO:0030097	hemopoiesis	BP	285	7	0.169219
GO:0045892	negative regulation of transcription, DNA-templated	BP	444	10	0.169243
GO:0090150	establishment of protein localization to membrane	BP	89	3	0.16932
GO:0009986	cell surface	CC	234	6	0.169878
GO:0006816	calcium ion transport	BP	136	4	0.171811
GO:0061630	ubiquitin protein ligase activity	MF	136	4	0.171811
GO:1901800	positive regulation of proteasomal protein catabolic process	BP	47	2	0.172368
GO:0030018	Z disc	CC	47	2	0.172368
GO:0003697	single-stranded DNA binding	MF	47	2	0.172368
GO:0002020	protease binding	MF	47	2	0.172368
GO:1902679	negative regulation of RNA biosynthetic process	BP	446	10	0.172609
GO:1903507	negative regulation of nucleic acid-templated transcription	BP	446	10	0.172609
GO:0006486	protein glycosylation	BP	90	3	0.173258
GO:0043413	macromolecule glycosylation	BP	90	3	0.173258
GO:0015031	protein transport	BP	723	15	0.173311
GO:0016021	integral component of membrane	CC	1358	26	0.173418
GO:0032940	secretion by cell	BP	340	8	0.174555
GO:0007611	learning or memory	BP	137	4	0.174953
GO:0032870	cellular response to hormone stimulus	BP	186	5	0.175486
GO:0014887	cardiac muscle adaptation	BP	12	1	0.175751
GO:1904893	negative regulation of receptor signaling pathway via STAT	BP	12	1	0.175751
GO:0050774	negative regulation of dendrite morphogenesis	BP	12	1	0.175751
GO:0007340	acrosome reaction	BP	12	1	0.175751
GO:0050918	positive chemotaxis	BP	12	1	0.175751
GO:0098974	postsynaptic actin cytoskeleton organization	BP	12	1	0.175751
GO:0099188	postsynaptic cytoskeleton organization	BP	12	1	0.175751
GO:0030857	negative regulation of epithelial cell differentiation	BP	12	1	0.175751
GO:0120178	steroid hormone biosynthetic process	BP	12	1	0.175751
GO:0071425	hematopoietic stem cell proliferation	BP	12	1	0.175751
GO:0043902	positive regulation of multi-organism process	BP	12	1	0.175751
GO:0045648	positive regulation of erythrocyte differentiation	BP	12	1	0.175751
GO:0022011	myelination in peripheral nervous system	BP	12	1	0.175751
GO:0032292	peripheral nervous system axon ensheathment	BP	12	1	0.175751
GO:0045601	regulation of endothelial cell differentiation	BP	12	1	0.175751
GO:0061756	leukocyte adhesion to vascular endothelial cell	BP	12	1	0.175751
GO:1905209	positive regulation of cardiocyte differentiation	BP	12	1	0.175751
GO:0034315	regulation of Arp2/3 complex-mediated actin nucleation	BP	12	1	0.175751
GO:1902108	regulation of mitochondrial membrane permeability involved in apoptotic process	BP	12	1	0.175751
GO:0006576	cellular biogenic amine metabolic process	BP	12	1	0.175751
GO:0048339	paraxial mesoderm development	BP	12	1	0.175751
GO:0035115	embryonic forelimb morphogenesis	BP	12	1	0.175751
GO:0086005	ventricular cardiac muscle cell action potential	BP	12	1	0.175751
GO:0009948	anterior/posterior axis specification	BP	12	1	0.175751
GO:0045576	mast cell activation	BP	12	1	0.175751
GO:0010043	response to zinc ion	BP	12	1	0.175751
GO:0099150	regulation of postsynaptic specialization assembly	BP	12	1	0.175751
GO:0150052	regulation of postsynapse assembly	BP	12	1	0.175751
GO:0048009	insulin-like growth factor receptor signaling pathway	BP	12	1	0.175751
GO:0044305	calyx of Held	CC	12	1	0.175751
GO:0070840	dynein complex binding	MF	12	1	0.175751
GO:0017046	peptide hormone binding	MF	12	1	0.175751
GO:0051393	alpha-actinin binding	MF	12	1	0.175751
GO:0070888	E-box binding	MF	12	1	0.175751
GO:0042975	peroxisome proliferator activated receptor binding	MF	12	1	0.175751
GO:0017075	syntaxin-1 binding	MF	12	1	0.175751
GO:0019221	cytokine-mediated signaling pathway	BP	91	3	0.177222
GO:0019903	protein phosphatase binding	MF	91	3	0.177222
GO:0048870	cell motility	BP	614	13	0.177528
GO:0051674	localization of cell	BP	614	13	0.177528
GO:0006511	ubiquitin-dependent protein catabolic process	BP	289	7	0.177696
GO:0008645	hexose transmembrane transport	BP	48	2	0.178094
GO:1904659	glucose transmembrane transport	BP	48	2	0.178094
GO:2000060	positive regulation of ubiquitin-dependent protein catabolic process	BP	48	2	0.178094
GO:0031348	negative regulation of defense response	BP	48	2	0.178094
GO:0006954	inflammatory response	BP	138	4	0.178115
GO:0002694	regulation of leukocyte activation	BP	138	4	0.178115
GO:0030099	myeloid cell differentiation	BP	138	4	0.178115
GO:0048585	negative regulation of response to stimulus	BP	560	12	0.179832
GO:0019941	modification-dependent protein catabolic process	BP	290	7	0.179844
GO:0008283	cell population proliferation	BP	616	13	0.180487
GO:0003015	heart process	BP	92	3	0.181212
GO:0051270	regulation of cellular component movement	BP	398	9	0.183272
GO:2000278	regulation of DNA biosynthetic process	BP	49	2	0.183849
GO:0045766	positive regulation of angiogenesis	BP	49	2	0.183849
GO:0015749	monosaccharide transmembrane transport	BP	49	2	0.183849
GO:0002274	myeloid leukocyte activation	BP	49	2	0.183849
GO:0090090	negative regulation of canonical Wnt signaling pathway	BP	49	2	0.183849
GO:0031532	actin cytoskeleton reorganization	BP	49	2	0.183849
GO:1903039	positive regulation of leukocyte cell-cell adhesion	BP	49	2	0.183849
GO:0061659	ubiquitin-like protein ligase activity	MF	140	4	0.184497
GO:0044389	ubiquitin-like protein ligase binding	MF	140	4	0.184497
GO:0070085	glycosylation	BP	93	3	0.185226
GO:0044237	cellular metabolic process	BP	3393	59	0.187517
GO:0031327	negative regulation of cellular biosynthetic process	BP	565	12	0.187672
GO:0031503	protein-containing complex localization	BP	141	4	0.187716
GO:0019932	second-messenger-mediated signaling	BP	141	4	0.187716
GO:0048193	Golgi vesicle transport	BP	141	4	0.187716
GO:0016070	RNA metabolic process	BP	1431	27	0.187944
GO:0071542	dopaminergic neuron differentiation	BP	13	1	0.188934
GO:0030225	macrophage differentiation	BP	13	1	0.188934
GO:1904707	positive regulation of vascular associated smooth muscle cell proliferation	BP	13	1	0.188934
GO:1903959	regulation of anion transmembrane transport	BP	13	1	0.188934
GO:1905244	regulation of modification of synaptic structure	BP	13	1	0.188934
GO:1990868	response to chemokine	BP	13	1	0.188934
GO:1990869	cellular response to chemokine	BP	13	1	0.188934
GO:2000404	regulation of T cell migration	BP	13	1	0.188934
GO:0043300	regulation of leukocyte degranulation	BP	13	1	0.188934
GO:0009268	response to pH	BP	13	1	0.188934
GO:0014044	Schwann cell development	BP	13	1	0.188934
GO:0046850	regulation of bone remodeling	BP	13	1	0.188934
GO:0048821	erythrocyte development	BP	13	1	0.188934
GO:0021692	cerebellar Purkinje cell layer morphogenesis	BP	13	1	0.188934
GO:1902745	positive regulation of lamellipodium organization	BP	13	1	0.188934
GO:0001958	endochondral ossification	BP	13	1	0.188934
GO:0031663	lipopolysaccharide-mediated signaling pathway	BP	13	1	0.188934
GO:0036075	replacement ossification	BP	13	1	0.188934
GO:0014829	vascular associated smooth muscle contraction	BP	13	1	0.188934
GO:0031638	zymogen activation	BP	13	1	0.188934
GO:0042775	mitochondrial ATP synthesis coupled electron transport	BP	13	1	0.188934
GO:0031365	N-terminal protein amino acid modification	BP	13	1	0.188934
GO:1902547	regulation of cellular response to vascular endothelial growth factor stimulus	BP	13	1	0.188934
GO:0032252	secretory granule localization	BP	13	1	0.188934
GO:0000786	nucleosome	CC	13	1	0.188934
GO:0004864	protein phosphatase inhibitor activity	MF	13	1	0.188934
GO:0019706	protein-cysteine S-palmitoyltransferase activity	MF	13	1	0.188934
GO:0019707	protein-cysteine S-acyltransferase activity	MF	13	1	0.188934
GO:0048156	tau protein binding	MF	13	1	0.188934
GO:0004683	calmodulin-dependent protein kinase activity	MF	13	1	0.188934
GO:0051059	NF-kappaB binding	MF	13	1	0.188934
GO:0031334	positive regulation of protein-containing complex assembly	BP	94	3	0.189264
GO:0034219	carbohydrate transmembrane transport	BP	50	2	0.189632
GO:0048771	tissue remodeling	BP	50	2	0.189632
GO:0032879	regulation of localization	BP	1080	21	0.189712
GO:0015833	peptide transport	BP	736	15	0.191256
GO:0005575	cellular_component	CC	5871	96	0.191396
GO:0007420	brain development	BP	296	7	0.192964
GO:0043632	modification-dependent macromolecule catabolic process	BP	296	7	0.192964
GO:0015075	ion transmembrane transporter activity	MF	296	7	0.192964
GO:0099003	vesicle-mediated transport in synapse	BP	143	4	0.19421
GO:0060079	excitatory postsynaptic potential	BP	51	2	0.195439
GO:0035150	regulation of tube size	BP	51	2	0.195439
GO:0035296	regulation of tube diameter	BP	51	2	0.195439
GO:0097746	regulation of blood vessel diameter	BP	51	2	0.195439
GO:0031674	I band	CC	51	2	0.195439
GO:0099146	intrinsic component of postsynaptic density membrane	CC	51	2	0.195439
GO:0051172	negative regulation of nitrogen compound metabolic process	BP	854	17	0.196478
GO:0016236	macroautophagy	BP	96	3	0.197408
GO:0009100	glycoprotein metabolic process	BP	144	4	0.197484
GO:0007389	pattern specification process	BP	144	4	0.197484
GO:0042886	amide transport	BP	741	15	0.198397
GO:0016020	membrane	CC	2655	47	0.198414
GO:0044257	cellular protein catabolic process	BP	352	8	0.198667
GO:0006897	endocytosis	BP	246	6	0.198758
GO:0048534	hematopoietic or lymphoid organ development	BP	299	7	0.199669
GO:0005829	cytosol	CC	1442	27	0.199787
GO:1902494	catalytic complex	CC	573	12	0.200552
GO:0009892	negative regulation of metabolic process	BP	1089	21	0.200582
GO:0098552	side of membrane	CC	145	4	0.200775
GO:0031497	chromatin assembly	BP	52	2	0.20127
GO:0060048	cardiac muscle contraction	BP	52	2	0.20127
GO:0015081	sodium ion transmembrane transporter activity	MF	52	2	0.20127
GO:0010468	regulation of gene expression	BP	1503	28	0.201397
GO:0007269	neurotransmitter secretion	BP	97	3	0.201512
GO:0099643	signal release from synapse	BP	97	3	0.201512
GO:1904357	negative regulation of telomere maintenance via telomere lengthening	BP	14	1	0.201909
GO:0007608	sensory perception of smell	BP	14	1	0.201909
GO:1904353	regulation of telomere capping	BP	14	1	0.201909
GO:1905809	negative regulation of synapse organization	BP	14	1	0.201909
GO:0007063	regulation of sister chromatid cohesion	BP	14	1	0.201909
GO:0062033	positive regulation of mitotic sister chromatid segregation	BP	14	1	0.201909
GO:0043030	regulation of macrophage activation	BP	14	1	0.201909
GO:0014014	negative regulation of gliogenesis	BP	14	1	0.201909
GO:0071470	cellular response to osmotic stress	BP	14	1	0.201909
GO:2000780	negative regulation of double-strand break repair	BP	14	1	0.201909
GO:0086019	cell-cell signaling involved in cardiac conduction	BP	14	1	0.201909
GO:0008340	determination of adult lifespan	BP	14	1	0.201909
GO:1903053	regulation of extracellular matrix organization	BP	14	1	0.201909
GO:0032768	regulation of monooxygenase activity	BP	14	1	0.201909
GO:1902683	regulation of receptor localization to synapse	BP	14	1	0.201909
GO:0001961	positive regulation of cytokine-mediated signaling pathway	BP	14	1	0.201909
GO:0006754	ATP biosynthetic process	BP	14	1	0.201909
GO:1902003	regulation of amyloid-beta formation	BP	14	1	0.201909
GO:0010591	regulation of lamellipodium assembly	BP	14	1	0.201909
GO:0001832	blastocyst growth	BP	14	1	0.201909
GO:0048546	digestive tract morphogenesis	BP	14	1	0.201909
GO:0046677	response to antibiotic	BP	14	1	0.201909
GO:0042773	ATP synthesis coupled electron transport	BP	14	1	0.201909
GO:0097107	postsynaptic density assembly	BP	14	1	0.201909
GO:0043392	negative regulation of DNA binding	BP	14	1	0.201909
GO:0070979	protein K11-linked ubiquitination	BP	14	1	0.201909
GO:0009295	nucleoid	CC	14	1	0.201909
GO:0042645	mitochondrial nucleoid	CC	14	1	0.201909
GO:0005746	mitochondrial respirasome	CC	14	1	0.201909
GO:0098803	respiratory chain complex	CC	14	1	0.201909
GO:0003950	NAD+ ADP-ribosyltransferase activity	MF	14	1	0.201909
GO:0070577	lysine-acetylated histone binding	MF	14	1	0.201909
GO:0140033	acetylation-dependent protein binding	MF	14	1	0.201909
GO:0051010	microtubule plus-end binding	MF	14	1	0.201909
GO:0031369	translation initiation factor binding	MF	14	1	0.201909
GO:0090304	nucleic acid metabolic process	BP	1623	30	0.201926
GO:0051130	positive regulation of cellular component organization	BP	574	12	0.20219
GO:0006811	ion transport	BP	519	11	0.20358
GO:0071702	organic substance transport	BP	976	19	0.205008
GO:0010033	response to organic substance	BP	919	18	0.206314
GO:0098590	plasma membrane region	CC	521	11	0.207052
GO:0090630	activation of GTPase activity	BP	53	2	0.207121
GO:0008344	adult locomotory behavior	BP	53	2	0.207121
GO:0010771	negative regulation of cell morphogenesis involved in differentiation	BP	53	2	0.207121
GO:0051261	protein depolymerization	BP	53	2	0.207121
GO:0030218	erythrocyte differentiation	BP	53	2	0.207121
GO:0030863	cortical cytoskeleton	CC	53	2	0.207121
GO:0042826	histone deacetylase binding	MF	53	2	0.207121
GO:0055065	metal ion homeostasis	BP	198	5	0.208719
GO:0051054	positive regulation of DNA metabolic process	BP	99	3	0.209782
GO:0032102	negative regulation of response to external stimulus	BP	99	3	0.209782
GO:0006605	protein targeting	BP	99	3	0.209782
GO:0007162	negative regulation of cell adhesion	BP	99	3	0.209782
GO:0018105	peptidyl-serine phosphorylation	BP	148	4	0.210747
GO:0016241	regulation of macroautophagy	BP	54	2	0.21299
GO:0060997	dendritic spine morphogenesis	BP	54	2	0.21299
GO:0051983	regulation of chromosome segregation	BP	54	2	0.21299
GO:0070663	regulation of leukocyte proliferation	BP	54	2	0.21299
GO:0030326	embryonic limb morphogenesis	BP	54	2	0.21299
GO:0035113	embryonic appendage morphogenesis	BP	54	2	0.21299
GO:0002376	immune system process	BP	637	13	0.213006
GO:0070588	calcium ion transmembrane transport	BP	100	3	0.213945
GO:0045806	negative regulation of endocytosis	BP	15	1	0.214679
GO:0097352	autophagosome maturation	BP	15	1	0.214679
GO:0007064	mitotic sister chromatid cohesion	BP	15	1	0.214679
GO:0045761	regulation of adenylate cyclase activity	BP	15	1	0.214679
GO:0051973	positive regulation of telomerase activity	BP	15	1	0.214679
GO:0060219	camera-type eye photoreceptor cell differentiation	BP	15	1	0.214679
GO:0006081	cellular aldehyde metabolic process	BP	15	1	0.214679
GO:0034067	protein localization to Golgi apparatus	BP	15	1	0.214679
GO:0002886	regulation of myeloid leukocyte mediated immunity	BP	15	1	0.214679
GO:0060117	auditory receptor cell development	BP	15	1	0.214679
GO:0098901	regulation of cardiac muscle cell action potential	BP	15	1	0.214679
GO:0010614	negative regulation of cardiac muscle hypertrophy	BP	15	1	0.214679
GO:0014741	negative regulation of muscle hypertrophy	BP	15	1	0.214679
GO:0072678	T cell migration	BP	15	1	0.214679
GO:0045738	negative regulation of DNA repair	BP	15	1	0.214679
GO:0086091	regulation of heart rate by cardiac conduction	BP	15	1	0.214679
GO:0021545	cranial nerve development	BP	15	1	0.214679
GO:1901889	negative regulation of cell junction assembly	BP	15	1	0.214679
GO:0060760	positive regulation of response to cytokine stimulus	BP	15	1	0.214679
GO:0014037	Schwann cell differentiation	BP	15	1	0.214679
GO:0007200	phospholipase C-activating G protein-coupled receptor signaling pathway	BP	15	1	0.214679
GO:2001258	negative regulation of cation channel activity	BP	15	1	0.214679
GO:0001906	cell killing	BP	15	1	0.214679
GO:0019098	reproductive behavior	BP	15	1	0.214679
GO:0051125	regulation of actin nucleation	BP	15	1	0.214679
GO:0043627	response to estrogen	BP	15	1	0.214679
GO:0046902	regulation of mitochondrial membrane permeability	BP	15	1	0.214679
GO:0021533	cell differentiation in hindbrain	BP	15	1	0.214679
GO:0034706	sodium channel complex	CC	15	1	0.214679
GO:0070469	respirasome	CC	15	1	0.214679
GO:0019212	phosphatase inhibitor activity	MF	15	1	0.214679
GO:0008175	tRNA methyltransferase activity	MF	15	1	0.214679
GO:0043531	ADP binding	MF	15	1	0.214679
GO:0030001	metal ion transport	BP	306	7	0.215668
GO:0009056	catabolic process	BP	868	17	0.215747
GO:0006810	transport	BP	1636	30	0.215907
GO:0031224	intrinsic component of membrane	CC	1397	26	0.216092
GO:0009893	positive regulation of metabolic process	BP	1338	25	0.216607
GO:0034613	cellular protein localization	BP	811	16	0.216809
GO:0006508	proteolysis	BP	583	12	0.217211
GO:0016607	nuclear speck	CC	150	4	0.217474
GO:1990351	transporter complex	CC	150	4	0.217474
GO:0060548	negative regulation of cell death	BP	361	8	0.21762
GO:0040011	locomotion	BP	697	14	0.217938
GO:0034612	response to tumor necrosis factor	BP	55	2	0.218876
GO:0050714	positive regulation of protein secretion	BP	55	2	0.218876
GO:0051147	regulation of muscle cell differentiation	BP	55	2	0.218876
GO:1903169	regulation of calcium ion transmembrane transport	BP	55	2	0.218876
GO:2001236	regulation of extrinsic apoptotic signaling pathway	BP	55	2	0.218876
GO:0098805	whole membrane	CC	472	10	0.219189
GO:1901652	response to peptide	BP	151	4	0.220859
GO:0072657	protein localization to membrane	BP	255	6	0.221558
GO:0006139	nucleobase-containing compound metabolic process	BP	1762	32	0.221971
GO:0032271	regulation of protein polymerization	BP	102	3	0.222326
GO:0140352	export from cell	BP	364	8	0.22409
GO:0061024	membrane organization	BP	256	6	0.224146
GO:0048871	multicellular organismal homeostasis	BP	152	4	0.224259
GO:0001578	microtubule bundle formation	BP	56	2	0.224776
GO:0021987	cerebral cortex development	BP	56	2	0.224776
GO:0006164	purine nucleotide biosynthetic process	BP	56	2	0.224776
GO:1903052	positive regulation of proteolysis involved in cellular protein catabolic process	BP	56	2	0.224776
GO:0007519	skeletal muscle tissue development	BP	56	2	0.224776
GO:0031929	TOR signaling	BP	56	2	0.224776
GO:0030048	actin filament-based movement	BP	56	2	0.224776
GO:0005262	calcium channel activity	MF	56	2	0.224776
GO:0005886	plasma membrane	CC	1584	29	0.224865
GO:0099536	synaptic signaling	BP	365	8	0.226263
GO:0000978	RNA polymerase II cis-regulatory region sequence-specific DNA binding	MF	257	6	0.226744
GO:0070727	cellular macromolecule localization	BP	818	16	0.227104
GO:0031076	embryonic camera-type eye development	BP	16	1	0.227246
GO:0016242	negative regulation of macroautophagy	BP	16	1	0.227246
GO:0051339	regulation of lyase activity	BP	16	1	0.227246
GO:0060325	face morphogenesis	BP	16	1	0.227246
GO:0018345	protein palmitoylation	BP	16	1	0.227246
GO:0007520	myoblast fusion	BP	16	1	0.227246
GO:0051150	regulation of smooth muscle cell differentiation	BP	16	1	0.227246
GO:2000401	regulation of lymphocyte migration	BP	16	1	0.227246
GO:0043299	leukocyte degranulation	BP	16	1	0.227246
GO:0006929	substrate-dependent cell migration	BP	16	1	0.227246
GO:0072132	mesenchyme morphogenesis	BP	16	1	0.227246
GO:0044030	regulation of DNA methylation	BP	16	1	0.227246
GO:0045453	bone resorption	BP	16	1	0.227246
GO:0016572	histone phosphorylation	BP	16	1	0.227246
GO:1902041	regulation of extrinsic apoptotic signaling pathway via death domain receptors	BP	16	1	0.227246
GO:0035136	forelimb morphogenesis	BP	16	1	0.227246
GO:0021801	cerebral cortex radial glia guided migration	BP	16	1	0.227246
GO:0022030	telencephalon glial cell migration	BP	16	1	0.227246
GO:0046513	ceramide biosynthetic process	BP	16	1	0.227246
GO:0071782	endoplasmic reticulum tubular network	CC	16	1	0.227246
GO:0051233	spindle midzone	CC	16	1	0.227246
GO:0097431	mitotic spindle pole	CC	16	1	0.227246
GO:0016417	S-acyltransferase activity	MF	16	1	0.227246
GO:0015370	solute:sodium symporter activity	MF	16	1	0.227246
GO:0005158	insulin receptor binding	MF	16	1	0.227246
GO:0035966	response to topologically incorrect protein	BP	57	2	0.230688
GO:0051053	negative regulation of DNA metabolic process	BP	57	2	0.230688
GO:0072522	purine-containing compound biosynthetic process	BP	57	2	0.230688
GO:0099565	chemical synaptic transmission, postsynaptic	BP	57	2	0.230688
GO:0040029	regulation of gene expression, epigenetic	BP	57	2	0.230688
GO:0000149	SNARE binding	MF	57	2	0.230688
GO:0050890	cognition	BP	154	4	0.231101
GO:0043087	regulation of GTPase activity	BP	155	4	0.234542
GO:0008152	metabolic process	BP	3633	62	0.234879
GO:1901137	carbohydrate derivative biosynthetic process	BP	207	5	0.234915
GO:0034976	response to endoplasmic reticulum stress	BP	105	3	0.235019
GO:0043547	positive regulation of GTPase activity	BP	105	3	0.235019
GO:1903050	regulation of proteolysis involved in cellular protein catabolic process	BP	105	3	0.235019
GO:0009612	response to mechanical stimulus	BP	58	2	0.236612
GO:1904018	positive regulation of vasculature development	BP	58	2	0.236612
GO:0034101	erythrocyte homeostasis	BP	58	2	0.236612
GO:0071216	cellular response to biotic stimulus	BP	58	2	0.236612
GO:0044853	plasma membrane raft	CC	58	2	0.236612
GO:0051179	localization	BP	2263	40	0.236851
GO:0030182	neuron differentiation	BP	710	14	0.238677
GO:0070884	regulation of calcineurin-NFAT signaling cascade	BP	17	1	0.239614
GO:0034308	primary alcohol metabolic process	BP	17	1	0.239614
GO:0031279	regulation of cyclase activity	BP	17	1	0.239614
GO:0032212	positive regulation of telomere maintenance via telomerase	BP	17	1	0.239614
GO:0070198	protein localization to chromosome, telomeric region	BP	17	1	0.239614
GO:0046128	purine ribonucleoside metabolic process	BP	17	1	0.239614
GO:0051055	negative regulation of lipid biosynthetic process	BP	17	1	0.239614
GO:0021904	dorsal/ventral neural tube patterning	BP	17	1	0.239614
GO:0046627	negative regulation of insulin receptor signaling pathway	BP	17	1	0.239614
GO:1904646	cellular response to amyloid-beta	BP	17	1	0.239614
GO:0021517	ventral spinal cord development	BP	17	1	0.239614
GO:0006940	regulation of smooth muscle contraction	BP	17	1	0.239614
GO:1903523	negative regulation of blood circulation	BP	17	1	0.239614
GO:0006509	membrane protein ectodomain proteolysis	BP	17	1	0.239614
GO:0034205	amyloid-beta formation	BP	17	1	0.239614
GO:0051693	actin filament capping	BP	17	1	0.239614
GO:0009206	purine ribonucleoside triphosphate biosynthetic process	BP	17	1	0.239614
GO:0031112	positive regulation of microtubule polymerization or depolymerization	BP	17	1	0.239614
GO:0031116	positive regulation of microtubule polymerization	BP	17	1	0.239614
GO:1902991	regulation of amyloid precursor protein catabolic process	BP	17	1	0.239614
GO:1903727	positive regulation of phospholipid metabolic process	BP	17	1	0.239614
GO:0034314	Arp2/3 complex-mediated actin nucleation	BP	17	1	0.239614
GO:0021697	cerebellar cortex formation	BP	17	1	0.239614
GO:1904861	excitatory synapse assembly	BP	17	1	0.239614
GO:0031941	filamentous actin	CC	17	1	0.239614
GO:0099243	extrinsic component of synaptic membrane	CC	17	1	0.239614
GO:0000152	nuclear ubiquitin ligase complex	CC	17	1	0.239614
GO:0097386	glial cell projection	CC	17	1	0.239614
GO:0042805	actinin binding	MF	17	1	0.239614
GO:0005634	nucleus	CC	2636	46	0.240185
GO:0072359	circulatory system development	BP	427	9	0.240444
GO:0070838	divalent metal ion transport	BP	157	4	0.241462
GO:0046890	regulation of lipid biosynthetic process	BP	59	2	0.242544
GO:0051225	spindle assembly	BP	59	2	0.242544
GO:0060538	skeletal muscle organ development	BP	59	2	0.242544
GO:0090316	positive regulation of intracellular protein transport	BP	59	2	0.242544
GO:0032273	positive regulation of protein polymerization	BP	59	2	0.242544
GO:0044325	ion channel binding	MF	59	2	0.242544
GO:0072511	divalent inorganic cation transport	BP	158	4	0.244941
GO:0043270	positive regulation of ion transport	BP	108	3	0.247842
GO:0042393	histone binding	MF	108	3	0.247842
GO:0005516	calmodulin binding	MF	108	3	0.247842
GO:0003713	transcription coactivator activity	MF	108	3	0.247842
GO:0000987	cis-regulatory region sequence-specific DNA binding	MF	265	6	0.247878
GO:0051253	negative regulation of RNA metabolic process	BP	487	10	0.248209
GO:1901698	response to nitrogen compound	BP	375	8	0.248416
GO:0018209	peptidyl-serine modification	BP	159	4	0.24843
GO:0048593	camera-type eye morphogenesis	BP	60	2	0.248483
GO:1904064	positive regulation of cation transmembrane transport	BP	60	2	0.248483
GO:0002793	positive regulation of peptide secretion	BP	60	2	0.248483
GO:0043409	negative regulation of MAPK cascade	BP	60	2	0.248483
GO:0006941	striated muscle contraction	BP	60	2	0.248483
GO:0030672	synaptic vesicle membrane	CC	60	2	0.248483
GO:0099501	exocytic vesicle membrane	CC	60	2	0.248483
GO:0099060	integral component of postsynaptic specialization membrane	CC	60	2	0.248483
GO:0044087	regulation of cellular component biogenesis	BP	432	9	0.250918
GO:0106056	regulation of calcineurin-mediated signaling	BP	18	1	0.251786
GO:0042181	ketone biosynthetic process	BP	18	1	0.251786
GO:0014888	striated muscle adaptation	BP	18	1	0.251786
GO:0045494	photoreceptor cell maintenance	BP	18	1	0.251786
GO:0003254	regulation of membrane depolarization	BP	18	1	0.251786
GO:1904645	response to amyloid-beta	BP	18	1	0.251786
GO:0099010	modification of postsynaptic structure	BP	18	1	0.251786
GO:1901021	positive regulation of calcium ion transmembrane transporter activity	BP	18	1	0.251786
GO:0002275	myeloid cell activation involved in immune response	BP	18	1	0.251786
GO:0001960	negative regulation of cytokine-mediated signaling pathway	BP	18	1	0.251786
GO:0043900	regulation of multi-organism process	BP	18	1	0.251786
GO:0051384	response to glucocorticoid	BP	18	1	0.251786
GO:0007212	dopamine receptor signaling pathway	BP	18	1	0.251786
GO:0060292	long-term synaptic depression	BP	18	1	0.251786
GO:1900181	negative regulation of protein localization to nucleus	BP	18	1	0.251786
GO:0045670	regulation of osteoclast differentiation	BP	18	1	0.251786
GO:0070265	necrotic cell death	BP	18	1	0.251786
GO:0061045	negative regulation of wound healing	BP	18	1	0.251786
GO:1902895	positive regulation of pri-miRNA transcription by RNA polymerase II	BP	18	1	0.251786
GO:0038034	signal transduction in absence of ligand	BP	18	1	0.251786
GO:0097192	extrinsic apoptotic signaling pathway in absence of ligand	BP	18	1	0.251786
GO:0010559	regulation of glycoprotein biosynthetic process	BP	18	1	0.251786
GO:0010656	negative regulation of muscle cell apoptotic process	BP	18	1	0.251786
GO:0005790	smooth endoplasmic reticulum	CC	18	1	0.251786
GO:0044815	DNA packaging complex	CC	18	1	0.251786
GO:0080008	Cul4-RING E3 ubiquitin ligase complex	CC	18	1	0.251786
GO:0008180	COP9 signalosome	CC	18	1	0.251786
GO:0098827	endoplasmic reticulum subcompartment	CC	18	1	0.251786
GO:0035371	microtubule plus-end	CC	18	1	0.251786
GO:0042162	telomeric DNA binding	MF	18	1	0.251786
GO:0050661	NADP binding	MF	18	1	0.251786
GO:0015459	potassium channel regulator activity	MF	18	1	0.251786
GO:0016409	palmitoyltransferase activity	MF	18	1	0.251786
GO:0051272	positive regulation of cellular component movement	BP	213	5	0.252885
GO:0000723	telomere maintenance	BP	61	2	0.254427
GO:0032200	telomere organization	BP	61	2	0.254427
GO:0008643	carbohydrate transport	BP	61	2	0.254427
GO:0030177	positive regulation of Wnt signaling pathway	BP	61	2	0.254427
GO:0048259	regulation of receptor-mediated endocytosis	BP	61	2	0.254427
GO:0051100	negative regulation of binding	BP	61	2	0.254427
GO:0001649	osteoblast differentiation	BP	61	2	0.254427
GO:0030178	negative regulation of Wnt signaling pathway	BP	61	2	0.254427
GO:0008219	cell death	BP	720	14	0.255172
GO:0005216	ion channel activity	MF	161	4	0.255443
GO:0023061	signal release	BP	214	5	0.255914
GO:0048167	regulation of synaptic plasticity	BP	110	3	0.256451
GO:0045184	establishment of protein localization	BP	779	15	0.256655
GO:0048583	regulation of response to stimulus	BP	1311	24	0.257051
GO:0071705	nitrogen compound transport	BP	838	16	0.257682
GO:0019899	enzyme binding	MF	1074	20	0.25848
GO:0016604	nuclear body	CC	324	7	0.258835
GO:0015267	channel activity	MF	162	4	0.258965
GO:0022803	passive transmembrane transporter activity	MF	162	4	0.258965
GO:0005887	integral component of plasma membrane	CC	436	9	0.259411
GO:1903034	regulation of response to wounding	BP	62	2	0.260375
GO:0006836	neurotransmitter transport	BP	111	3	0.260773
GO:0001505	regulation of neurotransmitter levels	BP	111	3	0.260773
GO:0035239	tube morphogenesis	BP	325	7	0.261308
GO:0051129	negative regulation of cellular component organization	BP	325	7	0.261308
GO:0098797	plasma membrane protein complex	CC	216	5	0.262001
GO:0051051	negative regulation of transport	BP	163	4	0.262497
GO:0032970	regulation of actin filament-based process	BP	163	4	0.262497
GO:0120254	olefinic compound metabolic process	BP	19	1	0.263765
GO:0016233	telomere capping	BP	19	1	0.263765
GO:1904358	positive regulation of telomere maintenance via telomere lengthening	BP	19	1	0.263765
GO:0060323	head morphogenesis	BP	19	1	0.263765
GO:0009119	ribonucleoside metabolic process	BP	19	1	0.263765
GO:0018198	peptidyl-cysteine modification	BP	19	1	0.263765
GO:0007606	sensory perception of chemical stimulus	BP	19	1	0.263765
GO:0051567	histone H3-K9 methylation	BP	19	1	0.263765
GO:1900077	negative regulation of cellular response to insulin stimulus	BP	19	1	0.263765
GO:0033048	negative regulation of mitotic sister chromatid segregation	BP	19	1	0.263765
GO:1902743	regulation of lamellipodium organization	BP	19	1	0.263765
GO:0000768	syncytium formation by plasma membrane fusion	BP	19	1	0.263765
GO:0140253	cell-cell fusion	BP	19	1	0.263765
GO:0010464	regulation of mesenchymal cell proliferation	BP	19	1	0.263765
GO:2000725	regulation of cardiac muscle cell differentiation	BP	19	1	0.263765
GO:0090102	cochlea development	BP	19	1	0.263765
GO:0034103	regulation of tissue remodeling	BP	19	1	0.263765
GO:0046326	positive regulation of glucose import	BP	19	1	0.263765
GO:0060761	negative regulation of response to cytokine stimulus	BP	19	1	0.263765
GO:0045646	regulation of erythrocyte differentiation	BP	19	1	0.263765
GO:0031960	response to corticosteroid	BP	19	1	0.263765
GO:0009201	ribonucleoside triphosphate biosynthetic process	BP	19	1	0.263765
GO:1903018	regulation of glycoprotein metabolic process	BP	19	1	0.263765
GO:0032418	lysosome localization	BP	19	1	0.263765
GO:0005272	sodium channel activity	MF	19	1	0.263765
GO:0016706	2-oxoglutarate-dependent dioxygenase activity	MF	19	1	0.263765
GO:0038024	cargo receptor activity	MF	19	1	0.263765
GO:0019205	nucleobase-containing compound kinase activity	MF	19	1	0.263765
GO:0035035	histone acetyltransferase binding	MF	19	1	0.263765
GO:0043548	phosphatidylinositol 3-kinase binding	MF	19	1	0.263765
GO:1901135	carbohydrate derivative metabolic process	BP	326	7	0.263789
GO:0051128	regulation of cellular component organization	BP	1078	20	0.264162
GO:0018193	peptidyl-amino acid modification	BP	495	10	0.26424
GO:0048812	neuron projection morphogenesis	BP	382	8	0.264345
GO:0016740	transferase activity	MF	960	18	0.264615
GO:0030100	regulation of endocytosis	BP	112	3	0.265104
GO:0034703	cation channel complex	CC	112	3	0.265104
GO:0012501	programmed cell death	BP	668	13	0.265375
GO:0007005	mitochondrion organization	BP	164	4	0.266039
GO:0004888	transmembrane signaling receptor activity	MF	164	4	0.266039
GO:0043624	cellular protein complex disassembly	BP	63	2	0.266325
GO:0046483	heterocycle metabolic process	BP	1804	32	0.269883
GO:0035418	protein localization to synapse	BP	64	2	0.272275
GO:0030017	sarcomere	CC	64	2	0.272275
GO:0019902	phosphatase binding	MF	114	3	0.273793
GO:1903573	negative regulation of response to endoplasmic reticulum stress	BP	20	1	0.275555
GO:0006414	translational elongation	BP	20	1	0.275555
GO:0042278	purine nucleoside metabolic process	BP	20	1	0.275555
GO:0001754	eye photoreceptor cell differentiation	BP	20	1	0.275555
GO:0001895	retina homeostasis	BP	20	1	0.275555
GO:0000184	nuclear-transcribed mRNA catabolic process, nonsense-mediated decay	BP	20	1	0.275555
GO:0051155	positive regulation of striated muscle cell differentiation	BP	20	1	0.275555
GO:0030593	neutrophil chemotaxis	BP	20	1	0.275555
GO:0051984	positive regulation of chromosome segregation	BP	20	1	0.275555
GO:0050766	positive regulation of phagocytosis	BP	20	1	0.275555
GO:0033046	negative regulation of sister chromatid segregation	BP	20	1	0.275555
GO:0051985	negative regulation of chromosome segregation	BP	20	1	0.275555
GO:0006949	syncytium formation	BP	20	1	0.275555
GO:0003298	physiological muscle hypertrophy	BP	20	1	0.275555
GO:0003301	physiological cardiac muscle hypertrophy	BP	20	1	0.275555
GO:0061049	cell growth involved in cardiac muscle cell development	BP	20	1	0.275555
GO:1904705	regulation of vascular associated smooth muscle cell proliferation	BP	20	1	0.275555
GO:1990874	vascular associated smooth muscle cell proliferation	BP	20	1	0.275555
GO:0010463	mesenchymal cell proliferation	BP	20	1	0.275555
GO:0042102	positive regulation of T cell proliferation	BP	20	1	0.275555
GO:0006984	ER-nucleus signaling pathway	BP	20	1	0.275555
GO:0017158	regulation of calcium ion-dependent exocytosis	BP	20	1	0.275555
GO:0030835	negative regulation of actin filament depolymerization	BP	20	1	0.275555
GO:0009247	glycolipid biosynthetic process	BP	20	1	0.275555
GO:0007584	response to nutrient	BP	20	1	0.275555
GO:0043124	negative regulation of I-kappaB kinase/NF-kappaB signaling	BP	20	1	0.275555
GO:0090559	regulation of membrane permeability	BP	20	1	0.275555
GO:1901998	toxin transport	BP	20	1	0.275555
GO:1902473	regulation of protein localization to synapse	BP	20	1	0.275555
GO:0097106	postsynaptic density organization	BP	20	1	0.275555
GO:0071347	cellular response to interleukin-1	BP	20	1	0.275555
GO:0017112	Rab guanyl-nucleotide exchange factor activity	MF	20	1	0.275555
GO:0030374	nuclear receptor transcription coactivator activity	MF	20	1	0.275555
GO:0009055	electron transfer activity	MF	20	1	0.275555
GO:0030507	spectrin binding	MF	20	1	0.275555
GO:1990234	transferase complex	CC	331	7	0.276294
GO:0050896	response to stimulus	BP	2547	44	0.2774
GO:0098609	cell-cell adhesion	BP	276	6	0.277831
GO:0050770	regulation of axonogenesis	BP	115	3	0.27815
GO:0071897	DNA biosynthetic process	BP	65	2	0.278224
GO:0006333	chromatin assembly or disassembly	BP	65	2	0.278224
GO:0022409	positive regulation of cell-cell adhesion	BP	65	2	0.278224
GO:0098948	intrinsic component of postsynaptic specialization membrane	CC	65	2	0.278224
GO:0010506	regulation of autophagy	BP	116	3	0.282514
GO:0007275	multicellular organism development	BP	1937	34	0.283103
GO:1901360	organic cyclic compound metabolic process	BP	1876	33	0.283181
GO:0023052	signaling	BP	1876	33	0.283181
GO:0010638	positive regulation of organelle organization	BP	278	6	0.283373
GO:0071944	cell periphery	CC	1633	29	0.283645
GO:0046873	metal ion transmembrane transporter activity	MF	169	4	0.283879
GO:0048592	eye morphogenesis	BP	66	2	0.284171
GO:1903364	positive regulation of cellular protein catabolic process	BP	66	2	0.284171
GO:0046034	ATP metabolic process	BP	66	2	0.284171
GO:0015085	calcium ion transmembrane transporter activity	MF	66	2	0.284171
GO:0019222	regulation of metabolic process	BP	2245	39	0.28475
GO:0120039	plasma membrane bounded cell projection morphogenesis	BP	391	8	0.285273
GO:0006725	cellular aromatic compound metabolic process	BP	1818	32	0.286822
GO:0000209	protein polyubiquitination	BP	117	3	0.286884
GO:0043044	ATP-dependent chromatin remodeling	BP	21	1	0.287157
GO:0045089	positive regulation of innate immune response	BP	21	1	0.287157
GO:0010569	regulation of double-strand break repair via homologous recombination	BP	21	1	0.287157
GO:0002444	myeloid leukocyte mediated immunity	BP	21	1	0.287157
GO:0042491	inner ear auditory receptor cell differentiation	BP	21	1	0.287157
GO:0032007	negative regulation of TOR signaling	BP	21	1	0.287157
GO:0032330	regulation of chondrocyte differentiation	BP	21	1	0.287157
GO:0086065	cell communication involved in cardiac conduction	BP	21	1	0.287157
GO:0034404	nucleobase-containing small molecule biosynthetic process	BP	21	1	0.287157
GO:1990542	mitochondrial transmembrane transport	BP	21	1	0.287157
GO:0021799	cerebral cortex radially oriented cell migration	BP	21	1	0.287157
GO:0030148	sphingolipid biosynthetic process	BP	21	1	0.287157
GO:0098698	postsynaptic specialization assembly	BP	21	1	0.287157
GO:0005758	mitochondrial intermembrane space	CC	21	1	0.287157
GO:0048858	cell projection morphogenesis	BP	392	8	0.287627
GO:0051234	establishment of localization	BP	1698	30	0.289019
GO:0007267	cell-cell signaling	BP	623	12	0.289252
GO:0034767	positive regulation of ion transmembrane transport	BP	67	2	0.290114
GO:0060326	cell chemotaxis	BP	67	2	0.290114
GO:0009165	nucleotide biosynthetic process	BP	67	2	0.290114
GO:0035637	multicellular organismal signaling	BP	67	2	0.290114
GO:0005741	mitochondrial outer membrane	CC	67	2	0.290114
GO:0016055	Wnt signaling pathway	BP	171	4	0.291069
GO:0006996	organelle organization	BP	1580	28	0.293443
GO:0051240	positive regulation of multicellular organismal process	BP	684	13	0.294116
GO:0198738	cell-cell signaling by wnt	BP	172	4	0.294674
GO:0009101	glycoprotein biosynthetic process	BP	119	3	0.295642
GO:0002262	myeloid cell homeostasis	BP	68	2	0.296051
GO:0030016	myofibril	CC	68	2	0.296051
GO:0030246	carbohydrate binding	MF	68	2	0.296051
GO:1905114	cell surface receptor signaling pathway involved in cell-cell signaling	BP	227	5	0.296051
GO:0008015	blood circulation	BP	173	4	0.298285
GO:0042446	hormone biosynthetic process	BP	22	1	0.298576
GO:0032205	negative regulation of telomere maintenance	BP	22	1	0.298576
GO:0051972	regulation of telomerase activity	BP	22	1	0.298576
GO:0006471	protein ADP-ribosylation	BP	22	1	0.298576
GO:0007589	body fluid secretion	BP	22	1	0.298576
GO:0120163	negative regulation of cold-induced thermogenesis	BP	22	1	0.298576
GO:0002690	positive regulation of leukocyte chemotaxis	BP	22	1	0.298576
GO:0051279	regulation of release of sequestered calcium ion into cytosol	BP	22	1	0.298576
GO:0007193	adenylate cyclase-inhibiting G protein-coupled receptor signaling pathway	BP	22	1	0.298576
GO:1905207	regulation of cardiocyte differentiation	BP	22	1	0.298576
GO:0072676	lymphocyte migration	BP	22	1	0.298576
GO:0086002	cardiac muscle cell action potential involved in contraction	BP	22	1	0.298576
GO:0030834	regulation of actin filament depolymerization	BP	22	1	0.298576
GO:0019228	neuronal action potential	BP	22	1	0.298576
GO:1903307	positive regulation of regulated secretory pathway	BP	22	1	0.298576
GO:0001756	somitogenesis	BP	22	1	0.298576
GO:0050435	amyloid-beta metabolic process	BP	22	1	0.298576
GO:0042987	amyloid precursor protein catabolic process	BP	22	1	0.298576
GO:0007422	peripheral nervous system development	BP	22	1	0.298576
GO:1902893	regulation of pri-miRNA transcription by RNA polymerase II	BP	22	1	0.298576
GO:0045010	actin nucleation	BP	22	1	0.298576
GO:0045910	negative regulation of DNA recombination	BP	22	1	0.298576
GO:0022904	respiratory electron transport chain	BP	22	1	0.298576
GO:0099092	postsynaptic density, intracellular component	CC	22	1	0.298576
GO:0031519	PcG protein complex	CC	22	1	0.298576
GO:0030134	COPII-coated ER to Golgi transport vesicle	CC	22	1	0.298576
GO:0031624	ubiquitin conjugating enzyme binding	MF	22	1	0.298576
GO:0031491	nucleosome binding	MF	22	1	0.298576
GO:0042169	SH2 domain binding	MF	22	1	0.298576
GO:0042562	hormone binding	MF	22	1	0.298576
GO:0030029	actin filament-based process	BP	340	7	0.299188
GO:1903362	regulation of cellular protein catabolic process	BP	120	3	0.300028
GO:0007154	cell communication	BP	1891	33	0.301532
GO:0021543	pallium development	BP	69	2	0.301982
GO:0048839	inner ear development	BP	69	2	0.301982
GO:0060078	regulation of postsynaptic membrane potential	BP	69	2	0.301982
GO:0060255	regulation of macromolecule metabolic process	BP	2077	36	0.304141
GO:1901293	nucleoside phosphate biosynthetic process	BP	70	2	0.307905
GO:0002573	myeloid leukocyte differentiation	BP	70	2	0.307905
GO:0003018	vascular process in circulatory system	BP	70	2	0.307905
GO:0042383	sarcolemma	CC	70	2	0.307905
GO:0008284	positive regulation of cell population proliferation	BP	287	6	0.30861
GO:0090066	regulation of anatomical structure size	BP	231	5	0.308631
GO:1901363	heterocyclic compound binding	MF	1958	34	0.308682
GO:0140014	mitotic nuclear division	BP	122	3	0.308812
GO:0033173	calcineurin-NFAT signaling cascade	BP	23	1	0.309813
GO:0034754	cellular hormone metabolic process	BP	23	1	0.309813
GO:0035924	cellular response to vascular endothelial growth factor stimulus	BP	23	1	0.309813
GO:0005977	glycogen metabolic process	BP	23	1	0.309813
GO:0006073	cellular glucan metabolic process	BP	23	1	0.309813
GO:0044042	glucan metabolic process	BP	23	1	0.309813
GO:0060612	adipose tissue development	BP	23	1	0.309813
GO:0071621	granulocyte chemotaxis	BP	23	1	0.309813
GO:1990266	neutrophil migration	BP	23	1	0.309813
GO:0061647	histone H3-K9 modification	BP	23	1	0.309813
GO:2000736	regulation of stem cell differentiation	BP	23	1	0.309813
GO:0045839	negative regulation of mitotic nuclear division	BP	23	1	0.309813
GO:0042116	macrophage activation	BP	23	1	0.309813
GO:0046579	positive regulation of Ras protein signal transduction	BP	23	1	0.309813
GO:0061003	positive regulation of dendritic spine morphogenesis	BP	23	1	0.309813
GO:0099563	modification of synaptic structure	BP	23	1	0.309813
GO:0010828	positive regulation of glucose transmembrane transport	BP	23	1	0.309813
GO:0030042	actin filament depolymerization	BP	23	1	0.309813
GO:0001954	positive regulation of cell-matrix adhesion	BP	23	1	0.309813
GO:0048332	mesoderm morphogenesis	BP	23	1	0.309813
GO:0033619	membrane protein proteolysis	BP	23	1	0.309813
GO:1903350	response to dopamine	BP	23	1	0.309813
GO:1903351	cellular response to dopamine	BP	23	1	0.309813
GO:0055025	positive regulation of cardiac muscle tissue development	BP	23	1	0.309813
GO:0007492	endoderm development	BP	23	1	0.309813
GO:0061614	pri-miRNA transcription by RNA polymerase II	BP	23	1	0.309813
GO:0021696	cerebellar cortex morphogenesis	BP	23	1	0.309813
GO:0022900	electron transport chain	BP	23	1	0.309813
GO:0032420	stereocilium	CC	23	1	0.309813
GO:0007399	nervous system development	BP	1050	19	0.311289
GO:0032990	cell part morphogenesis	BP	402	8	0.311435
GO:0004674	protein serine/threonine kinase activity	MF	232	5	0.311789
GO:0051336	regulation of hydrolase activity	BP	345	7	0.312091
GO:0010243	response to organonitrogen compound	BP	345	7	0.312091
GO:0046914	transition metal ion binding	MF	345	7	0.312091
GO:0016773	phosphotransferase activity, alcohol group as acceptor	MF	345	7	0.312091
GO:0031324	negative regulation of cellular metabolic process	BP	931	17	0.312149
GO:0009653	anatomical structure morphogenesis	BP	1111	20	0.312865
GO:0007626	locomotory behavior	BP	123	3	0.313208
GO:0022836	gated channel activity	MF	123	3	0.313208
GO:0007030	Golgi organization	BP	71	2	0.313818
GO:0002253	activation of immune response	BP	71	2	0.313818
GO:0030833	regulation of actin filament polymerization	BP	71	2	0.313818
GO:0050920	regulation of chemotaxis	BP	71	2	0.313818
GO:0051170	import into nucleus	BP	71	2	0.313818
GO:0060998	regulation of dendritic spine development	BP	71	2	0.313818
GO:0019867	outer membrane	CC	71	2	0.313818
GO:0031968	organelle outer membrane	CC	71	2	0.313818
GO:0010605	negative regulation of macromolecule metabolic process	BP	992	18	0.31421
GO:0007268	chemical synaptic transmission	BP	346	7	0.314686
GO:0098916	anterograde trans-synaptic signaling	BP	346	7	0.314686
GO:0044877	protein-containing complex binding	MF	578	11	0.315492
GO:0022008	neurogenesis	BP	814	15	0.315554
GO:0044782	cilium organization	BP	178	4	0.316421
GO:0048667	cell morphogenesis involved in neuron differentiation	BP	347	7	0.317285
GO:0035295	tube development	BP	405	8	0.318664
GO:0000070	mitotic sister chromatid segregation	BP	72	2	0.319721
GO:1902904	negative regulation of supramolecular fiber organization	BP	72	2	0.319721
GO:0002831	regulation of response to biotic stimulus	BP	72	2	0.319721
GO:0097061	dendritic spine organization	BP	72	2	0.319721
GO:0070661	leukocyte proliferation	BP	72	2	0.319721
GO:0043292	contractile fiber	CC	72	2	0.319721
GO:0098862	cluster of actin-based cell projections	CC	72	2	0.319721
GO:0001664	G protein-coupled receptor binding	MF	72	2	0.319721
GO:0022857	transmembrane transporter activity	MF	348	7	0.319888
GO:0043254	regulation of protein-containing complex assembly	BP	179	4	0.320062
GO:0042981	regulation of apoptotic process	BP	522	10	0.320659
GO:0097720	calcineurin-mediated signaling	BP	24	1	0.320873
GO:0060324	face development	BP	24	1	0.320873
GO:0046825	regulation of protein export from nucleus	BP	24	1	0.320873
GO:0006334	nucleosome assembly	BP	24	1	0.320873
GO:0021532	neural tube patterning	BP	24	1	0.320873
GO:0035315	hair cell differentiation	BP	24	1	0.320873
GO:0016601	Rac protein signal transduction	BP	24	1	0.320873
GO:2000463	positive regulation of excitatory postsynaptic potential	BP	24	1	0.320873
GO:0043966	histone H3 acetylation	BP	24	1	0.320873
GO:0070059	intrinsic apoptotic signaling pathway in response to endoplasmic reticulum stress	BP	24	1	0.320873
GO:0031952	regulation of protein autophosphorylation	BP	24	1	0.320873
GO:0099633	protein localization to postsynaptic specialization membrane	BP	24	1	0.320873
GO:0099645	neurotransmitter receptor localization to postsynaptic specialization membrane	BP	24	1	0.320873
GO:0099068	postsynapse assembly	BP	24	1	0.320873
GO:0006672	ceramide metabolic process	BP	24	1	0.320873
GO:0046658	anchored component of plasma membrane	CC	24	1	0.320873
GO:0016616	oxidoreductase activity, acting on the CH-OH group of donors, NAD or NADP as acceptor	MF	24	1	0.320873
GO:0016763	transferase activity, transferring pentosyl groups	MF	24	1	0.320873
GO:0031226	intrinsic component of plasma membrane	CC	464	9	0.321232
GO:0017016	Ras GTPase binding	MF	235	5	0.321292
GO:0009628	response to abiotic stimulus	BP	349	7	0.322495
GO:0030334	regulation of cell migration	BP	349	7	0.322495
GO:0061061	muscle structure development	BP	236	5	0.324468
GO:0006323	DNA packaging	BP	73	2	0.325613
GO:0006163	purine nucleotide metabolic process	BP	126	3	0.326407
GO:0003013	circulatory system process	BP	182	4	0.331004
GO:0006469	negative regulation of protein kinase activity	BP	74	2	0.331492
GO:0097191	extrinsic apoptotic signaling pathway	BP	74	2	0.331492
GO:0072509	divalent inorganic cation transmembrane transporter activity	MF	74	2	0.331492
GO:0061912	selective autophagy	BP	25	1	0.331756
GO:0048844	artery morphogenesis	BP	25	1	0.331756
GO:0001938	positive regulation of endothelial cell proliferation	BP	25	1	0.331756
GO:0009205	purine ribonucleoside triphosphate metabolic process	BP	25	1	0.331756
GO:0002688	regulation of leukocyte chemotaxis	BP	25	1	0.331756
GO:2000171	negative regulation of dendrite development	BP	25	1	0.331756
GO:0021955	central nervous system neuron axonogenesis	BP	25	1	0.331756
GO:0051784	negative regulation of nuclear division	BP	25	1	0.331756
GO:0042073	intraciliary transport	BP	25	1	0.331756
GO:0033077	T cell differentiation in thymus	BP	25	1	0.331756
GO:0042551	neuron maturation	BP	25	1	0.331756
GO:0009880	embryonic pattern specification	BP	25	1	0.331756
GO:0099091	postsynaptic specialization, intracellular component	CC	25	1	0.331756
GO:1990752	microtubule end	CC	25	1	0.331756
GO:0044390	ubiquitin-like protein conjugating enzyme binding	MF	25	1	0.331756
[truncated: 14,832 more rows]

## Sheet: HC_HD_up (HC upregulated)
Supplementary Table 2b: HC_HD_up GO terms
	Term	Ont	N	DE	P.DE
GO:0051539	4 iron, 4 sulfur cluster binding	MF	19	6	2.53637e-07
GO:0051536	iron-sulfur cluster binding	MF	29	6	3.92478e-06
GO:0051540	metal cluster binding	MF	29	6	3.92478e-06
GO:0051026	chiasma assembly	BP	2	2	0.000231999
GO:0045089	positive regulation of innate immune response	BP	21	4	0.000252718
GO:0045180	basal cortex	CC	3	2	0.000689041
GO:0110011	regulation of basement membrane organization	BP	4	2	0.00136433
GO:1904259	regulation of basement membrane assembly involved in embryonic body morphogenesis	BP	4	2	0.00136433
GO:1904261	positive regulation of basement membrane assembly involved in embryonic body morphogenesis	BP	4	2	0.00136433
GO:2001197	basement membrane assembly involved in embryonic body morphogenesis	BP	4	2	0.00136433
GO:0090091	positive regulation of extracellular matrix disassembly	BP	4	2	0.00136433
GO:1903690	negative regulation of wound healing, spreading of epidermal cells	BP	4	2	0.00136433
GO:0030981	cortical microtubule cytoskeleton	CC	4	2	0.00136433
GO:0031349	positive regulation of defense response	BP	58	5	0.0018266
GO:0002833	positive regulation of response to biotic stimulus	BP	36	4	0.002087
GO:1901203	positive regulation of extracellular matrix assembly	BP	5	2	0.0022512
GO:0045088	regulation of innate immune response	BP	37	4	0.00231284
GO:0046872	metal ion binding	MF	1375	33	0.00316479
GO:0010715	regulation of extracellular matrix disassembly	BP	6	2	0.00334317
GO:1901201	regulation of extracellular matrix assembly	BP	6	2	0.00334317
GO:1903689	regulation of wound healing, spreading of epidermal cells	BP	6	2	0.00334317
GO:0002162	dystroglycan binding	MF	6	2	0.00334317
GO:0051492	regulation of stress fiber assembly	BP	42	4	0.003698
GO:0043169	cation binding	MF	1398	33	0.00417455
GO:1905331	negative regulation of morphogenesis of an epithelium	BP	7	2	0.00463388
GO:1903055	positive regulation of extracellular matrix organization	BP	7	2	0.00463388
GO:0035313	wound healing, spreading of epidermal cells	BP	7	2	0.00463388
GO:0006903	vesicle targeting	BP	23	3	0.00493141
GO:0032231	regulation of actin filament bundle assembly	BP	48	4	0.00599579
GO:0110020	regulation of actomyosin structure organization	BP	48	4	0.00599579
GO:0001825	blastocyst formation	BP	25	3	0.00626461
GO:0032103	positive regulation of response to external stimulus	BP	110	6	0.00655523
GO:0030038	contractile actin filament bundle assembly	BP	50	4	0.00693377
GO:0043149	stress fiber assembly	BP	50	4	0.00693377
GO:0032993	protein-DNA complex	CC	50	4	0.00693377
GO:0051017	actin filament bundle assembly	BP	79	5	0.0069866
GO:0061572	actin filament bundle organization	BP	80	5	0.00736394
GO:0002218	activation of innate immune response	BP	9	2	0.0077868
GO:0010172	embryonic body morphogenesis	BP	9	2	0.0077868
GO:0070831	basement membrane assembly	BP	9	2	0.0077868
GO:0010458	exit from mitosis	BP	9	2	0.0077868
GO:0043395	heparan sulfate proteoglycan binding	MF	9	2	0.0077868
GO:0030863	cortical cytoskeleton	CC	53	4	0.00851512
GO:0099738	cell cortex region	CC	28	3	0.00863286
GO:0071005	U2-type precatalytic spliceosome	CC	10	2	0.009637
GO:0005788	endoplasmic reticulum lumen	CC	30	3	0.0104661
GO:0022617	extracellular matrix disassembly	BP	11	2	0.0116619
GO:0071011	precatalytic spliceosome	CC	11	2	0.0116619
GO:0006511	ubiquitin-dependent protein catabolic process	BP	289	10	0.0124754
GO:0019941	modification-dependent protein catabolic process	BP	290	10	0.0127598
GO:0010470	regulation of gastrulation	BP	12	2	0.0138559
GO:0071711	basement membrane organization	BP	12	2	0.0138559
GO:0043632	modification-dependent macromolecule catabolic process	BP	296	10	0.0145714
GO:0001824	blastocyst development	BP	62	4	0.0146198
GO:0031590	wybutosine metabolic process	BP	1	1	0.0153119
GO:0031591	wybutosine biosynthetic process	BP	1	1	0.0153119
GO:0071579	regulation of zinc ion transport	BP	1	1	0.0153119
GO:0071580	regulation of zinc ion transmembrane transport	BP	1	1	0.0153119
GO:0071582	negative regulation of zinc ion transport	BP	1	1	0.0153119
GO:0071583	negative regulation of zinc ion transmembrane transport	BP	1	1	0.0153119
GO:0002326	B cell lineage commitment	BP	1	1	0.0153119
GO:1905219	regulation of platelet formation	BP	1	1	0.0153119
GO:1905221	positive regulation of platelet formation	BP	1	1	0.0153119
GO:2001229	negative regulation of response to gamma radiation	BP	1	1	0.0153119
GO:0000711	meiotic DNA repair synthesis	BP	1	1	0.0153119
GO:0051878	lateral element assembly	BP	1	1	0.0153119
GO:0031064	negative regulation of histone deacetylation	BP	1	1	0.0153119
GO:0150066	negative regulation of deacetylase activity	BP	1	1	0.0153119
GO:1901726	negative regulation of histone deacetylase activity	BP	1	1	0.0153119
GO:2001255	positive regulation of histone H3-K36 trimethylation	BP	1	1	0.0153119
GO:1990918	double-strand break repair involved in meiotic recombination	BP	1	1	0.0153119
GO:0071693	protein transport within extracellular region	BP	1	1	0.0153119
GO:0000388	spliceosome conformational change to release U4 (or U4atac) and U1 (or U11)	BP	1	1	0.0153119
GO:0042271	susceptibility to natural killer cell mediated cytotoxicity	BP	1	1	0.0153119
GO:0051638	barbed-end actin filament uncapping	BP	1	1	0.0153119
GO:0051695	actin filament uncapping	BP	1	1	0.0153119
GO:2000439	positive regulation of monocyte extravasation	BP	1	1	0.0153119
GO:0048560	establishment of anatomical structure orientation	BP	1	1	0.0153119
GO:0006212	uracil catabolic process	BP	1	1	0.0153119
GO:0006214	thymidine catabolic process	BP	1	1	0.0153119
GO:0019860	uracil metabolic process	BP	1	1	0.0153119
GO:0046104	thymidine metabolic process	BP	1	1	0.0153119
GO:0046127	pyrimidine deoxyribonucleoside catabolic process	BP	1	1	0.0153119
GO:0120044	stereocilium base	CC	1	1	0.0153119
GO:0043541	UDP-N-acetylglucosamine transferase complex	CC	1	1	0.0153119
GO:0042825	TAP complex	CC	1	1	0.0153119
GO:0017117	single-stranded DNA-dependent ATP-dependent DNA helicase complex	CC	1	1	0.0153119
GO:0000802	transverse filament	CC	1	1	0.0153119
GO:0005656	nuclear pre-replicative complex	CC	1	1	0.0153119
GO:0036387	pre-replicative complex	CC	1	1	0.0153119
GO:0031592	centrosomal corona	CC	1	1	0.0153119
GO:0042328	heparan sulfate N-acetylglucosaminyltransferase activity	MF	1	1	0.0153119
GO:0019153	protein-disulfide reductase (glutathione) activity	MF	1	1	0.0153119
GO:0047291	lactosylceramide alpha-2,3-sialyltransferase activity	MF	1	1	0.0153119
GO:0086037	sodium:potassium-exchanging ATPase activity involved in regulation of cardiac muscle cell membrane potential	MF	1	1	0.0153119
GO:0099520	ion antiporter activity involved in regulation of presynaptic membrane potential	MF	1	1	0.0153119
GO:0008431	vitamin E binding	MF	1	1	0.0153119
GO:0005412	glucose:sodium symporter activity	MF	1	1	0.0153119
GO:0003987	acetate-CoA ligase activity	MF	1	1	0.0153119
GO:0050218	propionate-CoA ligase activity	MF	1	1	0.0153119
GO:0035597	N6-isopentenyladenosine methylthiotransferase activity	MF	1	1	0.0153119
GO:0002054	nucleobase binding	MF	1	1	0.0153119
GO:0002058	uracil binding	MF	1	1	0.0153119
GO:0002061	pyrimidine nucleobase binding	MF	1	1	0.0153119
GO:0004159	dihydrouracil dehydrogenase (NAD+) activity	MF	1	1	0.0153119
GO:0017113	dihydropyrimidine dehydrogenase (NADP+) activity	MF	1	1	0.0153119
GO:1901136	carbohydrate derivative catabolic process	BP	36	3	0.0172335
GO:1901880	negative regulation of protein depolymerization	BP	37	3	0.0185501
GO:1903053	regulation of extracellular matrix organization	BP	14	2	0.018729
GO:0044319	wound healing, spreading of cells	BP	14	2	0.018729
GO:0090505	epiboly involved in wound healing	BP	14	2	0.018729
GO:0051010	microtubule plus-end binding	MF	14	2	0.018729
GO:0006310	DNA recombination	BP	102	5	0.01964
GO:0007131	reciprocal meiotic recombination	BP	15	2	0.0213974
GO:0035825	homologous recombination	BP	15	2	0.0213974
GO:0051497	negative regulation of stress fiber assembly	BP	15	2	0.0213974
GO:0034453	microtubule anchoring	BP	15	2	0.0213974
GO:0040001	establishment of mitotic spindle localization	BP	15	2	0.0213974
GO:0055078	sodium ion homeostasis	BP	15	2	0.0213974
GO:0090504	epiboly	BP	15	2	0.0213974
GO:0043194	axon initial segment	CC	15	2	0.0213974
GO:0015662	ion transmembrane transporter activity, phosphorylative mechanism	MF	15	2	0.0213974
GO:0002831	regulation of response to biotic stimulus	BP	72	4	0.0240328
GO:0009790	embryo development	BP	465	13	0.0240513
GO:0085029	extracellular matrix assembly	BP	16	2	0.0242135
GO:0007129	homologous chromosome pairing at meiosis	BP	16	2	0.0242135
GO:1900026	positive regulation of substrate adhesion-dependent cell spreading	BP	16	2	0.0242135
GO:0040019	positive regulation of embryonic development	BP	16	2	0.0242135
GO:0043394	proteoglycan binding	MF	16	2	0.0242135
GO:1901879	regulation of protein depolymerization	BP	42	3	0.0259513
GO:0044265	cellular macromolecule catabolic process	BP	470	13	0.0259944
GO:0016082	synaptic vesicle priming	BP	17	2	0.0271721
GO:0007020	microtubule nucleation	BP	17	2	0.0271721
GO:0043242	negative regulation of protein-containing complex disassembly	BP	43	3	0.0275954
GO:0016363	nuclear matrix	CC	43	3	0.0275954
GO:0008270	zinc ion binding	MF	283	9	0.0285187
GO:0051603	proteolysis involved in cellular protein catabolic process	BP	330	10	0.02869
GO:0007127	meiosis I	BP	44	3	0.0292939
GO:0032232	negative regulation of actin filament bundle assembly	BP	18	2	0.0302685
GO:0045197	establishment or maintenance of epithelial cell apical/basal polarity	BP	18	2	0.0302685
GO:0060122	inner ear receptor cell stereocilium organization	BP	18	2	0.0302685
GO:0072523	purine-containing compound catabolic process	BP	18	2	0.0302685
GO:0007026	negative regulation of microtubule depolymerization	BP	18	2	0.0302685
GO:0061045	negative regulation of wound healing	BP	18	2	0.0302685
GO:1990784	response to dsDNA	BP	2	1	0.0303919
GO:1990786	cellular response to dsDNA	BP	2	1	0.0303919
GO:0006208	pyrimidine nucleobase catabolic process	BP	2	1	0.0303919
GO:0006210	thymine catabolic process	BP	2	1	0.0303919
GO:0019859	thymine metabolic process	BP	2	1	0.0303919
GO:0016338	calcium-independent cell-cell adhesion via plasma membrane cell-adhesion molecules	BP	2	1	0.0303919
GO:2001228	regulation of response to gamma radiation	BP	2	1	0.0303919
GO:0098749	cerebellar neuron development	BP	2	1	0.0303919
GO:0046125	pyrimidine deoxyribonucleoside metabolic process	BP	2	1	0.0303919
GO:0071673	positive regulation of smooth muscle cell chemotaxis	BP	2	1	0.0303919
GO:0033280	response to vitamin D	BP	2	1	0.0303919
GO:0071295	cellular response to vitamin	BP	2	1	0.0303919
GO:0071305	cellular response to vitamin D	BP	2	1	0.0303919
GO:2000437	regulation of monocyte extravasation	BP	2	1	0.0303919
GO:0002568	somatic diversification of T cell receptor genes	BP	2	1	0.0303919
GO:0002681	somatic recombination of T cell receptor gene segments	BP	2	1	0.0303919
GO:0033153	T cell receptor V(D)J recombination	BP	2	1	0.0303919
GO:0034462	small-subunit processome assembly	BP	2	1	0.0303919
GO:0007284	spermatogonial cell division	BP	2	1	0.0303919
GO:0098967	exocytic insertion of neurotransmitter receptor to postsynaptic membrane	BP	2	1	0.0303919
GO:0039534	negative regulation of MDA-5 signaling pathway	BP	2	1	0.0303919
GO:0009826	unidimensional cell growth	BP	2	1	0.0303919
GO:0097021	lymphocyte migration into lymphoid organs	BP	2	1	0.0303919
GO:0046121	deoxyribonucleoside catabolic process	BP	2	1	0.0303919
GO:0000416	positive regulation of histone H3-K36 methylation	BP	2	1	0.0303919
GO:2001253	regulation of histone H3-K36 trimethylation	BP	2	1	0.0303919
GO:0000706	meiotic DNA double-strand break processing	BP	2	1	0.0303919
GO:0010705	meiotic DNA double-strand break processing involved in reciprocal meiotic recombination	BP	2	1	0.0303919
GO:2000813	negative regulation of barbed-end actin filament capping	BP	2	1	0.0303919
GO:0070525	tRNA threonylcarbamoyladenosine metabolic process	BP	2	1	0.0303919
GO:0070900	mitochondrial tRNA modification	BP	2	1	0.0303919
GO:1900864	mitochondrial RNA modification	BP	2	1	0.0303919
GO:0005958	DNA-dependent protein kinase-DNA ligase 4 complex	CC	2	1	0.0303919
GO:0120043	stereocilium shaft	CC	2	1	0.0303919
GO:0042824	MHC class I peptide loading complex	CC	2	1	0.0303919
GO:1990077	primosome complex	CC	2	1	0.0303919
GO:0000801	central element	CC	2	1	0.0303919
GO:0031261	DNA replication preinitiation complex	CC	2	1	0.0303919
GO:0055028	cortical microtubule	CC	2	1	0.0303919
GO:1903754	cortical microtubule plus-end	CC	2	1	0.0303919
GO:1904511	cytoplasmic microtubule plus-end	CC	2	1	0.0303919
GO:0004677	DNA-dependent protein kinase activity	MF	2	1	0.0303919
GO:0050508	glucuronosyl-N-acetylglucosaminyl-proteoglycan 4-alpha-N-acetylglucosaminyltransferase activity	MF	2	1	0.0303919
GO:0050509	N-acetylglucosaminyl-proteoglycan 4-beta-glucuronosyltransferase activity	MF	2	1	0.0303919
GO:0043515	kinetochore binding	MF	2	1	0.0303919
GO:0005519	cytoskeletal regulatory protein binding	MF	2	1	0.0303919
GO:0003896	DNA primase activity	MF	2	1	0.0303919
GO:0008253	5'-nucleotidase activity	MF	2	1	0.0303919
GO:0035596	methylthiotransferase activity	MF	2	1	0.0303919
GO:0050497	transferase activity, transferring alkylthio groups	MF	2	1	0.0303919
GO:0001701	in utero embryonic development	BP	197	7	0.0307483
GO:0061982	meiosis I cell cycle process	BP	45	3	0.0310468
GO:0044304	main axon	CC	46	3	0.0328538
GO:0016577	histone demethylation	BP	19	2	0.0334977
GO:0070076	histone lysine demethylation	BP	19	2	0.0334977
GO:0045646	regulation of erythrocyte differentiation	BP	19	2	0.0334977
GO:0031114	regulation of microtubule depolymerization	BP	19	2	0.0334977
GO:0032452	histone demethylase activity	MF	19	2	0.0334977
GO:0140457	protein demethylase activity	MF	19	2	0.0334977
GO:0006482	protein demethylation	BP	20	2	0.036855
GO:0008214	protein dealkylation	BP	20	2	0.036855
GO:0007584	response to nutrient	BP	20	2	0.036855
GO:0019829	ATPase-coupled cation transmembrane transporter activity	MF	20	2	0.036855
GO:0046914	transition metal ion binding	MF	345	10	0.037322
GO:0048646	anatomical structure formation involved in morphogenesis	BP	395	11	0.0379358
GO:0032101	regulation of response to external stimulus	BP	253	8	0.0392153
GO:0031032	actomyosin structure organization	BP	84	4	0.0392921
GO:0007626	locomotory behavior	BP	123	5	0.0397605
GO:0031648	protein destabilization	BP	21	2	0.040336
GO:0031057	negative regulation of histone modification	BP	21	2	0.040336
GO:0042625	ATPase-coupled ion transmembrane transporter activity	MF	21	2	0.040336
GO:0044257	cellular protein catabolic process	BP	352	10	0.0419158
GO:0010810	regulation of cell-substrate adhesion	BP	86	4	0.0422691
GO:0051293	establishment of spindle localization	BP	22	2	0.043936
GO:1900024	regulation of substrate adhesion-dependent cell spreading	BP	22	2	0.043936
GO:0001756	somitogenesis	BP	22	2	0.043936
GO:0042274	ribosomal small subunit biogenesis	BP	22	2	0.043936
GO:0006887	exocytosis	BP	169	6	0.0443755
GO:0015081	sodium ion transmembrane transporter activity	MF	52	3	0.0448184
GO:0035092	sperm chromatin condensation	BP	3	1	0.0452433
GO:0033152	immunoglobulin V(D)J recombination	BP	3	1	0.0452433
GO:0099041	vesicle tethering to Golgi	BP	3	1	0.0452433
GO:0046415	urate metabolic process	BP	3	1	0.0452433
GO:0071671	regulation of smooth muscle cell chemotaxis	BP	3	1	0.0452433
GO:1903334	positive regulation of protein folding	BP	3	1	0.0452433
GO:0072109	glomerular mesangium development	BP	3	1	0.0452433
GO:0072110	glomerular mesangial cell proliferation	BP	3	1	0.0452433
GO:0072124	regulation of glomerular mesangial cell proliferation	BP	3	1	0.0452433
GO:0072126	positive regulation of glomerular mesangial cell proliferation	BP	3	1	0.0452433
GO:1901724	positive regulation of cell proliferation involved in kidney development	BP	3	1	0.0452433
GO:0035234	ectopic germ cell programmed cell death	BP	3	1	0.0452433
GO:0006267	pre-replicative complex assembly involved in nuclear cell cycle DNA replication	BP	3	1	0.0452433
GO:0036388	pre-replicative complex assembly	BP	3	1	0.0452433
GO:1902299	pre-replicative complex assembly involved in cell cycle DNA replication	BP	3	1	0.0452433
GO:0072431	signal transduction involved in mitotic G1 DNA damage checkpoint	BP	3	1	0.0452433
GO:1902400	intracellular signal transduction involved in G1 DNA damage checkpoint	BP	3	1	0.0452433
GO:0006269	DNA replication, synthesis of RNA primer	BP	3	1	0.0452433
GO:0044691	tooth eruption	BP	3	1	0.0452433
GO:0010724	regulation of definitive erythrocyte differentiation	BP	3	1	0.0452433
GO:0071630	nuclear protein quality control by the ubiquitin-proteasome system	BP	3	1	0.0452433
GO:0045903	positive regulation of translational fidelity	BP	3	1	0.0452433
GO:0000393	spliceosomal conformational changes to generate catalytic conformation	BP	3	1	0.0452433
GO:2000812	regulation of barbed-end actin filament capping	BP	3	1	0.0452433
GO:0070862	negative regulation of protein exit from endoplasmic reticulum	BP	3	1	0.0452433
GO:1904153	negative regulation of retrograde protein transport, ER to cytosol	BP	3	1	0.0452433
GO:0046135	pyrimidine nucleoside catabolic process	BP	3	1	0.0452433
GO:0005658	alpha DNA polymerase:primase complex	CC	3	1	0.0452433
GO:0005828	kinetochore microtubule	CC	3	1	0.0452433
GO:0005347	ATP transmembrane transporter activity	MF	3	1	0.0452433
GO:0005402	carbohydrate:cation symporter activity	MF	3	1	0.0452433
GO:0047760	butyrate-CoA ligase activity	MF	3	1	0.0452433
GO:0015037	peptide disulfide oxidoreductase activity	MF	3	1	0.0452433
GO:0089720	caspase binding	MF	3	1	0.0452433
GO:0070122	isopeptidase activity	MF	3	1	0.0452433
GO:0070138	ubiquitin-like protein-specific isopeptidase activity	MF	3	1	0.0452433
GO:0070140	SUMO-specific isopeptidase activity	MF	3	1	0.0452433
GO:0008252	nucleotidase activity	MF	3	1	0.0452433
GO:0051261	protein depolymerization	BP	53	3	0.0469966
GO:2000736	regulation of stem cell differentiation	BP	23	2	0.0476507
GO:0006281	DNA repair	BP	218	7	0.0488833
GO:0002011	morphogenesis of an epithelial sheet	BP	24	2	0.0514758
GO:0045143	homologous chromosome segregation	BP	24	2	0.0514758
GO:0046854	phosphatidylinositol phosphorylation	BP	24	2	0.0514758
GO:0035088	establishment or maintenance of apical/basal cell polarity	BP	24	2	0.0514758
GO:0061245	establishment or maintenance of bipolar cell polarity	BP	24	2	0.0514758
GO:0007019	microtubule depolymerization	BP	24	2	0.0514758
GO:0032451	demethylase activity	MF	24	2	0.0514758
GO:0001540	amyloid-beta binding	MF	24	2	0.0514758
GO:0034399	nuclear periphery	CC	55	3	0.0515073
GO:0051653	spindle localization	BP	25	2	0.0554073
GO:0001917	photoreceptor inner segment	CC	25	2	0.0554073
GO:0034470	ncRNA processing	BP	135	5	0.0554172
GO:0031347	regulation of defense response	BP	136	5	0.0568627
GO:0035264	multicellular organism growth	BP	95	4	0.0572062
GO:0043244	regulation of protein-containing complex disassembly	BP	58	3	0.058652
GO:0048146	positive regulation of fibroblast proliferation	BP	26	2	0.0594409
GO:1901799	negative regulation of proteasomal protein catabolic process	BP	26	2	0.0594409
GO:0031111	negative regulation of microtubule polymerization or depolymerization	BP	26	2	0.0594409
GO:0002698	negative regulation of immune effector process	BP	26	2	0.0594409
GO:0044773	mitotic DNA damage checkpoint	BP	26	2	0.0594409
GO:0035977	protein deglycosylation involved in glycoprotein catabolic process	BP	4	1	0.0598696
GO:0036507	protein demannosylation	BP	4	1	0.0598696
GO:0036508	protein alpha-1,2-demannosylation	BP	4	1	0.0598696
GO:0097466	ubiquitin-dependent glycoprotein ERAD pathway	BP	4	1	0.0598696
GO:1904382	mannose trimming involved in glycoprotein ERAD pathway	BP	4	1	0.0598696
GO:1904587	response to glycoprotein	BP	4	1	0.0598696
GO:0090646	mitochondrial tRNA processing	BP	4	1	0.0598696
GO:0086036	regulation of cardiac muscle cell membrane potential	BP	4	1	0.0598696
GO:0002638	negative regulation of immunoglobulin production	BP	4	1	0.0598696
GO:0045714	regulation of low-density lipoprotein particle receptor biosynthetic process	BP	4	1	0.0598696
GO:0090192	regulation of glomerulus development	BP	4	1	0.0598696
GO:0090193	positive regulation of glomerulus development	BP	4	1	0.0598696
GO:0002717	positive regulation of natural killer cell mediated immunity	BP	4	1	0.0598696
GO:0045954	positive regulation of natural killer cell mediated cytotoxicity	BP	4	1	0.0598696
GO:0006213	pyrimidine nucleoside metabolic process	BP	4	1	0.0598696
GO:0009120	deoxyribonucleoside metabolic process	BP	4	1	0.0598696
GO:0071670	smooth muscle cell chemotaxis	BP	4	1	0.0598696
GO:0031670	cellular response to nutrient	BP	4	1	0.0598696
GO:1903332	regulation of protein folding	BP	4	1	0.0598696
GO:1901722	regulation of cell proliferation involved in kidney development	BP	4	1	0.0598696
GO:0010623	programmed cell death involved in cell development	BP	4	1	0.0598696
GO:0031571	mitotic G1 DNA damage checkpoint	BP	4	1	0.0598696
GO:0044819	mitotic G1/S transition checkpoint	BP	4	1	0.0598696
GO:0046069	cGMP catabolic process	BP	4	1	0.0598696
GO:0070166	enamel mineralization	BP	4	1	0.0598696
GO:1900113	negative regulation of histone H3-K9 trimethylation	BP	4	1	0.0598696
GO:0030836	positive regulation of actin filament depolymerization	BP	4	1	0.0598696
GO:0098880	maintenance of postsynaptic specialization structure	BP	4	1	0.0598696
GO:0039532	negative regulation of viral-induced cytoplasmic pattern recognition receptor signaling pathway	BP	4	1	0.0598696
GO:0039530	MDA-5 signaling pathway	BP	4	1	0.0598696
GO:0039533	regulation of MDA-5 signaling pathway	BP	4	1	0.0598696
GO:0097198	histone H3-K36 trimethylation	BP	4	1	0.0598696
GO:0048788	cytoskeleton of presynaptic active zone	CC	4	1	0.0598696
GO:0099569	presynaptic cytoskeleton	CC	4	1	0.0598696
GO:0044352	pinosome	CC	4	1	0.0598696
GO:0044354	macropinosome	CC	4	1	0.0598696
GO:0070852	cell body fiber	CC	4	1	0.0598696
GO:0005890	sodium:potassium-exchanging ATPase complex	CC	4	1	0.0598696
GO:0043196	varicosity	CC	4	1	0.0598696
GO:0044326	dendritic spine neck	CC	4	1	0.0598696
GO:0005682	U5 snRNP	CC	4	1	0.0598696
GO:0071006	U2-type catalytic step 1 spliceosome	CC	4	1	0.0598696
GO:0071012	catalytic step 1 spliceosome	CC	4	1	0.0598696
GO:0008541	proteasome regulatory particle, lid subcomplex	CC	4	1	0.0598696
GO:0005355	glucose transmembrane transporter activity	MF	4	1	0.0598696
GO:0015149	hexose transmembrane transporter activity	MF	4	1	0.0598696
GO:0005391	sodium:potassium-exchanging ATPase activity	MF	4	1	0.0598696
GO:0008554	sodium transmembrane transporter activity, phosphorylative mechanism	MF	4	1	0.0598696
GO:0008556	potassium transmembrane transporter activity, phosphorylative mechanism	MF	4	1	0.0598696
GO:0010385	double-stranded methylated DNA binding	MF	4	1	0.0598696
GO:0035005	1-phosphatidylinositol-4-phosphate 3-kinase activity	MF	4	1	0.0598696
GO:0034511	U3 snoRNA binding	MF	4	1	0.0598696
GO:0034647	histone demethylase activity (H3-trimethyl-K4 specific)	MF	4	1	0.0598696
GO:0034648	histone demethylase activity (H3-dimethyl-K4 specific)	MF	4	1	0.0598696
GO:0043167	ion binding	MF	2175	41	0.0603705
GO:0034655	nucleobase-containing compound catabolic process	BP	139	5	0.0613297
GO:0016192	vesicle-mediated transport	BP	643	15	0.0630897
GO:0007015	actin filament organization	BP	185	6	0.0635486
GO:1905268	negative regulation of chromatin organization	BP	27	2	0.0635727
GO:0007369	gastrulation	BP	60	3	0.0636618
GO:0031330	negative regulation of cellular catabolic process	BP	99	4	0.0646469
GO:0048589	developmental growth	BP	331	9	0.0656287
GO:0009057	macromolecule catabolic process	BP	541	13	0.0675441
GO:1901565	organonitrogen compound catabolic process	BP	488	12	0.0677158
GO:0060119	inner ear receptor cell development	BP	28	2	0.0677988
GO:0061053	somite development	BP	28	2	0.0677988
GO:0017157	regulation of exocytosis	BP	101	4	0.0685494
GO:0010634	positive regulation of epithelial cell migration	BP	62	3	0.0688637
GO:0043624	cellular protein complex disassembly	BP	63	3	0.0715353
GO:0006400	tRNA modification	BP	29	2	0.0721155
GO:0010171	body morphogenesis	BP	29	2	0.0721155
GO:1903035	negative regulation of response to wounding	BP	29	2	0.0721155
GO:0070192	chromosome organization involved in meiotic cell cycle	BP	29	2	0.0721155
GO:0018023	peptidyl-lysine trimethylation	BP	29	2	0.0721155
GO:0051893	regulation of focal adhesion assembly	BP	29	2	0.0721155
GO:0090109	regulation of cell-substrate junction assembly	BP	29	2	0.0721155
GO:0005684	U2-type spliceosomal complex	CC	29	2	0.0721155
GO:0000775	chromosome, centromeric region	CC	103	4	0.0725719
GO:0070131	positive regulation of mitochondrial translation	BP	5	1	0.0742742
GO:1901725	regulation of histone deacetylase activity	BP	5	1	0.0742742
GO:0051639	actin filament network formation	BP	5	1	0.0742742
GO:0071677	positive regulation of mononuclear cell migration	BP	5	1	0.0742742
GO:1904152	regulation of retrograde protein transport, ER to cytosol	BP	5	1	0.0742742
GO:0099022	vesicle tethering	BP	5	1	0.0742742
GO:0045713	low-density lipoprotein particle receptor biosynthetic process	BP	5	1	0.0742742
GO:0030210	heparin biosynthetic process	BP	5	1	0.0742742
GO:0006145	purine nucleobase catabolic process	BP	5	1	0.0742742
GO:0002715	regulation of natural killer cell mediated immunity	BP	5	1	0.0742742
GO:0042269	regulation of natural killer cell mediated cytotoxicity	BP	5	1	0.0742742
GO:1902036	regulation of hematopoietic stem cell differentiation	BP	5	1	0.0742742
GO:0098760	response to interleukin-7	BP	5	1	0.0742742
GO:0098761	cellular response to interleukin-7	BP	5	1	0.0742742
GO:0050966	detection of mechanical stimulus involved in sensory perception of pain	BP	5	1	0.0742742
GO:0019227	neuronal action potential propagation	BP	5	1	0.0742742
GO:0098870	action potential propagation	BP	5	1	0.0742742
GO:0050715	positive regulation of cytokine secretion	BP	5	1	0.0742742
GO:0042044	fluid transport	BP	5	1	0.0742742
GO:0098942	retrograde trans-synaptic signaling by trans-synaptic protein complex	BP	5	1	0.0742742
GO:0044351	macropinocytosis	BP	5	1	0.0742742
GO:0045198	establishment of epithelial cell apical/basal polarity	BP	5	1	0.0742742
GO:0035696	monocyte extravasation	BP	5	1	0.0742742
GO:0044783	G1 DNA damage checkpoint	BP	5	1	0.0742742
GO:1901881	positive regulation of protein depolymerization	BP	5	1	0.0742742
GO:0000414	regulation of histone H3-K36 methylation	BP	5	1	0.0742742
GO:0009214	cyclic nucleotide catabolic process	BP	5	1	0.0742742
GO:0036092	phosphatidylinositol-3-phosphate biosynthetic process	BP	5	1	0.0742742
GO:0071577	zinc ion transmembrane transport	BP	5	1	0.0742742
GO:0000028	ribosomal small subunit assembly	BP	5	1	0.0742742
GO:0006450	regulation of translational fidelity	BP	5	1	0.0742742
GO:0032511	late endosome to vacuole transport via multivesicular body sorting pathway	BP	5	1	0.0742742
GO:1903251	multi-ciliated epithelial cell differentiation	BP	5	1	0.0742742
GO:0099558	maintenance of synapse structure	BP	5	1	0.0742742
GO:0031083	BLOC-1 complex	CC	5	1	0.0742742
GO:0070419	nonhomologous end joining complex	CC	5	1	0.0742742
GO:0032437	cuticular plate	CC	5	1	0.0742742
GO:1990075	periciliary membrane compartment	CC	5	1	0.0742742
GO:0000808	origin recognition complex	CC	5	1	0.0742742
GO:0005664	nuclear origin of replication recognition complex	CC	5	1	0.0742742
GO:0033202	DNA helicase complex	CC	5	1	0.0742742
GO:0031931	TORC1 complex	CC	5	1	0.0742742
GO:0010181	FMN binding	MF	5	1	0.0742742
GO:0000295	adenine nucleotide transmembrane transporter activity	MF	5	1	0.0742742
GO:0005346	purine ribonucleotide transmembrane transporter activity	MF	5	1	0.0742742
GO:0015215	nucleotide transmembrane transporter activity	MF	5	1	0.0742742
GO:0015216	purine nucleotide transmembrane transporter activity	MF	5	1	0.0742742
GO:0003756	protein disulfide isomerase activity	MF	5	1	0.0742742
GO:0016864	intramolecular oxidoreductase activity, transposing S-S bonds	MF	5	1	0.0742742
GO:0016671	oxidoreductase activity, acting on a sulfur group of donors, disulfide as acceptor	MF	5	1	0.0742742
GO:0015145	monosaccharide transmembrane transporter activity	MF	5	1	0.0742742
GO:0051119	sugar transmembrane transporter activity	MF	5	1	0.0742742
GO:0005041	low-density lipoprotein particle receptor activity	MF	5	1	0.0742742
GO:0046976	histone methyltransferase activity (H3-K27 specific)	MF	5	1	0.0742742
GO:0046834	lipid phosphorylation	BP	30	2	0.076519
GO:0035282	segmentation	BP	30	2	0.076519
GO:0005876	spindle microtubule	CC	30	2	0.076519
GO:0044248	cellular catabolic process	BP	773	17	0.0767726
GO:0099056	integral component of presynaptic membrane	CC	65	3	0.0770166
GO:0043161	proteasome-mediated ubiquitin-dependent protein catabolic process	BP	195	6	0.0776885
GO:0051321	meiotic cell cycle	BP	106	4	0.0788276
GO:0006302	double-strand break repair	BP	107	4	0.0809713
GO:0150116	regulation of cell-substrate junction organization	BP	31	2	0.0810058
GO:0044774	mitotic DNA integrity checkpoint	BP	31	2	0.0810058
GO:0010769	regulation of cell morphogenesis involved in differentiation	BP	198	6	0.0822541
GO:0140013	meiotic nuclear division	BP	67	3	0.082678
GO:0051346	negative regulation of hydrolase activity	BP	108	4	0.083144
GO:0044270	cellular nitrogen compound catabolic process	BP	153	5	0.0847404
GO:0007163	establishment or maintenance of cell polarity	BP	109	4	0.0853454
GO:0090307	mitotic spindle assembly	BP	32	2	0.0855723
GO:0019005	SCF ubiquitin ligase complex	CC	32	2	0.0855723
GO:0051082	unfolded protein binding	MF	32	2	0.0855723
GO:0019439	aromatic compound catabolic process	BP	154	5	0.0865721
GO:0060284	regulation of cell development	BP	509	12	0.086738
GO:0046700	heterocycle catabolic process	BP	155	5	0.0884246
GO:0007130	synaptonemal complex assembly	BP	6	1	0.0884604
GO:0070193	synaptonemal complex organization	BP	6	1	0.0884604
GO:0010603	regulation of cytoplasmic mRNA processing body assembly	BP	6	1	0.0884604
GO:0046113	nucleobase catabolic process	BP	6	1	0.0884604
GO:0048712	negative regulation of astrocyte differentiation	BP	6	1	0.0884604
GO:0002328	pro-B cell differentiation	BP	6	1	0.0884604
GO:0000963	mitochondrial RNA processing	BP	6	1	0.0884604
GO:0002701	negative regulation of production of molecular mediator of immune response	BP	6	1	0.0884604
GO:0050884	neuromuscular process controlling posture	BP	6	1	0.0884604
GO:0032799	low-density lipoprotein receptor particle metabolic process	BP	6	1	0.0884604
GO:0030202	heparin metabolic process	BP	6	1	0.0884604
GO:0097151	positive regulation of inhibitory postsynaptic potential	BP	6	1	0.0884604
GO:0098828	modulation of inhibitory postsynaptic potential	BP	6	1	0.0884604
GO:0001912	positive regulation of leukocyte mediated cytotoxicity	BP	6	1	0.0884604
GO:0002228	natural killer cell mediated immunity	BP	6	1	0.0884604
GO:0042267	natural killer cell mediated cytotoxicity	BP	6	1	0.0884604
GO:0042789	mRNA transcription by RNA polymerase II	BP	6	1	0.0884604
GO:1990535	neuron projection maintenance	BP	6	1	0.0884604
GO:0031573	intra-S DNA damage checkpoint	BP	6	1	0.0884604
GO:0097186	amelogenesis	BP	6	1	0.0884604
GO:0072413	signal transduction involved in mitotic cell cycle checkpoint	BP	6	1	0.0884604
GO:1902402	signal transduction involved in mitotic DNA damage checkpoint	BP	6	1	0.0884604
GO:1902403	signal transduction involved in mitotic DNA integrity checkpoint	BP	6	1	0.0884604
GO:0036376	sodium ion export across plasma membrane	BP	6	1	0.0884604
GO:0002091	negative regulation of receptor internalization	BP	6	1	0.0884604
GO:0015014	heparan sulfate proteoglycan biosynthetic process, polysaccharide chain biosynthetic process	BP	6	1	0.0884604
GO:0072111	cell proliferation involved in kidney development	BP	6	1	0.0884604
GO:0009164	nucleoside catabolic process	BP	6	1	0.0884604
GO:0002693	positive regulation of cellular extravasation	BP	6	1	0.0884604
GO:1900112	regulation of histone H3-K9 trimethylation	BP	6	1	0.0884604
GO:0034505	tooth mineralization	BP	6	1	0.0884604
GO:0070544	histone H3-K36 demethylation	BP	6	1	0.0884604
GO:0060318	definitive erythrocyte differentiation	BP	6	1	0.0884604
GO:0034720	histone H3-K4 demethylation	BP	6	1	0.0884604
GO:0016926	protein desumoylation	BP	6	1	0.0884604
GO:0034464	BBSome	CC	6	1	0.0884604
GO:0090533	cation-transporting ATPase complex	CC	6	1	0.0884604
GO:0098533	ATPase dependent transmembrane transport complex	CC	6	1	0.0884604
GO:0005832	chaperonin-containing T-complex	CC	6	1	0.0884604
GO:0015605	organophosphate ester transmembrane transporter activity	MF	6	1	0.0884604
GO:0031402	sodium ion binding	MF	6	1	0.0884604
GO:0042288	MHC class I protein binding	MF	6	1	0.0884604
GO:0031748	D1 dopamine receptor binding	MF	6	1	0.0884604
GO:0045322	unmethylated CpG binding	MF	6	1	0.0884604
GO:0032453	histone demethylase activity (H3-K4 specific)	MF	6	1	0.0884604
GO:0016929	SUMO-specific protease activity	MF	6	1	0.0884604
GO:0008022	protein C-terminus binding	MF	111	4	0.0898335
GO:1901657	glycosyl compound metabolic process	BP	33	2	0.0902151
GO:1905330	regulation of morphogenesis of an epithelium	BP	33	2	0.0902151
GO:0010717	regulation of epithelial to mesenchymal transition	BP	33	2	0.0902151
GO:0030684	preribosome	CC	33	2	0.0902151
GO:0051213	dioxygenase activity	MF	33	2	0.0902151
GO:0043009	chordate embryonic development	BP	302	8	0.090256
GO:0012505	endomembrane system	CC	1498	29	0.0913453
GO:0042383	sarcolemma	CC	70	3	0.0914962
GO:0030133	transport vesicle	CC	157	5	0.0921919
GO:0030163	protein catabolic process	BP	408	10	0.0930065
GO:0016079	synaptic vesicle exocytosis	BP	71	3	0.0945199
GO:0019935	cyclic-nucleotide-mediated signaling	BP	71	3	0.0945199
GO:0005881	cytoplasmic microtubule	CC	34	2	0.0949308
GO:0003678	DNA helicase activity	MF	34	2	0.0949308
GO:0006259	DNA metabolic process	BP	358	9	0.0960533
GO:0010770	positive regulation of cell morphogenesis involved in differentiation	BP	114	4	0.0967756
GO:0006364	rRNA processing	BP	72	3	0.0975846
GO:1902904	negative regulation of supramolecular fiber organization	BP	72	3	0.0975846
GO:0048008	platelet-derived growth factor receptor signaling pathway	BP	35	2	0.0997163
GO:0070988	demethylation	BP	35	2	0.0997163
GO:0030433	ubiquitin-dependent ERAD pathway	BP	35	2	0.0997163
GO:0060113	inner ear receptor cell differentiation	BP	35	2	0.0997163
GO:1903051	negative regulation of proteolysis involved in cellular protein catabolic process	BP	35	2	0.0997163
GO:0016798	hydrolase activity, acting on glycosyl bonds	MF	35	2	0.0997163
GO:0009792	embryo development ending in birth or egg hatching	BP	309	8	0.0997528
GO:0098889	intrinsic component of presynaptic membrane	CC	73	3	0.10069
GO:0050778	positive regulation of immune response	BP	116	4	0.101541
GO:1901361	organic cyclic compound catabolic process	BP	162	5	0.101969
GO:1901659	glycosyl compound biosynthetic process	BP	7	1	0.102432
GO:0150065	regulation of deacetylase activity	BP	7	1	0.102432
GO:0006206	pyrimidine nucleobase metabolic process	BP	7	1	0.102432
GO:0072529	pyrimidine-containing compound catabolic process	BP	7	1	0.102432
GO:0030007	cellular potassium ion homeostasis	BP	7	1	0.102432
GO:1905274	regulation of modification of postsynaptic actin cytoskeleton	BP	7	1	0.102432
GO:0033151	V(D)J recombination	BP	7	1	0.102432
GO:0072520	seminiferous tubule development	BP	7	1	0.102432
GO:0016226	iron-sulfur cluster assembly	BP	7	1	0.102432
GO:0031163	metallo-sulfur cluster assembly	BP	7	1	0.102432
GO:0002360	T cell lineage commitment	BP	7	1	0.102432
GO:0033273	response to vitamin	BP	7	1	0.102432
GO:0090050	positive regulation of cell migration involved in sprouting angiogenesis	BP	7	1	0.102432
GO:0072012	glomerulus vasculature development	BP	7	1	0.102432
GO:0061669	spontaneous neurotransmitter secretion	BP	7	1	0.102432
GO:0031343	positive regulation of cell killing	BP	7	1	0.102432
GO:0009299	mRNA transcription	BP	7	1	0.102432
GO:0062149	detection of stimulus involved in sensory perception of pain	BP	7	1	0.102432
GO:0071359	cellular response to dsRNA	BP	7	1	0.102432
GO:0034656	nucleobase-containing small molecule catabolic process	BP	7	1	0.102432
GO:0050687	negative regulation of defense response to virus	BP	7	1	0.102432
GO:0030220	platelet formation	BP	7	1	0.102432
GO:0036344	platelet morphogenesis	BP	7	1	0.102432
GO:1904293	negative regulation of ERAD pathway	BP	7	1	0.102432
GO:0030877	beta-catenin destruction complex	CC	7	1	0.102432
GO:0000800	lateral element	CC	7	1	0.102432
GO:0001673	male germ cell nucleus	CC	7	1	0.102432
GO:0030688	preribosome, small subunit precursor	CC	7	1	0.102432
GO:0043601	nuclear replisome	CC	7	1	0.102432
GO:0046540	U4/U6 x U5 tri-snRNP complex	CC	7	1	0.102432
GO:0097526	spliceosomal tri-snRNP complex	CC	7	1	0.102432
GO:0031932	TORC2 complex	CC	7	1	0.102432
GO:0004571	mannosyl-oligosaccharide 1,2-alpha-mannosidase activity	MF	7	1	0.102432
GO:0098882	structural constituent of presynaptic active zone	MF	7	1	0.102432
GO:0016303	1-phosphatidylinositol-3-kinase activity	MF	7	1	0.102432
GO:0005388	calcium transmembrane transporter activity, phosphorylative mechanism	MF	7	1	0.102432
GO:0017116	single-stranded DNA helicase activity	MF	7	1	0.102432
GO:0005161	platelet-derived growth factor receptor binding	MF	7	1	0.102432
GO:0051864	histone demethylase activity (H3-K36 specific)	MF	7	1	0.102432
GO:0034622	cellular protein-containing complex assembly	BP	363	9	0.102473
GO:0140352	export from cell	BP	364	9	0.103786
GO:1903046	meiotic cell cycle process	BP	74	3	0.103834
GO:0031056	regulation of histone modification	BP	74	3	0.103834
GO:0022853	active ion transmembrane transporter activity	MF	74	3	0.103834
GO:0042734	presynaptic membrane	CC	117	4	0.103964
GO:0045178	basal part of cell	CC	36	2	0.104568
GO:0110053	regulation of actin filament organization	BP	118	4	0.106414
GO:1903532	positive regulation of secretion by cell	BP	118	4	0.106414
GO:0051094	positive regulation of developmental process	BP	584	13	0.107372
GO:0040014	regulation of multicellular organism growth	BP	37	2	0.109483
GO:0031060	regulation of histone methylation	BP	37	2	0.109483
GO:0042490	mechanoreceptor differentiation	BP	37	2	0.109483
GO:0048144	fibroblast proliferation	BP	37	2	0.109483
GO:0048145	regulation of fibroblast proliferation	BP	37	2	0.109483
GO:0099503	secretory vesicle	CC	216	6	0.112721
GO:0016072	rRNA metabolic process	BP	77	3	0.113498
GO:0051494	negative regulation of cytoskeleton organization	BP	77	3	0.113498
GO:0005925	focal adhesion	CC	77	3	0.113498
GO:0008021	synaptic vesicle	CC	121	4	0.11392
GO:0009605	response to external stimulus	BP	703	15	0.114126
GO:0010720	positive regulation of cell development	BP	319	8	0.114273
GO:0045132	meiotic chromosome segregation	BP	38	2	0.114459
GO:0061041	regulation of wound healing	BP	38	2	0.114459
GO:0045921	positive regulation of exocytosis	BP	38	2	0.114459
GO:0031987	locomotion involved in locomotory behavior	BP	8	1	0.116191
GO:0035089	establishment of apical/basal cell polarity	BP	8	1	0.116191
GO:0061162	establishment of monopolar cell polarity	BP	8	1	0.116191
GO:0061339	establishment or maintenance of monopolar cell polarity	BP	8	1	0.116191
GO:0090184	positive regulation of kidney development	BP	8	1	0.116191
GO:0002320	lymphoid progenitor cell differentiation	BP	8	1	0.116191
GO:0006517	protein deglycosylation	BP	8	1	0.116191
GO:1901658	glycosyl compound catabolic process	BP	8	1	0.116191
GO:2000773	negative regulation of cellular senescence	BP	8	1	0.116191
GO:0007141	male meiosis I	BP	8	1	0.116191
GO:0061437	renal system vasculature development	BP	8	1	0.116191
GO:0061440	kidney vasculature development	BP	8	1	0.116191
GO:0016081	synaptic vesicle docking	BP	8	1	0.116191
GO:0051180	vitamin transport	BP	8	1	0.116191
GO:0006144	purine nucleobase metabolic process	BP	8	1	0.116191
GO:0046068	cGMP metabolic process	BP	8	1	0.116191
GO:0000729	DNA double-strand break processing	BP	8	1	0.116191
GO:0051895	negative regulation of focal adhesion assembly	BP	8	1	0.116191
GO:0150118	negative regulation of cell-substrate junction organization	BP	8	1	0.116191
GO:0040015	negative regulation of multicellular organism growth	BP	8	1	0.116191
GO:0045324	late endosome to vacuole transport	BP	8	1	0.116191
GO:0031082	BLOC complex	CC	8	1	0.116191
GO:0044327	dendritic spine head	CC	8	1	0.116191
GO:0101031	chaperone complex	CC	8	1	0.116191
GO:0042575	DNA polymerase complex	CC	8	1	0.116191
GO:0005838	proteasome regulatory particle	CC	8	1	0.116191
GO:0030894	replisome	CC	8	1	0.116191
GO:0030127	COPII vesicle coat	CC	8	1	0.116191
GO:0015020	glucuronosyltransferase activity	MF	8	1	0.116191
GO:0015144	carbohydrate transmembrane transporter activity	MF	8	1	0.116191
GO:0046975	histone methyltransferase activity (H3-K36 specific)	MF	8	1	0.116191
GO:0031420	alkali metal ion binding	MF	8	1	0.116191
GO:0008327	methyl-CpG binding	MF	8	1	0.116191
GO:0035004	phosphatidylinositol 3-kinase activity	MF	8	1	0.116191
GO:0030228	lipoprotein particle receptor activity	MF	8	1	0.116191
GO:0003899	DNA-directed 5'-3' RNA polymerase activity	MF	8	1	0.116191
GO:0006974	cellular response to DNA damage stimulus	BP	322	8	0.118845
GO:0040007	growth	BP	429	10	0.119082
GO:0031461	cullin-RING ubiquitin ligase complex	CC	80	3	0.123492
GO:0030055	cell-substrate junction	CC	80	3	0.123492
GO:0051047	positive regulation of secretion	BP	125	4	0.124283
GO:0099699	integral component of synaptic membrane	CC	125	4	0.124283
GO:2000779	regulation of double-strand break repair	BP	40	2	0.12458
GO:0001669	acrosomal vesicle	CC	40	2	0.12458
GO:0035097	histone methyltransferase complex	CC	40	2	0.12458
GO:0080134	regulation of response to stress	BP	435	10	0.127226
GO:1903363	negative regulation of cellular protein catabolic process	BP	41	2	0.129719
GO:0048041	focal adhesion assembly	BP	41	2	0.129719
GO:0070129	regulation of mitochondrial translation	BP	9	1	0.129741
GO:0006999	nuclear pore organization	BP	9	1	0.129741
GO:0051573	negative regulation of histone H3-K9 methylation	BP	9	1	0.129741
GO:0098969	neurotransmitter receptor transport to postsynaptic membrane	BP	9	1	0.129741
GO:1903540	establishment of protein localization to postsynaptic membrane	BP	9	1	0.129741
GO:0042311	vasodilation	BP	9	1	0.129741
GO:0002691	regulation of cellular extravasation	BP	9	1	0.129741
GO:0006883	cellular sodium ion homeostasis	BP	9	1	0.129741
GO:0035791	platelet-derived growth factor receptor-beta signaling pathway	BP	9	1	0.129741
GO:0090344	negative regulation of cell aging	BP	9	1	0.129741
GO:0010869	regulation of receptor biosynthetic process	BP	9	1	0.129741
GO:0032800	receptor biosynthetic process	BP	9	1	0.129741
GO:0001910	regulation of leukocyte mediated cytotoxicity	BP	9	1	0.129741
GO:0045736	negative regulation of cyclin-dependent protein serine/threonine kinase activity	BP	9	1	0.129741
GO:1904030	negative regulation of cyclin-dependent protein kinase activity	BP	9	1	0.129741
GO:0001833	inner cell mass cell proliferation	BP	9	1	0.129741
GO:0098917	retrograde trans-synaptic signaling	BP	9	1	0.129741
GO:0099545	trans-synaptic signaling by trans-synaptic complex	BP	9	1	0.129741
GO:0048261	negative regulation of receptor-mediated endocytosis	BP	9	1	0.129741
GO:0031629	synaptic vesicle fusion to presynaptic active zone membrane	BP	9	1	0.129741
GO:0099500	vesicle fusion to plasma membrane	BP	9	1	0.129741
GO:0036124	histone H3-K9 trimethylation	BP	9	1	0.129741
GO:2001034	positive regulation of double-strand break repair via nonhomologous end joining	BP	9	1	0.129741
GO:0001829	trophectodermal cell differentiation	BP	9	1	0.129741
GO:0001518	voltage-gated sodium channel complex	CC	9	1	0.129741
GO:0098684	photoreceptor ribbon synapse	CC	9	1	0.129741
GO:0022624	proteasome accessory complex	CC	9	1	0.129741
GO:0038201	TOR complex	CC	9	1	0.129741
GO:0034062	5'-3' RNA polymerase activity	MF	9	1	0.129741
GO:0097747	RNA polymerase activity	MF	9	1	0.129741
GO:0004559	alpha-mannosidase activity	MF	9	1	0.129741
GO:0015924	mannosyl-oligosaccharide mannosidase activity	MF	9	1	0.129741
GO:0008353	RNA polymerase II CTD heptapeptide repeat kinase activity	MF	9	1	0.129741
GO:0005520	insulin-like growth factor binding	MF	9	1	0.129741
GO:0030515	snoRNA binding	MF	9	1	0.129741
GO:0042800	histone methyltransferase activity (H3-K4 specific)	MF	9	1	0.129741
GO:0030198	extracellular matrix organization	BP	82	3	0.130328
GO:0010498	proteasomal protein catabolic process	BP	226	6	0.13184
GO:0048638	regulation of developmental growth	BP	176	5	0.131959
GO:0043062	extracellular structure organization	BP	83	3	0.133796
GO:0034660	ncRNA metabolic process	BP	177	5	0.134242
GO:0000280	nuclear division	BP	177	5	0.134242
GO:0046785	microtubule polymerization	BP	42	2	0.134908
GO:0010923	negative regulation of phosphatase activity	BP	42	2	0.134908
GO:0070382	exocytic vesicle	CC	129	4	0.135036
GO:0022604	regulation of cell morphogenesis	BP	280	7	0.136305
GO:0016071	mRNA metabolic process	BP	280	7	0.136305
GO:0010639	negative regulation of organelle organization	BP	178	5	0.136542
GO:1905037	autophagosome organization	BP	43	2	0.140143
GO:0008033	tRNA processing	BP	43	2	0.140143
GO:0070851	growth factor receptor binding	MF	43	2	0.140143
GO:0051258	protein polymerization	BP	131	4	0.140552
GO:0003714	transcription corepressor activity	MF	85	3	0.140827
GO:0007289	spermatid nucleus differentiation	BP	10	1	0.143086
GO:0033169	histone H3-K9 demethylation	BP	10	1	0.143086
GO:0060088	auditory receptor cell stereocilium organization	BP	10	1	0.143086
GO:0098877	neurotransmitter receptor transport to plasma membrane	BP	10	1	0.143086
GO:0045686	negative regulation of glial cell differentiation	BP	10	1	0.143086
GO:0048710	regulation of astrocyte differentiation	BP	10	1	0.143086
GO:0010452	histone H3-K36 methylation	BP	10	1	0.143086
GO:0099159	regulation of modification of postsynaptic structure	BP	10	1	0.143086
GO:0006516	glycoprotein catabolic process	BP	10	1	0.143086
GO:0070861	regulation of protein exit from endoplasmic reticulum	BP	10	1	0.143086
GO:0006829	zinc ion transport	BP	10	1	0.143086
GO:0032509	endosome transport via multivesicular body sorting pathway	BP	10	1	0.143086
GO:0071985	multivesicular body sorting pathway	BP	10	1	0.143086
GO:0050891	multicellular organismal water homeostasis	BP	10	1	0.143086
GO:0098814	spontaneous synaptic transmission	BP	10	1	0.143086
GO:0031341	regulation of cell killing	BP	10	1	0.143086
GO:0060218	hematopoietic stem cell differentiation	BP	10	1	0.143086
GO:1901532	regulation of hematopoietic progenitor cell differentiation	BP	10	1	0.143086
GO:0039531	regulation of viral-induced cytoplasmic pattern recognition receptor signaling pathway	BP	10	1	0.143086
GO:2000042	negative regulation of double-strand break repair via homologous recombination	BP	10	1	0.143086
GO:0090110	COPII-coated vesicle cargo loading	BP	10	1	0.143086
GO:0043073	germ cell nucleus	CC	10	1	0.143086
GO:0098871	postsynaptic actin cytoskeleton	CC	10	1	0.143086
GO:0032454	histone demethylase activity (H3-K9 specific)	MF	10	1	0.143086
GO:0008143	poly(A) binding	MF	10	1	0.143086
GO:0016307	phosphatidylinositol phosphate kinase activity	MF	10	1	0.143086
GO:0015923	mannosidase activity	MF	10	1	0.143086
GO:0051537	2 iron, 2 sulfur cluster binding	MF	10	1	0.143086
GO:0016628	oxidoreductase activity, acting on the CH-CH group of donors, NAD or NADP as acceptor	MF	10	1	0.143086
GO:0042287	MHC protein binding	MF	10	1	0.143086
GO:0047555	3',5'-cyclic-GMP phosphodiesterase activity	MF	10	1	0.143086
GO:0019783	ubiquitin-like protein-specific protease activity	MF	10	1	0.143086
GO:0008373	sialyltransferase activity	MF	10	1	0.143086
GO:0009895	negative regulation of catabolic process	BP	132	4	0.143344
GO:0005938	cell cortex	CC	132	4	0.143344
GO:0010927	cellular component assembly involved in morphogenesis	BP	44	2	0.145421
GO:0000792	heterochromatin	CC	44	2	0.145421
GO:0030029	actin filament-based process	BP	340	8	0.148303
GO:0032940	secretion by cell	BP	340	8	0.148303
GO:1901575	organic substance catabolic process	BP	736	15	0.150664
GO:0045995	regulation of embryonic development	BP	45	2	0.150741
GO:0007044	cell-substrate junction assembly	BP	45	2	0.150741
GO:0034708	methyltransferase complex	CC	45	2	0.150741
GO:0015399	primary active transmembrane transporter activity	MF	45	2	0.150741
GO:0042626	ATPase-coupled transmembrane transporter activity	MF	45	2	0.150741
GO:0051650	establishment of vesicle localization	BP	88	3	0.151604
GO:0060047	heart contraction	BP	88	3	0.151604
GO:0045595	regulation of cell differentiation	BP	739	15	0.154279
GO:0031410	cytoplasmic vesicle	CC	739	15	0.154279
GO:0050793	regulation of developmental process	BP	1035	20	0.155172
GO:0004386	helicase activity	MF	89	3	0.155254
GO:0097120	receptor localization to synapse	BP	46	2	0.156099
GO:0031110	regulation of microtubule polymerization or depolymerization	BP	46	2	0.156099
GO:0043488	regulation of mRNA stability	BP	46	2	0.156099
GO:0062125	regulation of mitochondrial gene expression	BP	11	1	0.156229
GO:0030859	polarized epithelial cell differentiation	BP	11	1	0.156229
GO:0071675	regulation of mononuclear cell migration	BP	11	1	0.156229
GO:0002093	auditory receptor cell morphogenesis	BP	11	1	0.156229
GO:0050707	regulation of cytokine secretion	BP	11	1	0.156229
GO:0072395	signal transduction involved in cell cycle checkpoint	BP	11	1	0.156229
GO:0072401	signal transduction involved in DNA integrity checkpoint	BP	11	1	0.156229
GO:0072422	signal transduction involved in DNA damage checkpoint	BP	11	1	0.156229
GO:0030970	retrograde protein transport, ER to cytosol	BP	11	1	0.156229
GO:1903513	endoplasmic reticulum to cytosol transport	BP	11	1	0.156229
GO:0034331	cell junction maintenance	BP	11	1	0.156229
GO:0009154	purine ribonucleotide catabolic process	BP	11	1	0.156229
GO:0009261	ribonucleotide catabolic process	BP	11	1	0.156229
GO:0051788	response to misfolded protein	BP	11	1	0.156229
GO:0071218	cellular response to misfolded protein	BP	11	1	0.156229
GO:0090049	regulation of cell migration involved in sprouting angiogenesis	BP	11	1	0.156229
GO:0030104	water homeostasis	BP	11	1	0.156229
GO:0060080	inhibitory postsynaptic potential	BP	11	1	0.156229
GO:0001909	leukocyte mediated cytotoxicity	BP	11	1	0.156229
GO:0021694	cerebellar Purkinje cell layer formation	BP	11	1	0.156229
GO:0021702	cerebellar Purkinje cell differentiation	BP	11	1	0.156229
GO:0030953	astral microtubule organization	BP	11	1	0.156229
GO:0043243	positive regulation of protein-containing complex disassembly	BP	11	1	0.156229
GO:0000731	DNA synthesis involved in DNA repair	BP	11	1	0.156229
GO:0099571	postsynaptic cytoskeleton	CC	11	1	0.156229
GO:0012507	ER to Golgi transport vesicle membrane	CC	11	1	0.156229
GO:0015932	nucleobase-containing compound transmembrane transporter activity	MF	11	1	0.156229
GO:1901505	carbohydrate derivative transmembrane transporter activity	MF	11	1	0.156229
GO:0016860	intramolecular oxidoreductase activity	MF	11	1	0.156229
GO:0005248	voltage-gated sodium channel activity	MF	11	1	0.156229
GO:0005504	fatty acid binding	MF	11	1	0.156229
GO:0016405	CoA-ligase activity	MF	11	1	0.156229
GO:0030371	translation repressor activity	MF	11	1	0.156229
GO:0050780	dopamine receptor binding	MF	11	1	0.156229
GO:0008266	poly(U) RNA binding	MF	11	1	0.156229
GO:0099240	intrinsic component of synaptic membrane	CC	137	4	0.157629
GO:0097708	intracellular vesicle	CC	742	15	0.157943
GO:0051240	positive regulation of multicellular organismal process	BP	684	14	0.158092
GO:0006814	sodium ion transport	BP	90	3	0.158932
GO:0150115	cell-substrate junction organization	BP	47	2	0.161494
GO:0005794	Golgi apparatus	CC	629	13	0.161732
GO:0042277	peptide binding	MF	91	3	0.162636
GO:0065003	protein-containing complex assembly	BP	517	11	0.165165
GO:1903530	regulation of secretion by cell	BP	242	6	0.165434
GO:0007623	circadian rhythm	BP	92	3	0.166367
GO:0002697	regulation of immune effector process	BP	92	3	0.166367
GO:0003015	heart process	BP	92	3	0.166367
GO:0035305	negative regulation of dephosphorylation	BP	48	2	0.166923
GO:0009056	catabolic process	BP	868	17	0.168102
GO:0090183	regulation of kidney development	BP	12	1	0.169172
GO:0055075	potassium ion homeostasis	BP	12	1	0.169172
GO:0098885	modification of postsynaptic actin cytoskeleton	BP	12	1	0.169172
GO:0006195	purine nucleotide catabolic process	BP	12	1	0.169172
GO:0045648	positive regulation of erythrocyte differentiation	BP	12	1	0.169172
GO:0051016	barbed-end actin filament capping	BP	12	1	0.169172
GO:0035235	ionotropic glutamate receptor signaling pathway	BP	12	1	0.169172
GO:0015012	heparan sulfate proteoglycan biosynthetic process	BP	12	1	0.169172
GO:0060216	definitive hemopoiesis	BP	12	1	0.169172
GO:0032728	positive regulation of interferon-beta production	BP	12	1	0.169172
GO:0000460	maturation of 5.8S rRNA	BP	12	1	0.169172
GO:0039528	cytoplasmic pattern recognition receptor signaling pathway in response to virus	BP	12	1	0.169172
GO:0044305	calyx of Held	CC	12	1	0.169172
GO:0005942	phosphatidylinositol 3-kinase complex	CC	12	1	0.169172
GO:0052742	phosphatidylinositol kinase activity	MF	12	1	0.169172
GO:0004867	serine-type endopeptidase inhibitor activity	MF	12	1	0.169172
GO:0006396	RNA processing	BP	353	8	0.171636
GO:0036503	ERAD pathway	BP	49	2	0.172384
GO:0055067	monovalent inorganic cation homeostasis	BP	49	2	0.172384
GO:0001837	epithelial to mesenchymal transition	BP	49	2	0.172384
GO:0098793	presynapse	CC	299	7	0.172863
GO:0006897	endocytosis	BP	246	6	0.174367
GO:0045087	innate immune response	BP	143	4	0.175442
GO:0006457	protein folding	BP	50	2	0.177874
GO:0043487	regulation of RNA stability	BP	50	2	0.177874
GO:0014065	phosphatidylinositol 3-kinase signaling	BP	50	2	0.177874
GO:0010811	positive regulation of cell-substrate adhesion	BP	50	2	0.177874
GO:0051606	detection of stimulus	BP	50	2	0.177874
GO:0003729	mRNA binding	MF	144	4	0.178477
GO:0030036	actin cytoskeleton organization	BP	302	7	0.179003
GO:0031974	membrane-enclosed lumen	CC	1734	31	0.180182
GO:0043233	organelle lumen	CC	1734	31	0.180182
GO:0070013	intracellular organelle lumen	CC	1734	31	0.180182
GO:0016236	macroautophagy	BP	96	3	0.18154
GO:0032984	protein-containing complex disassembly	BP	96	3	0.18154
GO:2001020	regulation of response to DNA damage stimulus	BP	96	3	0.18154
GO:2001032	regulation of double-strand break repair via nonhomologous end joining	BP	13	1	0.181918
GO:0031063	regulation of histone deacetylation	BP	13	1	0.181918
GO:0033962	P-body assembly	BP	13	1	0.181918
GO:0050663	cytokine secretion	BP	13	1	0.181918
GO:1905244	regulation of modification of synaptic structure	BP	13	1	0.181918
GO:1904292	regulation of ERAD pathway	BP	13	1	0.181918
GO:0031954	positive regulation of protein autophosphorylation	BP	13	1	0.181918
GO:0006907	pinocytosis	BP	13	1	0.181918
GO:0021692	cerebellar Purkinje cell layer morphogenesis	BP	13	1	0.181918
GO:1902745	positive regulation of lamellipodium organization	BP	13	1	0.181918
GO:0035459	vesicle cargo loading	BP	13	1	0.181918
GO:0090114	COPII-coated vesicle budding	BP	13	1	0.181918
GO:0005721	pericentric heterochromatin	CC	13	1	0.181918
GO:0070971	endoplasmic reticulum exit site	CC	13	1	0.181918
GO:0004864	protein phosphatase inhibitor activity	MF	13	1	0.181918
GO:0017056	structural constituent of nuclear pore	MF	13	1	0.181918
GO:0070717	poly-purine tract binding	MF	13	1	0.181918
GO:0016878	acid-thiol ligase activity	MF	13	1	0.181918
GO:0015036	disulfide oxidoreductase activity	MF	13	1	0.181918
GO:0140029	exocytic process	BP	51	2	0.183392
GO:2000300	regulation of synaptic vesicle exocytosis	BP	51	2	0.183392
GO:0031589	cell-substrate adhesion	BP	146	4	0.184601
GO:0007269	neurotransmitter secretion	BP	97	3	0.185391
GO:0099643	signal release from synapse	BP	97	3	0.185391
GO:0032956	regulation of actin cytoskeleton organization	BP	147	4	0.18769
GO:0030335	positive regulation of cell migration	BP	199	5	0.188678
GO:0097190	apoptotic signaling pathway	BP	199	5	0.188678
GO:0043933	protein-containing complex subunit organization	BP	590	12	0.188756
GO:0009451	RNA modification	BP	52	2	0.188934
GO:0006997	nucleus organization	BP	52	2	0.188934
GO:0060048	cardiac muscle contraction	BP	52	2	0.188934
GO:0006402	mRNA catabolic process	BP	98	3	0.189264
GO:1902275	regulation of chromatin organization	BP	98	3	0.189264
GO:0097193	intrinsic apoptotic signaling pathway	BP	98	3	0.189264
GO:0098687	chromosomal region	CC	148	4	0.190795
GO:0005654	nucleoplasm	CC	1373	25	0.191324
GO:0051301	cell division	BP	254	6	0.19282
GO:0032102	negative regulation of response to external stimulus	BP	99	3	0.193158
GO:0050776	regulation of immune response	BP	149	4	0.193917
GO:0007608	sensory perception of smell	BP	14	1	0.194471
GO:0034260	negative regulation of GTPase activity	BP	14	1	0.194471
GO:0031061	negative regulation of histone methylation	BP	14	1	0.194471
GO:0051570	regulation of histone H3-K9 methylation	BP	14	1	0.194471
GO:0009112	nucleobase metabolic process	BP	14	1	0.194471
GO:0051289	protein homotetramerization	BP	14	1	0.194471
GO:0014014	negative regulation of gliogenesis	BP	14	1	0.194471
GO:2000780	negative regulation of double-strand break repair	BP	14	1	0.194471
GO:0048791	calcium ion-regulated exocytosis of neurotransmitter	BP	14	1	0.194471
GO:0048536	spleen development	BP	14	1	0.194471
GO:0019934	cGMP-mediated signaling	BP	14	1	0.194471
GO:0001832	blastocyst growth	BP	14	1	0.194471
GO:0090162	establishment of epithelial cell polarity	BP	14	1	0.194471
GO:0033268	node of Ranvier	CC	14	1	0.194471
GO:0016592	mediator complex	CC	14	1	0.194471
GO:0005484	SNAP receptor activity	MF	14	1	0.194471
GO:0071949	FAD binding	MF	14	1	0.194471
GO:0030676	Rac guanyl-nucleotide exchange factor activity	MF	14	1	0.194471
GO:0043539	protein serine/threonine kinase activator activity	MF	14	1	0.194471
GO:0003688	DNA replication origin binding	MF	14	1	0.194471
GO:0008187	poly-pyrimidine tract binding	MF	14	1	0.194471
GO:0090630	activation of GTPase activity	BP	53	2	0.194501
GO:0008344	adult locomotory behavior	BP	53	2	0.194501
GO:0030218	erythrocyte differentiation	BP	53	2	0.194501
GO:0001952	regulation of cell-matrix adhesion	BP	53	2	0.194501
GO:2001235	positive regulation of apoptotic signaling pathway	BP	53	2	0.194501
GO:0010632	regulation of epithelial cell migration	BP	100	3	0.197073
GO:0048699	generation of neurons	BP	774	15	0.199901
GO:0051046	regulation of secretion	BP	257	6	0.19993
GO:0045727	positive regulation of translation	BP	54	2	0.200088
GO:0016241	regulation of macroautophagy	BP	54	2	0.200088
GO:0007093	mitotic cell cycle checkpoint	BP	54	2	0.200088
GO:0000077	DNA damage checkpoint	BP	54	2	0.200088
GO:0034446	substrate adhesion-dependent cell spreading	BP	54	2	0.200088
GO:0007052	mitotic spindle organization	BP	54	2	0.200088
GO:0021549	cerebellum development	BP	54	2	0.200088
GO:0051648	vesicle localization	BP	101	3	0.201007
GO:0000375	RNA splicing, via transesterification reactions	BP	101	3	0.201007
GO:0000377	RNA splicing, via transesterification reactions with bulged adenosine as nucleophile	BP	101	3	0.201007
GO:0000398	mRNA splicing, via spliceosome	BP	101	3	0.201007
GO:2000147	positive regulation of cell motility	BP	204	5	0.202055
GO:0031329	regulation of cellular catabolic process	BP	313	7	0.202297
GO:0007283	spermatogenesis	BP	205	5	0.204769
GO:0048285	organelle fission	BP	205	5	0.204769
GO:0050714	positive regulation of protein secretion	BP	55	2	0.205695
GO:0000724	double-strand break repair via homologous recombination	BP	55	2	0.205695
GO:0000725	recombinational repair	BP	55	2	0.205695
GO:2001242	regulation of intrinsic apoptotic signaling pathway	BP	55	2	0.205695
GO:0008094	DNA-dependent ATPase activity	MF	55	2	0.205695
GO:0045806	negative regulation of endocytosis	BP	15	1	0.206833
GO:0060219	camera-type eye photoreceptor cell differentiation	BP	15	1	0.206833
GO:0051294	establishment of spindle orientation	BP	15	1	0.206833
GO:0060117	auditory receptor cell development	BP	15	1	0.206833
GO:0034063	stress granule assembly	BP	15	1	0.206833
GO:0045738	negative regulation of DNA repair	BP	15	1	0.206833
GO:0006515	protein quality control for misfolded or incompletely synthesized proteins	BP	15	1	0.206833
GO:1903672	positive regulation of sprouting angiogenesis	BP	15	1	0.206833
GO:1901889	negative regulation of cell junction assembly	BP	15	1	0.206833
GO:0001906	cell killing	BP	15	1	0.206833
GO:0021533	cell differentiation in hindbrain	BP	15	1	0.206833
GO:0030201	heparan sulfate proteoglycan metabolic process	BP	15	1	0.206833
GO:0034706	sodium channel complex	CC	15	1	0.206833
GO:0000795	synaptonemal complex	CC	15	1	0.206833
GO:0099086	synaptonemal structure	CC	15	1	0.206833
GO:0043596	nuclear replication fork	CC	15	1	0.206833
GO:0019212	phosphatase inhibitor activity	MF	15	1	0.206833
GO:0008139	nuclear localization sequence binding	MF	15	1	0.206833
GO:0097718	disordered domain specific binding	MF	15	1	0.206833
GO:0006810	transport	BP	1636	29	0.206947
GO:0003712	transcription coregulator activity	MF	206	5	0.207496
GO:0030154	cell differentiation	BP	1512	27	0.207628
GO:0031965	nuclear membrane	CC	103	3	0.208932
GO:0000956	nuclear-transcribed mRNA catabolic process	BP	56	2	0.211319
GO:0035592	establishment of protein localization to extracellular region	BP	155	4	0.212978
GO:0015629	actin cytoskeleton	CC	208	5	0.212987
GO:0031982	vesicle	CC	784	15	0.21404
GO:0046903	secretion	BP	375	8	0.214652
GO:0040017	positive regulation of locomotion	BP	209	5	0.21575
GO:0022613	ribonucleoprotein complex biogenesis	BP	156	4	0.216207
GO:0006417	regulation of translation	BP	156	4	0.216207
GO:0042254	ribosome biogenesis	BP	105	3	0.216928
GO:0034976	response to endoplasmic reticulum stress	BP	105	3	0.216928
GO:1901888	regulation of cell junction assembly	BP	105	3	0.216928
GO:0035966	response to topologically incorrect protein	BP	57	2	0.216959
GO:0022037	metencephalon development	BP	57	2	0.216959
GO:0008037	cell recognition	BP	57	2	0.216959
GO:0000149	SNARE binding	MF	57	2	0.216959
GO:0042255	ribosome assembly	BP	16	1	0.219008
GO:0016242	negative regulation of macroautophagy	BP	16	1	0.219008
GO:0000289	nuclear-transcribed mRNA poly(A) tail shortening	BP	16	1	0.219008
GO:0032435	negative regulation of proteasomal ubiquitin-dependent protein catabolic process	BP	16	1	0.219008
GO:0009166	nucleotide catabolic process	BP	16	1	0.219008
GO:1901292	nucleoside phosphate catabolic process	BP	16	1	0.219008
GO:2000772	regulation of cellular senescence	BP	16	1	0.219008
GO:0007339	binding of sperm to zona pellucida	BP	16	1	0.219008
GO:0016572	histone phosphorylation	BP	16	1	0.219008
GO:2001238	positive regulation of extrinsic apoptotic signaling pathway	BP	16	1	0.219008
GO:0006270	DNA replication initiation	BP	16	1	0.219008
GO:0035914	skeletal muscle cell differentiation	BP	16	1	0.219008
GO:0030490	maturation of SSU-rRNA	BP	16	1	0.219008
GO:0032040	small-subunit processome	CC	16	1	0.219008
GO:0097525	spliceosomal snRNP complex	CC	16	1	0.219008
GO:0001103	RNA polymerase II repressing transcription factor binding	MF	16	1	0.219008
GO:0015370	solute:sodium symporter activity	MF	16	1	0.219008
GO:0005154	epidermal growth factor receptor binding	MF	16	1	0.219008
GO:0010608	posttranscriptional regulation of gene expression	BP	211	5	0.22131
GO:0043065	positive regulation of apoptotic process	BP	211	5	0.22131
GO:1904018	positive regulation of vasculature development	BP	58	2	0.222613
GO:0031333	negative regulation of protein-containing complex assembly	BP	58	2	0.222613
GO:0034101	erythrocyte homeostasis	BP	58	2	0.222613
GO:0061013	regulation of mRNA catabolic process	BP	58	2	0.222613
GO:0071692	protein localization to extracellular region	BP	158	4	0.222705
GO:0043068	positive regulation of programmed cell death	BP	212	5	0.224108
GO:0051093	negative regulation of developmental process	BP	380	8	0.224985
GO:0031667	response to nutrient levels	BP	107	3	0.224988
GO:0000166	nucleotide binding	MF	913	17	0.226149
GO:1901265	nucleoside phosphate binding	MF	913	17	0.226149
GO:0043086	negative regulation of catalytic activity	BP	213	5	0.226916
GO:0051272	positive regulation of cellular component movement	BP	213	5	0.226916
GO:0031570	DNA integrity checkpoint	BP	59	2	0.228279
GO:0051225	spindle assembly	BP	59	2	0.228279
GO:0048660	regulation of smooth muscle cell proliferation	BP	59	2	0.228279
GO:0051129	negative regulation of cellular component organization	BP	325	7	0.228995
GO:0045055	regulated exocytosis	BP	108	3	0.229041
GO:0060627	regulation of vesicle-mediated transport	BP	269	6	0.229316
GO:0048232	male gamete generation	BP	214	5	0.229735
GO:0000902	cell morphogenesis	BP	557	11	0.230432
GO:0043331	response to dsRNA	BP	17	1	0.230998
GO:0032527	protein exit from endoplasmic reticulum	BP	17	1	0.230998
GO:0000959	mitochondrial RNA metabolic process	BP	17	1	0.230998
GO:1904646	cellular response to amyloid-beta	BP	17	1	0.230998
GO:0050974	detection of mechanical stimulus involved in sensory perception	BP	17	1	0.230998
GO:0086010	membrane depolarization during action potential	BP	17	1	0.230998
GO:0002042	cell migration involved in sprouting angiogenesis	BP	17	1	0.230998
GO:0090342	regulation of cell aging	BP	17	1	0.230998
GO:0045599	negative regulation of fat cell differentiation	BP	17	1	0.230998
GO:0035036	sperm-egg recognition	BP	17	1	0.230998
GO:0051693	actin filament capping	BP	17	1	0.230998
GO:0021697	cerebellar cortex formation	BP	17	1	0.230998
GO:0001953	negative regulation of cell-matrix adhesion	BP	17	1	0.230998
GO:0002753	cytoplasmic pattern recognition receptor signaling pathway	BP	17	1	0.230998
GO:0031941	filamentous actin	CC	17	1	0.230998
GO:0060077	inhibitory synapse	CC	17	1	0.230998
GO:0097470	ribbon synapse	CC	17	1	0.230998
GO:0016667	oxidoreductase activity, acting on a sulfur group of donors	MF	17	1	0.230998
GO:0050681	androgen receptor binding	MF	17	1	0.230998
GO:0004693	cyclin-dependent protein serine/threonine kinase activity	MF	17	1	0.230998
GO:0097472	cyclin-dependent protein kinase activity	MF	17	1	0.230998
GO:1902903	regulation of supramolecular fiber organization	BP	161	4	0.232548
GO:0048872	homeostasis of number of cells	BP	109	3	0.233108
GO:0009894	regulation of catabolic process	BP	384	8	0.233384
GO:0002793	positive regulation of peptide secretion	BP	60	2	0.233955
GO:0034968	histone lysine methylation	BP	60	2	0.233955
GO:0031109	microtubule polymerization or depolymerization	BP	60	2	0.233955
GO:0006941	striated muscle contraction	BP	60	2	0.233955
GO:0009952	anterior/posterior pattern specification	BP	60	2	0.233955
GO:0022603	regulation of anatomical structure morphogenesis	BP	444	9	0.237911
GO:0002684	positive regulation of immune system process	BP	217	5	0.238254
GO:0032970	regulation of actin filament-based process	BP	163	4	0.239172
GO:0000723	telomere maintenance	BP	61	2	0.239641
GO:0032200	telomere organization	BP	61	2	0.239641
GO:0035725	sodium ion transmembrane transport	BP	61	2	0.239641
GO:0019933	cAMP-mediated signaling	BP	61	2	0.239641
GO:0010921	regulation of phosphatase activity	BP	61	2	0.239641
GO:0048659	smooth muscle cell proliferation	BP	61	2	0.239641
GO:0006836	neurotransmitter transport	BP	111	3	0.241281
GO:0001505	regulation of neurotransmitter levels	BP	111	3	0.241281
GO:0070161	anchoring junction	CC	274	6	0.241964
GO:1990234	transferase complex	CC	331	7	0.242792
GO:0045494	photoreceptor cell maintenance	BP	18	1	0.242805
GO:0009187	cyclic nucleotide metabolic process	BP	18	1	0.242805
GO:0010332	response to gamma radiation	BP	18	1	0.242805
GO:0021772	olfactory bulb development	BP	18	1	0.242805
GO:1990573	potassium ion import across plasma membrane	BP	18	1	0.242805
GO:1904645	response to amyloid-beta	BP	18	1	0.242805
GO:0099010	modification of postsynaptic structure	BP	18	1	0.242805
GO:1903861	positive regulation of dendrite extension	BP	18	1	0.242805
GO:0042220	response to cocaine	BP	18	1	0.242805
GO:0033260	nuclear DNA replication	BP	18	1	0.242805
GO:1902807	negative regulation of cell cycle G1/S phase transition	BP	18	1	0.242805
GO:2000134	negative regulation of G1/S transition of mitotic cell cycle	BP	18	1	0.242805
GO:0048194	Golgi vesicle budding	BP	18	1	0.242805
GO:0005790	smooth endoplasmic reticulum	CC	18	1	0.242805
GO:0008180	COP9 signalosome	CC	18	1	0.242805
GO:0098831	presynaptic active zone cytoplasmic component	CC	18	1	0.242805
GO:0035371	microtubule plus-end	CC	18	1	0.242805
GO:0030532	small nuclear ribonucleoprotein complex	CC	18	1	0.242805
GO:0042162	telomeric DNA binding	MF	18	1	0.242805
GO:0050661	NADP binding	MF	18	1	0.242805
GO:0008375	acetylglucosaminyltransferase activity	MF	18	1	0.242805
GO:0035198	miRNA binding	MF	18	1	0.242805
GO:0005246	calcium channel regulator activity	MF	18	1	0.242805
GO:0016877	ligase activity, forming carbon-sulfur bonds	MF	18	1	0.242805
GO:0008083	growth factor activity	MF	18	1	0.242805
GO:0004112	cyclic-nucleotide phosphodiesterase activity	MF	18	1	0.242805
GO:0004114	3',5'-cyclic-nucleotide phosphodiesterase activity	MF	18	1	0.242805
GO:0048869	cellular developmental process	BP	1544	27	0.243591
GO:1903034	regulation of response to wounding	BP	62	2	0.245333
GO:0031647	regulation of protein stability	BP	112	3	0.245386
GO:0006401	RNA catabolic process	BP	113	3	0.249503
GO:0006282	regulation of DNA repair	BP	63	2	0.251032
GO:0018022	peptidyl-lysine methylation	BP	63	2	0.251032
GO:0008234	cysteine-type peptidase activity	MF	63	2	0.251032
GO:0033218	amide binding	MF	114	3	0.253631
GO:2000785	regulation of autophagosome assembly	BP	19	1	0.254434
GO:0016233	telomere capping	BP	19	1	0.254434
GO:0007606	sensory perception of chemical stimulus	BP	19	1	0.254434
GO:0051567	histone H3-K9 methylation	BP	19	1	0.254434
GO:0072527	pyrimidine-containing compound metabolic process	BP	19	1	0.254434
GO:0071674	mononuclear cell migration	BP	19	1	0.254434
GO:1902743	regulation of lamellipodium organization	BP	19	1	0.254434
GO:0021988	olfactory lobe development	BP	19	1	0.254434
GO:0032608	interferon-beta production	BP	19	1	0.254434
GO:0032648	regulation of interferon-beta production	BP	19	1	0.254434
GO:0090317	negative regulation of intracellular protein transport	BP	19	1	0.254434
GO:0045123	cellular extravasation	BP	19	1	0.254434
GO:0097755	positive regulation of blood vessel diameter	BP	19	1	0.254434
GO:0006024	glycosaminoglycan biosynthetic process	BP	19	1	0.254434
GO:0007157	heterophilic cell-cell adhesion via plasma membrane cell adhesion molecules	BP	19	1	0.254434
GO:0006919	activation of cysteine-type endopeptidase activity involved in apoptotic process	BP	19	1	0.254434
GO:0048255	mRNA stabilization	BP	19	1	0.254434
GO:0032481	positive regulation of type I interferon production	BP	19	1	0.254434
GO:0033692	cellular polysaccharide biosynthetic process	BP	19	1	0.254434
GO:0001947	heart looping	BP	19	1	0.254434
GO:0031201	SNARE complex	CC	19	1	0.254434
GO:0031463	Cul3-RING ubiquitin ligase complex	CC	19	1	0.254434
GO:0016627	oxidoreductase activity, acting on the CH-CH group of donors	MF	19	1	0.254434
GO:0033293	monocarboxylic acid binding	MF	19	1	0.254434
GO:0005272	sodium channel activity	MF	19	1	0.254434
GO:0016706	2-oxoglutarate-dependent dioxygenase activity	MF	19	1	0.254434
GO:0038024	cargo receptor activity	MF	19	1	0.254434
GO:0044772	mitotic cell cycle phase transition	BP	168	4	0.255922
GO:0034250	positive regulation of cellular amide metabolic process	BP	64	2	0.256734
GO:0050905	neuromuscular process	BP	64	2	0.256734
GO:0035418	protein localization to synapse	BP	64	2	0.256734
GO:0005681	spliceosomal complex	CC	64	2	0.256734
GO:0072686	mitotic spindle	CC	64	2	0.256734
GO:0048598	embryonic morphogenesis	BP	224	5	0.258469
GO:0022008	neurogenesis	BP	814	15	0.259078
GO:0046873	metal ion transmembrane transporter activity	MF	169	4	0.259302
GO:0043207	response to external biotic stimulus	BP	281	6	0.26002
GO:0051707	response to other organism	BP	281	6	0.26002
GO:0005524	ATP binding	MF	694	13	0.260927
GO:0010506	regulation of autophagy	BP	116	3	0.261917
GO:0005802	trans-Golgi network	CC	116	3	0.261917
GO:0043197	dendritic spine	CC	116	3	0.261917
GO:0031669	cellular response to nutrient levels	BP	65	2	0.262439
GO:0030165	PDZ domain binding	MF	65	2	0.262439
GO:0051960	regulation of nervous system development	BP	516	10	0.263892
GO:1903573	negative regulation of response to endoplasmic reticulum stress	BP	20	1	0.265885
GO:0001754	eye photoreceptor cell differentiation	BP	20	1	0.265885
GO:0001895	retina homeostasis	BP	20	1	0.265885
GO:0000184	nuclear-transcribed mRNA catabolic process, nonsense-mediated decay	BP	20	1	0.265885
GO:0002708	positive regulation of lymphocyte mediated immunity	BP	20	1	0.265885
GO:0010613	positive regulation of cardiac muscle hypertrophy	BP	20	1	0.265885
GO:0014742	positive regulation of muscle hypertrophy	BP	20	1	0.265885
GO:0014911	positive regulation of smooth muscle cell migration	BP	20	1	0.265885
GO:0031062	positive regulation of histone methylation	BP	20	1	0.265885
GO:1902600	proton transmembrane transport	BP	20	1	0.265885
GO:0030835	negative regulation of actin filament depolymerization	BP	20	1	0.265885
GO:0043124	negative regulation of I-kappaB kinase/NF-kappaB signaling	BP	20	1	0.265885
GO:1901998	toxin transport	BP	20	1	0.265885
GO:0030166	proteoglycan biosynthetic process	BP	20	1	0.265885
GO:0097106	postsynaptic density organization	BP	20	1	0.265885
GO:0061371	determination of heart left/right asymmetry	BP	20	1	0.265885
GO:1990391	DNA repair complex	CC	20	1	0.265885
GO:0098918	structural constituent of synapse	MF	20	1	0.265885
GO:0009991	response to extracellular stimulus	BP	117	3	0.266073
GO:0040008	regulation of growth	BP	284	6	0.267872
GO:0022618	ribonucleoprotein complex assembly	BP	66	2	0.268146
GO:1902850	microtubule cytoskeleton organization involved in mitosis	BP	66	2	0.268146
GO:0051668	localization within membrane	BP	66	2	0.268146
GO:0006261	DNA-dependent DNA replication	BP	66	2	0.268146
GO:0045637	regulation of myeloid cell differentiation	BP	66	2	0.268146
GO:0046928	regulation of neurotransmitter secretion	BP	66	2	0.268146
GO:1903311	regulation of mRNA metabolic process	BP	118	3	0.270238
GO:0044309	neuron spine	CC	118	3	0.270238
GO:0015077	monovalent inorganic cation transmembrane transporter activity	MF	118	3	0.270238
GO:0045664	regulation of neuron differentiation	BP	401	8	0.270275
GO:0034248	regulation of cellular amide metabolic process	BP	173	4	0.27291
GO:0051336	regulation of hydrolase activity	BP	345	7	0.275984
GO:0048729	tissue morphogenesis	BP	230	5	0.276124
GO:0051234	establishment of localization	BP	1698	29	0.27698
GO:0044088	regulation of vacuole organization	BP	21	1	0.277163
GO:0003170	heart valve development	BP	21	1	0.277163
GO:0031529	ruffle organization	BP	21	1	0.277163
GO:0007140	male meiotic nuclear division	BP	21	1	0.277163
GO:0010569	regulation of double-strand break repair via homologous recombination	BP	21	1	0.277163
GO:2000781	positive regulation of double-strand break repair	BP	21	1	0.277163
GO:0042491	inner ear auditory receptor cell differentiation	BP	21	1	0.277163
GO:0002637	regulation of immunoglobulin production	BP	21	1	0.277163
GO:0016447	somatic recombination of immunoglobulin gene segments	BP	21	1	0.277163
GO:1903859	regulation of dendrite extension	BP	21	1	0.277163
GO:0034404	nucleobase-containing small molecule biosynthetic process	BP	21	1	0.277163
GO:0001736	establishment of planar polarity	BP	21	1	0.277163
GO:0007164	establishment of tissue polarity	BP	21	1	0.277163
GO:0001707	mesoderm formation	BP	21	1	0.277163
GO:0006023	aminoglycan biosynthetic process	BP	21	1	0.277163
GO:0021680	cerebellar Purkinje cell layer development	BP	21	1	0.277163
GO:0006289	nucleotide-excision repair	BP	21	1	0.277163
GO:0044786	cell cycle DNA replication	BP	21	1	0.277163
GO:0002832	negative regulation of response to biotic stimulus	BP	21	1	0.277163
GO:0034637	cellular carbohydrate biosynthetic process	BP	21	1	0.277163
GO:0005758	mitochondrial intermembrane space	CC	21	1	0.277163
GO:0003724	RNA helicase activity	MF	21	1	0.277163
GO:0005048	signal sequence binding	MF	21	1	0.277163
GO:0006508	proteolysis	BP	583	11	0.27772
GO:0048511	rhythmic process	BP	120	3	0.278591
GO:0022804	active transmembrane transporter activity	MF	120	3	0.278591
GO:0050767	regulation of neurogenesis	BP	464	9	0.278823
GO:0007286	spermatid development	BP	68	2	0.279558
GO:0042177	negative regulation of protein catabolic process	BP	68	2	0.279558
GO:0002262	myeloid cell homeostasis	BP	68	2	0.279558
GO:0051588	regulation of neurotransmitter transport	BP	68	2	0.279558
GO:0000776	kinetochore	CC	68	2	0.279558
GO:0004674	protein serine/threonine kinase activity	MF	232	5	0.282067
GO:0030234	enzyme regulator activity	MF	348	7	0.283256
GO:0048856	anatomical structure development	BP	2086	35	0.284636
GO:0010942	positive regulation of cell death	BP	233	5	0.285049
GO:0071826	ribonucleoprotein complex subunit organization	BP	69	2	0.285261
GO:0006399	tRNA metabolic process	BP	69	2	0.285261
GO:2001251	negative regulation of chromosome organization	BP	69	2	0.285261
GO:0031023	microtubule organizing center organization	BP	69	2	0.285261
GO:0048839	inner ear development	BP	69	2	0.285261
GO:2000026	regulation of multicellular organismal development	BP	831	15	0.286144
GO:0051128	regulation of cellular component organization	BP	1078	19	0.286189
GO:0036094	small molecule binding	MF	1016	18	0.2862
GO:0097435	supramolecular fiber organization	BP	291	6	0.286426
GO:1990904	ribonucleoprotein complex	CC	234	5	0.288037
GO:1903670	regulation of sprouting angiogenesis	BP	22	1	0.288269
GO:0045454	cell redox homeostasis	BP	22	1	0.288269
GO:0051496	positive regulation of stress fiber assembly	BP	22	1	0.288269
GO:0072676	lymphocyte migration	BP	22	1	0.288269
GO:0086002	cardiac muscle cell action potential involved in contraction	BP	22	1	0.288269
GO:0030834	regulation of actin filament depolymerization	BP	22	1	0.288269
GO:0050982	detection of mechanical stimulus	BP	22	1	0.288269
GO:0019228	neuronal action potential	BP	22	1	0.288269
GO:1902373	negative regulation of mRNA catabolic process	BP	22	1	0.288269
GO:0045910	negative regulation of DNA recombination	BP	22	1	0.288269
GO:0099560	synaptic membrane adhesion	BP	22	1	0.288269
GO:2001244	positive regulation of intrinsic apoptotic signaling pathway	BP	22	1	0.288269
GO:0030134	COPII-coated ER to Golgi transport vesicle	CC	22	1	0.288269
GO:0031624	ubiquitin conjugating enzyme binding	MF	22	1	0.288269
GO:0042169	SH2 domain binding	MF	22	1	0.288269
GO:0016782	transferase activity, transferring sulfur-containing groups	MF	22	1	0.288269
GO:0030182	neuron differentiation	BP	710	13	0.288373
GO:0070646	protein modification by small protein removal	BP	70	2	0.29096
GO:0048015	phosphatidylinositol-mediated signaling	BP	70	2	0.29096
GO:0016571	histone methylation	BP	70	2	0.29096
GO:0098685	Schaffer collateral - CA1 synapse	CC	70	2	0.29096
GO:0009607	response to biotic stimulus	BP	293	6	0.291782
GO:0032553	ribonucleotide binding	MF	836	15	0.29429
GO:0099568	cytoplasmic region	CC	124	3	0.295371
GO:0007033	vacuole organization	BP	71	2	0.296654
GO:0007030	Golgi organization	BP	71	2	0.296654
GO:0002253	activation of immune response	BP	71	2	0.296654
GO:0048017	inositol lipid-mediated signaling	BP	71	2	0.296654
GO:0043489	RNA stabilization	BP	23	1	0.299206
GO:0061647	histone H3-K9 modification	BP	23	1	0.299206
GO:0010812	negative regulation of cell-substrate adhesion	BP	23	1	0.299206
GO:0032835	glomerulus development	BP	23	1	0.299206
GO:0099563	modification of synaptic structure	BP	23	1	0.299206
GO:0030042	actin filament depolymerization	BP	23	1	0.299206
GO:0048332	mesoderm morphogenesis	BP	23	1	0.299206
GO:0000079	regulation of cyclin-dependent protein serine/threonine kinase activity	BP	23	1	0.299206
GO:0009988	cell-cell recognition	BP	23	1	0.299206
GO:0021696	cerebellar cortex morphogenesis	BP	23	1	0.299206
GO:0032420	stereocilium	CC	23	1	0.299206
GO:0022607	cellular component assembly	BP	1087	19	0.299359
GO:0010631	epithelial cell migration	BP	125	3	0.299578
GO:0090130	tissue migration	BP	125	3	0.299578
GO:0090132	epithelium migration	BP	125	3	0.299578
GO:0048515	spermatid differentiation	BP	72	2	0.302342
GO:0005815	microtubule organizing center	CC	356	7	0.302881
GO:0099504	synaptic vesicle cycle	BP	126	3	0.303789
GO:0044770	cell cycle phase transition	BP	182	4	0.303956
GO:0032559	adenyl ribonucleotide binding	MF	719	13	0.304216
GO:0005488	binding	MF	4525	72	0.305391
GO:0030554	adenyl nucleotide binding	MF	720	13	0.305993
GO:0033044	regulation of chromosome organization	BP	183	4	0.307434
GO:0006950	response to stress	BP	1093	19	0.308256
GO:0031146	SCF-dependent proteasomal ubiquitin-dependent protein catabolic process	BP	24	1	0.309977
GO:0035315	hair cell differentiation	BP	24	1	0.309977
GO:1904029	regulation of cyclin-dependent protein kinase activity	BP	24	1	0.309977
GO:0038202	TORC1 signaling	BP	24	1	0.309977
GO:2000463	positive regulation of excitatory postsynaptic potential	BP	24	1	0.309977
GO:0032387	negative regulation of intracellular transport	BP	24	1	0.309977
GO:2000059	negative regulation of ubiquitin-dependent protein catabolic process	BP	24	1	0.309977
GO:0032233	positive regulation of actin filament bundle assembly	BP	24	1	0.309977
GO:0090398	cellular senescence	BP	24	1	0.309977
GO:0007628	adult walking behavior	BP	24	1	0.309977
GO:0031952	regulation of protein autophosphorylation	BP	24	1	0.309977
GO:1903510	mucopolysaccharide metabolic process	BP	24	1	0.309977
GO:0032391	photoreceptor connecting cilium	CC	24	1	0.309977
GO:0120114	Sm-like protein family complex	CC	24	1	0.309977
GO:0061980	regulatory RNA binding	MF	24	1	0.309977
GO:0004866	endopeptidase inhibitor activity	MF	24	1	0.309977
GO:0046488	phosphatidylinositol metabolic process	BP	74	2	0.313694
GO:0030902	hindbrain development	BP	74	2	0.313694
GO:0031668	cellular response to extracellular stimulus	BP	74	2	0.313694
GO:0017124	SH3 domain binding	MF	74	2	0.313694
GO:0016491	oxidoreductase activity	MF	185	4	0.314404
GO:0051239	regulation of multicellular organismal process	BP	1160	20	0.314824
GO:0097367	carbohydrate derivative binding	MF	911	16	0.315773
GO:0014070	response to organic cyclic compound	BP	244	5	0.31822
GO:0048863	stem cell differentiation	BP	75	2	0.319356
GO:0050954	sensory perception of mechanical stimulus	BP	75	2	0.319356
GO:1903305	regulation of regulated secretory pathway	BP	75	2	0.319356
GO:0030658	transport vesicle membrane	CC	75	2	0.319356
GO:0043536	positive regulation of blood vessel endothelial cell migration	BP	25	1	0.320584
GO:0002562	somatic diversification of immune receptors via germline recombination within a single locus	BP	25	1	0.320584
GO:0016444	somatic cell DNA recombination	BP	25	1	0.320584
GO:0016445	somatic diversification of immunoglobulins	BP	25	1	0.320584
GO:0033077	T cell differentiation in thymus	BP	25	1	0.320584
GO:0090659	walking behavior	BP	25	1	0.320584
GO:0003143	embryonic heart tube morphogenesis	BP	25	1	0.320584
GO:0045639	positive regulation of myeloid cell differentiation	BP	25	1	0.320584
GO:0000271	polysaccharide biosynthetic process	BP	25	1	0.320584
GO:0098586	cellular response to virus	BP	25	1	0.320584
GO:1990752	microtubule end	CC	25	1	0.320584
GO:0044295	axonal growth cone	CC	25	1	0.320584
GO:0044390	ubiquitin-like protein conjugating enzyme binding	MF	25	1	0.320584
GO:0018024	histone-lysine N-methyltransferase activity	MF	25	1	0.320584
GO:0030414	peptidase inhibitor activity	MF	25	1	0.320584
GO:0098978	glutamatergic synapse	CC	305	6	0.324334
GO:0098542	defense response to other organism	BP	188	4	0.324887
GO:0030010	establishment of cell polarity	BP	76	2	0.325008
GO:1902414	protein localization to cell junction	BP	76	2	0.325008
GO:0015291	secondary active transmembrane transporter activity	MF	76	2	0.325008
GO:0031981	nuclear lumen	CC	1610	27	0.325976
GO:0045666	positive regulation of neuron differentiation	BP	247	5	0.327363
GO:0000151	ubiquitin ligase complex	CC	132	3	0.329101
GO:0019904	protein domain specific binding	MF	367	7	0.330328
GO:0048762	mesenchymal cell differentiation	BP	77	2	0.330648
GO:0050900	leukocyte migration	BP	77	2	0.330648
GO:0043583	ear development	BP	77	2	0.330648
GO:1901681	sulfur compound binding	MF	77	2	0.330648
GO:0010507	negative regulation of autophagy	BP	26	1	0.33103
GO:0044344	cellular response to fibroblast growth factor stimulus	BP	26	1	0.33103
GO:0071774	response to fibroblast growth factor	BP	26	1	0.33103
GO:0030837	negative regulation of actin filament polymerization	BP	26	1	0.33103
GO:0050729	positive regulation of inflammatory response	BP	26	1	0.33103
GO:0051262	protein tetramerization	BP	26	1	0.33103
GO:0048538	thymus development	BP	26	1	0.33103
GO:0014068	positive regulation of phosphatidylinositol 3-kinase signaling	BP	26	1	0.33103
GO:0009798	axis specification	BP	26	1	0.33103
GO:0099084	postsynaptic specialization organization	BP	26	1	0.33103
GO:0061135	endopeptidase regulator activity	MF	26	1	0.33103
GO:0005096	GTPase activator activity	MF	133	3	0.333323
GO:0009653	anatomical structure morphogenesis	BP	1111	19	0.335451
GO:0140097	catalytic activity, acting on DNA	MF	78	2	0.336276
GO:0007275	multicellular organism development	BP	1937	32	0.336325
GO:0097060	synaptic membrane	CC	250	5	0.336536
GO:0065007	biological regulation	BP	3821	61	0.337234
GO:2001233	regulation of apoptotic signaling pathway	BP	134	3	0.337544
GO:0035639	purine ribonucleoside triphosphate binding	MF	800	14	0.338266
GO:0032543	mitochondrial translation	BP	27	1	0.341316
GO:0090311	regulation of protein deacetylation	BP	27	1	0.341316
GO:0140115	export across plasma membrane	BP	27	1	0.341316
GO:0060563	neuroepithelial cell differentiation	BP	27	1	0.341316
GO:0002706	regulation of lymphocyte mediated immunity	BP	27	1	0.341316
GO:0050688	regulation of defense response to virus	BP	27	1	0.341316
GO:0060350	endochondral bone morphogenesis	BP	27	1	0.341316
GO:0051781	positive regulation of cell division	BP	27	1	0.341316
GO:0045621	positive regulation of lymphocyte differentiation	BP	27	1	0.341316
GO:0006029	proteoglycan metabolic process	BP	27	1	0.341316
GO:0000502	proteasome complex	CC	27	1	0.341316
GO:0031970	organelle envelope lumen	CC	27	1	0.341316
GO:0015294	solute:cation symporter activity	MF	27	1	0.341316
GO:0035064	methylated histone binding	MF	27	1	0.341316
GO:0140034	methylation-dependent protein binding	MF	27	1	0.341316
GO:0044087	regulation of cellular component biogenesis	BP	432	8	0.341373
GO:0044085	cellular component biogenesis	BP	1178	20	0.341586
GO:0030041	actin filament polymerization	BP	79	2	0.34189
GO:0009615	response to virus	BP	79	2	0.34189
GO:0031346	positive regulation of cell projection organization	BP	252	5	0.342666
GO:0065008	regulation of biological quality	BP	1434	24	0.345749
GO:0007155	cell adhesion	BP	495	9	0.345829
GO:0010605	negative regulation of macromolecule metabolic process	BP	992	17	0.345875
GO:0032269	negative regulation of cellular protein metabolic process	BP	374	7	0.34801
GO:0031324	negative regulation of cellular metabolic process	BP	931	16	0.348719
GO:0060560	developmental growth involved in morphogenesis	BP	137	3	0.3502
GO:0022610	biological adhesion	BP	497	9	0.350258
GO:1901698	response to nitrogen compound	BP	375	7	0.350547
GO:0061326	renal tubule development	BP	28	1	0.351447
GO:1902369	negative regulation of RNA catabolic process	BP	28	1	0.351447
GO:0009116	nucleoside metabolic process	BP	28	1	0.351447
GO:0003407	neural retina development	BP	28	1	0.351447
GO:0002705	positive regulation of leukocyte mediated immunity	BP	28	1	0.351447
GO:0006904	vesicle docking involved in exocytosis	BP	28	1	0.351447
GO:0048708	astrocyte differentiation	BP	28	1	0.351447
GO:0032479	regulation of type I interferon production	BP	28	1	0.351447
GO:0097484	dendrite extension	BP	28	1	0.351447
GO:0050906	detection of stimulus involved in sensory perception	BP	28	1	0.351447
GO:0030203	glycosaminoglycan metabolic process	BP	28	1	0.351447
GO:0099054	presynapse assembly	BP	28	1	0.351447
GO:0042475	odontogenesis of dentin-containing tooth	BP	28	1	0.351447
GO:0008630	intrinsic apoptotic signaling pathway in response to DNA damage	BP	28	1	0.351447
GO:0071013	catalytic step 2 spliceosome	CC	28	1	0.351447
GO:0032421	stereocilium bundle	CC	28	1	0.351447
GO:0005844	polysome	CC	28	1	0.351447
GO:0000993	RNA polymerase II complex binding	MF	28	1	0.351447
GO:0016278	lysine N-methyltransferase activity	MF	28	1	0.351447
GO:0016279	protein-lysine N-methyltransferase activity	MF	28	1	0.351447
GO:0004553	hydrolase activity, hydrolyzing O-glycosyl compounds	MF	28	1	0.351447
GO:0035303	regulation of dephosphorylation	BP	81	2	0.353075
GO:0098693	regulation of synaptic vesicle cycle	BP	81	2	0.353075
GO:0043209	myelin sheath	CC	81	2	0.353075
GO:0045597	positive regulation of cell differentiation	BP	438	8	0.35552
GO:0098796	membrane protein complex	CC	438	8	0.35552
GO:0003012	muscle system process	BP	139	3	0.358627
GO:0006338	chromatin remodeling	BP	82	2	0.358644
GO:0000075	cell cycle checkpoint	BP	82	2	0.358644
GO:0055065	metal ion homeostasis	BP	198	4	0.359977
GO:0048468	cell development	BP	1001	17	0.360532
GO:0070936	protein K48-linked ubiquitination	BP	29	1	0.361423
GO:0042632	cholesterol homeostasis	BP	29	1	0.361423
GO:0055092	sterol homeostasis	BP	29	1	0.361423
GO:0046530	photoreceptor cell differentiation	BP	29	1	0.361423
GO:0000288	nuclear-transcribed mRNA catabolic process, deadenylation-dependent decay	BP	29	1	0.361423
GO:0002200	somatic diversification of immune receptors	BP	29	1	0.361423
GO:0032606	type I interferon production	BP	29	1	0.361423
GO:0031113	regulation of microtubule polymerization	BP	29	1	0.361423
GO:0032587	ruffle membrane	CC	29	1	0.361423
GO:0042054	histone methyltransferase activity	MF	29	1	0.361423
GO:0019888	protein phosphatase regulator activity	MF	29	1	0.361423
GO:0070491	repressing transcription factor binding	MF	29	1	0.361423
GO:0030295	protein kinase activator activity	MF	29	1	0.361423
GO:0009611	response to wounding	BP	140	3	0.362835
GO:0072521	purine-containing compound metabolic process	BP	140	3	0.362835
GO:0043227	membrane-bounded organelle	CC	4040	64	0.363474
GO:0006479	protein methylation	BP	83	2	0.364196
GO:0008213	protein alkylation	BP	83	2	0.364196
GO:0071496	cellular response to external stimulus	BP	83	2	0.364196
GO:0042493	response to drug	BP	83	2	0.364196
GO:0008168	methyltransferase activity	MF	83	2	0.364196
GO:0032991	protein-containing complex	CC	2025	33	0.36665
GO:0019932	second-messenger-mediated signaling	BP	141	3	0.367039
GO:0033043	regulation of organelle organization	BP	567	10	0.368142
GO:0051962	positive regulation of nervous system development	BP	321	6	0.368509
GO:0045444	fat cell differentiation	BP	84	2	0.36973
GO:0036064	ciliary basal body	CC	84	2	0.36973
GO:0016741	transferase activity, transferring one-carbon groups	MF	84	2	0.36973
GO:0030695	GTPase regulator activity	MF	142	3	0.37124
GO:0006900	vesicle budding from membrane	BP	30	1	0.371247
GO:0002066	columnar/cuboidal epithelial cell development	BP	30	1	0.371247
GO:2001243	negative regulation of intrinsic apoptotic signaling pathway	BP	30	1	0.371247
GO:2001021	negative regulation of response to DNA damage stimulus	BP	30	1	0.371247
GO:0014910	regulation of smooth muscle cell migration	BP	30	1	0.371247
GO:0086001	cardiac muscle cell action potential	BP	30	1	0.371247
GO:0006661	phosphatidylinositol biosynthetic process	BP	30	1	0.371247
GO:1905369	endopeptidase complex	CC	30	1	0.371247
GO:0043175	RNA polymerase core enzyme binding	MF	30	1	0.371247
GO:0015297	antiporter activity	MF	30	1	0.371247
GO:0002009	morphogenesis of an epithelium	BP	202	4	0.374029
GO:0022890	inorganic cation transmembrane transporter activity	MF	202	4	0.374029
GO:0030534	adult behavior	BP	85	2	0.375246
GO:0099003	vesicle-mediated transport in synapse	BP	143	3	0.375435
GO:0007276	gamete generation	BP	263	5	0.376504
GO:0098984	neuron to neuron synapse	CC	264	5	0.379585
GO:0009100	glycoprotein metabolic process	BP	144	3	0.379626
GO:0007389	pattern specification process	BP	144	3	0.379626
GO:0060348	bone development	BP	86	2	0.380742
GO:0045861	negative regulation of proteolysis	BP	86	2	0.380742
GO:1902494	catalytic complex	CC	573	10	0.380866
GO:0006303	double-strand break repair via nonhomologous end joining	BP	31	1	0.380922
GO:0062207	regulation of pattern recognition receptor signaling pathway	BP	31	1	0.380922
GO:1904063	negative regulation of cation transmembrane transport	BP	31	1	0.380922
GO:0017156	calcium-ion regulated exocytosis	BP	31	1	0.380922
GO:0021587	cerebellum morphogenesis	BP	31	1	0.380922
GO:0035050	embryonic heart tube development	BP	31	1	0.380922
GO:0006022	aminoglycan metabolic process	BP	31	1	0.380922
GO:0005657	replication fork	CC	31	1	0.380922
GO:0019209	kinase activator activity	MF	31	1	0.380922
GO:1901135	carbohydrate derivative metabolic process	BP	326	6	0.382409
GO:0051130	positive regulation of cellular component organization	BP	574	10	0.382991
GO:0034329	cell junction assembly	BP	205	4	0.384558
GO:0007160	cell-matrix adhesion	BP	87	2	0.386219
GO:0006790	sulfur compound metabolic process	BP	87	2	0.386219
GO:0033002	muscle cell proliferation	BP	87	2	0.386219
GO:0032502	developmental process	BP	2234	36	0.386701
GO:0098791	Golgi apparatus subcompartment	CC	146	3	0.38799
GO:1902495	transmembrane transporter complex	CC	146	3	0.38799
GO:0045685	regulation of glial cell differentiation	BP	32	1	0.390449
GO:0044264	cellular polysaccharide metabolic process	BP	32	1	0.390449
GO:0001738	morphogenesis of a polarized epithelium	BP	32	1	0.390449
GO:0032922	circadian regulation of gene expression	BP	32	1	0.390449
GO:0002700	regulation of production of molecular mediator of immune response	BP	32	1	0.390449
GO:0002687	positive regulation of leukocyte migration	BP	32	1	0.390449
GO:0071229	cellular response to acid chemical	BP	32	1	0.390449
GO:0071230	cellular response to amino acid stimulus	BP	32	1	0.390449
GO:0086003	cardiac muscle cell contraction	BP	32	1	0.390449
GO:0021575	hindbrain morphogenesis	BP	32	1	0.390449
GO:0043280	positive regulation of cysteine-type endopeptidase activity involved in apoptotic process	BP	32	1	0.390449
GO:0030120	vesicle coat	CC	32	1	0.390449
GO:0005776	autophagosome	CC	32	1	0.390449
GO:0005643	nuclear pore	CC	32	1	0.390449
GO:0030660	Golgi-associated vesicle membrane	CC	32	1	0.390449
GO:0050660	flavin adenine dinucleotide binding	MF	32	1	0.390449
GO:0061136	regulation of proteasomal protein catabolic process	BP	88	2	0.391675
GO:0098742	cell-cell adhesion via plasma-membrane adhesion molecules	BP	88	2	0.391675
GO:0005783	endoplasmic reticulum	CC	579	10	0.393637
GO:0032555	purine ribonucleotide binding	MF	831	14	0.393812
GO:0051049	regulation of transport	BP	705	12	0.394264
GO:0008047	enzyme activator activity	MF	208	4	0.39507
GO:0051015	actin filament binding	MF	89	2	0.39711
GO:0017076	purine nucleotide binding	MF	833	14	0.397443
GO:0016570	histone modification	BP	209	4	0.398569
GO:0010976	positive regulation of neuron projection development	BP	209	4	0.398569
GO:0060042	retina morphogenesis in camera-type eye	BP	33	1	0.399831
GO:0043279	response to alkaloid	BP	33	1	0.399831
GO:0099172	presynapse organization	BP	33	1	0.399831
GO:0098815	modulation of excitatory postsynaptic potential	BP	33	1	0.399831
GO:1903312	negative regulation of mRNA metabolic process	BP	33	1	0.399831
GO:0014909	smooth muscle cell migration	BP	33	1	0.399831
GO:0043954	cellular component maintenance	BP	33	1	0.399831
GO:0001704	formation of primary germ layer	BP	33	1	0.399831
GO:0000932	P-body	CC	33	1	0.399831
GO:0014704	intercalated disc	CC	33	1	0.399831
GO:0051087	chaperone binding	MF	33	1	0.399831
GO:0009892	negative regulation of metabolic process	BP	1089	18	0.400763
GO:0098794	postsynapse	CC	395	7	0.401621
GO:0008233	peptidase activity	MF	210	4	0.402065
GO:0006486	protein glycosylation	BP	90	2	0.402523
GO:0043413	macromolecule glycosylation	BP	90	2	0.402523
GO:0004857	enzyme inhibitor activity	MF	90	2	0.402523
GO:0060249	anatomical structure homeostasis	BP	150	3	0.40464
GO:1990351	transporter complex	CC	150	3	0.40464
GO:0060589	nucleoside-triphosphatase regulator activity	MF	150	3	0.40464
GO:0008154	actin polymerization or depolymerization	BP	91	2	0.407914
GO:0008380	RNA splicing	BP	151	3	0.408784
GO:0018205	peptidyl-lysine modification	BP	151	3	0.408784
GO:0000726	non-recombinational repair	BP	34	1	0.409071
GO:0007189	adenylate cyclase-activating G protein-coupled receptor signaling pathway	BP	34	1	0.409071
GO:0000381	regulation of alternative mRNA splicing, via spliceosome	BP	34	1	0.409071
GO:0042472	inner ear morphogenesis	BP	34	1	0.409071
GO:0002377	immunoglobulin production	BP	34	1	0.409071
GO:0042770	signal transduction in response to DNA damage	BP	34	1	0.409071
GO:0034766	negative regulation of ion transmembrane transport	BP	34	1	0.409071
GO:0007631	feeding behavior	BP	34	1	0.409071
GO:0000041	transition metal ion transport	BP	34	1	0.409071
GO:0021695	cerebellar cortex development	BP	34	1	0.409071
GO:0098686	hippocampal mossy fiber to CA3 synapse	CC	34	1	0.409071
GO:0019842	vitamin binding	MF	34	1	0.409071
GO:0005506	iron ion binding	MF	34	1	0.409071
GO:0001098	basal transcription machinery binding	MF	34	1	0.409071
GO:0001099	basal RNA polymerase II transcription machinery binding	MF	34	1	0.409071
GO:0019905	syntaxin binding	MF	34	1	0.409071
GO:0051248	negative regulation of protein metabolic process	BP	398	7	0.409307
GO:0043005	neuron projection	CC	713	12	0.409898
GO:0099055	integral component of postsynaptic membrane	CC	92	2	0.413281
GO:0017137	Rab GTPase binding	MF	92	2	0.413281
GO:0046483	heterocycle metabolic process	BP	1804	29	0.415025
GO:0023061	signal release	BP	214	4	0.416015
GO:0050768	negative regulation of neurogenesis	BP	153	3	0.417047
GO:1905897	regulation of response to endoplasmic reticulum stress	BP	35	1	0.418169
GO:0032272	negative regulation of protein polymerization	BP	35	1	0.418169
GO:1903539	protein localization to postsynaptic membrane	BP	35	1	0.418169
GO:0098659	inorganic cation import across plasma membrane	BP	35	1	0.418169
GO:0099587	inorganic ion import across plasma membrane	BP	35	1	0.418169
GO:0010611	regulation of cardiac muscle hypertrophy	BP	35	1	0.418169
GO:0014743	regulation of muscle hypertrophy	BP	35	1	0.418169
GO:0019233	sensory perception of pain	BP	35	1	0.418169
GO:0014066	regulation of phosphatidylinositol 3-kinase signaling	BP	35	1	0.418169
GO:0031490	chromatin DNA binding	MF	35	1	0.418169
GO:0002682	regulation of immune system process	BP	339	6	0.418571
GO:0042592	homeostatic process	BP	654	11	0.418585
GO:0070085	glycosylation	BP	93	2	0.418626
GO:0021953	central nervous system neuron differentiation	BP	93	2	0.418626
GO:0007059	chromosome segregation	BP	154	3	0.421165
GO:0009306	protein secretion	BP	154	3	0.421165
GO:0033554	cellular response to stress	BP	719	12	0.421651
GO:0007051	spindle organization	BP	94	2	0.423946
GO:0006936	muscle contraction	BP	94	2	0.423946
GO:0022412	cellular process involved in reproduction in multicellular organism	BP	155	3	0.425274
GO:0043087	regulation of GTPase activity	BP	155	3	0.425274
GO:0003281	ventricular septum development	BP	36	1	0.42713
GO:0014812	muscle cell migration	BP	36	1	0.42713
GO:0051899	membrane depolarization	BP	36	1	0.42713
GO:0030183	B cell differentiation	BP	36	1	0.42713
GO:0009581	detection of external stimulus	BP	36	1	0.42713
GO:0009582	detection of abiotic stimulus	BP	36	1	0.42713
GO:0035869	ciliary transition zone	CC	36	1	0.42713
GO:0010494	cytoplasmic stress granule	CC	36	1	0.42713
GO:0048562	embryonic organ morphogenesis	BP	95	2	0.429241
GO:0015031	protein transport	BP	723	12	0.429493
GO:0090304	nucleic acid metabolic process	BP	1623	26	0.432365
GO:0016887	ATPase activity	MF	219	4	0.433358
GO:0022411	cellular component disassembly	BP	157	3	0.433463
GO:0006725	cellular aromatic compound metabolic process	BP	1818	29	0.434277
GO:0060485	mesenchyme development	BP	96	2	0.434511
GO:0003682	chromatin binding	MF	282	5	0.434872
GO:0010243	response to organonitrogen compound	BP	345	6	0.435211
GO:0016773	phosphotransferase activity, alcohol group as acceptor	MF	345	6	0.435211
GO:0140053	mitochondrial gene expression	BP	37	1	0.435953
GO:0099637	neurotransmitter receptor transport	BP	37	1	0.435953
GO:0030032	lamellipodium assembly	BP	37	1	0.435953
GO:0042476	odontogenesis	BP	37	1	0.435953
GO:0000428	DNA-directed RNA polymerase complex	CC	37	1	0.435953
GO:0055029	nuclear DNA-directed RNA polymerase complex	CC	37	1	0.435953
GO:1905368	peptidase complex	CC	37	1	0.435953
GO:0030864	cortical actin cytoskeleton	CC	37	1	0.435953
GO:0061134	peptidase regulator activity	MF	37	1	0.435953
GO:0050794	regulation of cellular process	BP	3508	55	0.436384
GO:0016049	cell growth	BP	220	4	0.436811
GO:0016569	covalent chromatin modification	BP	220	4	0.436811
GO:0042995	cell projection	CC	1113	18	0.44003
GO:0006412	translation	BP	221	4	0.440259
GO:0007399	nervous system development	BP	1050	17	0.442116
GO:0050789	regulation of biological process	BP	3644	57	0.443379
GO:0030424	axon	CC	348	6	0.443506
GO:0008324	cation transmembrane transporter activity	MF	222	4	0.443702
GO:0006906	vesicle fusion	BP	38	1	0.444642
GO:0016575	histone deacetylation	BP	38	1	0.444642
GO:0005976	polysaccharide metabolic process	BP	38	1	0.444642
GO:0008542	visual learning	BP	38	1	0.444642
GO:0031646	positive regulation of nervous system process	BP	38	1	0.444642
GO:0007498	mesoderm development	BP	38	1	0.444642
GO:0030315	T-tubule	CC	38	1	0.444642
GO:0019208	phosphatase regulator activity	MF	38	1	0.444642
GO:0003727	single-stranded RNA binding	MF	38	1	0.444642
GO:0045930	negative regulation of mitotic cell cycle	BP	98	2	0.444974
GO:0098858	actin-based cell projection	CC	98	2	0.444974
GO:0006139	nucleobase-containing compound metabolic process	BP	1762	28	0.446263
GO:0003006	developmental process involved in reproduction	BP	349	6	0.446267
GO:0098662	inorganic cation transmembrane transport	BP	223	4	0.447138
GO:0007600	sensory perception	BP	161	3	0.449715
GO:0048639	positive regulation of developmental growth	BP	99	2	0.450167
GO:0098936	intrinsic component of postsynaptic membrane	CC	99	2	0.450167
GO:0055080	cation homeostasis	BP	224	4	0.450569
GO:0005615	extracellular space	CC	224	4	0.450569
GO:0032501	multicellular organismal process	BP	2414	38	0.451671
GO:0000904	cell morphogenesis involved in differentiation	BP	415	7	0.452747
GO:0043535	regulation of blood vessel endothelial cell migration	BP	39	1	0.453199
GO:0045739	positive regulation of DNA repair	BP	39	1	0.453199
GO:0042471	ear morphogenesis	BP	39	1	0.453199
GO:0062237	protein localization to postsynapse	BP	39	1	0.453199
GO:2001056	positive regulation of cysteine-type endopeptidase activity	BP	39	1	0.453199
GO:0043200	response to amino acid	BP	39	1	0.453199
GO:0007632	visual behavior	BP	39	1	0.453199
GO:0030004	cellular monovalent inorganic cation homeostasis	BP	39	1	0.453199
GO:1902107	positive regulation of leukocyte differentiation	BP	39	1	0.453199
GO:0001889	liver development	BP	39	1	0.453199
GO:0030880	RNA polymerase complex	CC	39	1	0.453199
GO:0010563	negative regulation of phosphorus metabolic process	BP	225	4	0.453993
GO:0045936	negative regulation of phosphate metabolic process	BP	225	4	0.453993
GO:0015833	peptide transport	BP	736	12	0.454983
GO:0070507	regulation of microtubule cytoskeleton organization	BP	100	2	0.455332
GO:0042060	wound healing	BP	100	2	0.455332
GO:0061695	transferase complex, transferring phosphorus-containing groups	CC	100	2	0.455332
GO:0098771	inorganic ion homeostasis	BP	226	4	0.45741
GO:0051051	negative regulation of transport	BP	163	3	0.457774
GO:0031984	organelle subcompartment	CC	163	3	0.457774
GO:0008584	male gonad development	BP	40	1	0.461625
GO:0046546	development of primary male sexual characteristics	BP	40	1	0.461625
GO:0010595	positive regulation of endothelial cell migration	BP	40	1	0.461625
GO:0002090	regulation of receptor internalization	BP	40	1	0.461625
GO:0044272	sulfur compound biosynthetic process	BP	40	1	0.461625
GO:0051965	positive regulation of synapse assembly	BP	40	1	0.461625
GO:0048661	positive regulation of smooth muscle cell proliferation	BP	40	1	0.461625
GO:0070252	actin-mediated cell contraction	BP	40	1	0.461625
GO:0019226	transmission of nerve impulse	BP	40	1	0.461625
GO:0030838	positive regulation of actin filament polymerization	BP	40	1	0.461625
GO:0060349	bone morphogenesis	BP	40	1	0.461625
GO:0061008	hepaticobiliary system development	BP	40	1	0.461625
GO:0008276	protein methyltransferase activity	MF	40	1	0.461625
GO:0099106	ion channel regulator activity	MF	40	1	0.461625
GO:0043043	peptide biosynthetic process	BP	228	4	0.464225
GO:0042886	amide transport	BP	741	12	0.464772
GO:0090596	sensory organ morphogenesis	BP	102	2	0.46558
GO:0030336	negative regulation of cell migration	BP	102	2	0.46558
GO:0032271	regulation of protein polymerization	BP	102	2	0.46558
GO:0051961	negative regulation of nervous system development	BP	165	3	0.465784
GO:0002252	immune effector process	BP	165	3	0.465784
GO:0140096	catalytic activity, acting on a protein	MF	935	15	0.465875
GO:0050769	positive regulation of neurogenesis	BP	293	5	0.468225
GO:0004672	protein kinase activity	MF	293	5	0.468225
GO:0048278	vesicle docking	BP	41	1	0.469922
GO:0090174	organelle membrane fusion	BP	41	1	0.469922
GO:0031122	cytoplasmic microtubule organization	BP	41	1	0.469922
GO:0002703	regulation of leukocyte mediated immunity	BP	41	1	0.469922
GO:2000045	regulation of G1/S transition of mitotic cell cycle	BP	41	1	0.469922
GO:0071901	negative regulation of protein serine/threonine kinase activity	BP	41	1	0.469922
GO:0001101	response to acid chemical	BP	41	1	0.469922
GO:0007569	cell aging	BP	41	1	0.469922
GO:1904949	ATPase complex	CC	41	1	0.469922
GO:0000794	condensed nuclear chromosome	CC	41	1	0.469922
GO:0008328	ionotropic glutamate receptor complex	CC	41	1	0.469922
GO:0098878	neurotransmitter receptor complex	CC	41	1	0.469922
GO:0016779	nucleotidyltransferase activity	MF	41	1	0.469922
GO:0070063	RNA polymerase binding	MF	41	1	0.469922
GO:0008170	N-methyltransferase activity	MF	41	1	0.469922
GO:0015293	symporter activity	MF	41	1	0.469922
GO:0048365	Rac GTPase binding	MF	41	1	0.469922
GO:0016772	transferase activity, transferring phosphorus-containing groups	MF	422	7	0.470501
GO:1902115	regulation of organelle assembly	BP	103	2	0.470662
GO:0036464	cytoplasmic ribonucleoprotein granule	CC	103	2	0.470662
GO:0003690	double-stranded DNA binding	MF	424	7	0.475552
GO:0001819	positive regulation of cytokine production	BP	104	2	0.475716
GO:0050806	positive regulation of synaptic transmission	BP	104	2	0.475716
GO:0007420	brain development	BP	296	5	0.477228
GO:0015075	ion transmembrane transporter activity	MF	296	5	0.477228
GO:0002790	peptide secretion	BP	168	3	0.477704
GO:0005667	transcription regulator complex	CC	168	3	0.477704
GO:0042803	protein homodimerization activity	MF	232	4	0.477767
GO:0000045	autophagosome assembly	BP	42	1	0.478093
GO:1905515	non-motile cilium assembly	BP	42	1	0.478093
GO:0043113	receptor clustering	BP	42	1	0.478093
GO:0000018	regulation of DNA recombination	BP	42	1	0.478093
GO:0000380	alternative mRNA splicing, via spliceosome	BP	42	1	0.478093
GO:0030662	coated vesicle membrane	CC	42	1	0.478093
GO:0005178	integrin binding	MF	42	1	0.478093
GO:0043547	positive regulation of GTPase activity	BP	105	2	0.480741
GO:2000146	negative regulation of cell motility	BP	105	2	0.480741
GO:1903050	regulation of proteolysis involved in cellular protein catabolic process	BP	105	2	0.480741
GO:0016043	cellular component organization	BP	2372	37	0.481548
GO:0005813	centrosome	CC	298	5	0.483205
GO:0051052	regulation of DNA metabolic process	BP	170	3	0.485585
GO:0010721	negative regulation of cell development	BP	170	3	0.485585
GO:0016757	transferase activity, transferring glycosyl groups	MF	106	2	0.485737
GO:0035967	cellular response to topologically incorrect protein	BP	43	1	0.48614
GO:0042147	retrograde transport, endosome to Golgi	BP	43	1	0.48614
GO:0002040	sprouting angiogenesis	BP	43	1	0.48614
GO:1902806	regulation of cell cycle G1/S phase transition	BP	43	1	0.48614
GO:0002449	lymphocyte mediated immunity	BP	43	1	0.48614
GO:0051101	regulation of DNA binding	BP	43	1	0.48614
GO:0035258	steroid hormone receptor binding	MF	43	1	0.48614
GO:0071840	cellular component organization or biogenesis	BP	2441	38	0.486729
GO:0030425	dendrite	CC	364	6	0.487317
GO:0007610	behavior	BP	300	5	0.489159
GO:0015672	monovalent inorganic cation transport	BP	171	3	0.489504
GO:1990778	protein localization to cell periphery	BP	171	3	0.489504
GO:0007416	synapse assembly	BP	107	2	0.490703
GO:0003002	regionalization	BP	107	2	0.490703
GO:0044419	interspecies interaction between organisms	BP	366	6	0.492729
GO:0097447	dendritic tree	CC	366	6	0.492729
GO:0045786	negative regulation of cell cycle	BP	172	3	0.49341
GO:0140056	organelle localization by membrane tethering	BP	44	1	0.494064
GO:0097529	myeloid leukocyte migration	BP	44	1	0.494064
GO:0048024	regulation of mRNA splicing, via spliceosome	BP	44	1	0.494064
GO:0016853	isomerase activity	MF	44	1	0.494064
GO:1990782	protein tyrosine kinase binding	MF	44	1	0.494064
GO:0051493	regulation of cytoskeleton organization	BP	237	4	0.494515
GO:0030258	lipid modification	BP	108	2	0.49564
GO:0043112	receptor metabolic process	BP	108	2	0.49564
GO:0035770	ribonucleoprotein granule	CC	108	2	0.49564
GO:0003713	transcription coactivator activity	MF	108	2	0.49564
GO:0022402	cell cycle process	BP	497	8	0.495773
GO:0036477	somatodendritic compartment	CC	497	8	0.495773
GO:0008015	blood circulation	BP	173	3	0.497301
GO:0016323	basolateral plasma membrane	CC	109	2	0.500547
GO:0048609	multicellular organismal reproductive process	BP	304	5	0.500998
GO:0006914	autophagy	BP	174	3	0.501177
GO:0061919	process utilizing autophagic mechanism	BP	174	3	0.501177
GO:0071407	cellular response to organic cyclic compound	BP	174	3	0.501177
GO:0050921	positive regulation of chemotaxis	BP	45	1	0.501866
GO:0002685	regulation of leukocyte migration	BP	45	1	0.501866
GO:0002065	columnar/cuboidal epithelial cell differentiation	BP	45	1	0.501866
GO:0034763	negative regulation of transmembrane transport	BP	45	1	0.501866
GO:0043502	regulation of muscle adaptation	BP	45	1	0.501866
GO:0008081	phosphoric diester hydrolase activity	MF	45	1	0.501866
GO:0004930	G protein-coupled receptor activity	MF	45	1	0.501866
GO:0048167	regulation of synaptic plasticity	BP	110	2	0.505424
GO:1990138	neuron projection extension	BP	110	2	0.505424
GO:0048513	animal organ development	BP	1153	18	0.505616
GO:0016301	kinase activity	MF	371	6	0.506179
GO:0032504	multicellular organism reproduction	BP	306	5	0.506881
GO:0030001	metal ion transport	BP	306	5	0.506881
GO:0043168	anion binding	MF	1154	18	0.507245
GO:0006986	response to unfolded protein	BP	46	1	0.50955
GO:0006405	RNA export from nucleus	BP	46	1	0.50955
GO:0032204	regulation of telomere maintenance	BP	46	1	0.50955
GO:0031058	positive regulation of histone modification	BP	46	1	0.50955
GO:0007156	homophilic cell adhesion via plasma membrane adhesion molecules	BP	46	1	0.50955
GO:0031225	anchored component of membrane	CC	46	1	0.50955
GO:0044291	cell-cell contact zone	CC	46	1	0.50955
GO:0099061	integral component of postsynaptic density membrane	CC	46	1	0.50955
GO:0016705	oxidoreductase activity, acting on paired donors, with incorporation or reduction of molecular oxygen	MF	46	1	0.50955
GO:0051219	phosphoprotein binding	MF	46	1	0.50955
GO:0016740	transferase activity	MF	960	15	0.509972
GO:1901342	regulation of vasculature development	BP	111	2	0.510271
GO:0030141	secretory granule	CC	111	2	0.510271
GO:0001667	ameboidal-type cell migration	BP	177	3	0.512718
GO:0031400	negative regulation of protein modification process	BP	243	4	0.514324
GO:0051276	chromosome organization	BP	505	8	0.514406
GO:1901360	organic cyclic compound metabolic process	BP	1876	29	0.514574
GO:0016197	endosomal transport	BP	112	2	0.515087
GO:0030100	regulation of endocytosis	BP	112	2	0.515087
GO:0002683	negative regulation of immune system process	BP	112	2	0.515087
GO:0061629	RNA polymerase II-specific DNA-binding transcription factor binding	MF	112	2	0.515087
GO:0001558	regulation of cell growth	BP	178	3	0.516534
GO:0022406	membrane docking	BP	47	1	0.517117
GO:0010950	positive regulation of endopeptidase activity	BP	47	1	0.517117
GO:0045598	regulation of fat cell differentiation	BP	47	1	0.517117
GO:0030018	Z disc	CC	47	1	0.517117
GO:0005089	Rho guanyl-nucleotide exchange factor activity	MF	47	1	0.517117
GO:0002020	protease binding	MF	47	1	0.517117
GO:1901699	cellular response to nitrogen compound	BP	244	4	0.517592
GO:0006812	cation transport	BP	376	6	0.519509
GO:0034765	regulation of ion transmembrane transport	BP	179	3	0.520335
GO:0043254	regulation of protein-containing complex assembly	BP	179	3	0.520335
GO:0014069	postsynaptic density	CC	245	4	0.520851
GO:0098660	inorganic ion transmembrane transport	BP	246	4	0.5241
GO:0002221	pattern recognition receptor signaling pathway	BP	48	1	0.524567
GO:0072006	nephron development	BP	48	1	0.524567
GO:0046434	organophosphate catabolic process	BP	48	1	0.524567
GO:0007338	single fertilization	BP	48	1	0.524567
GO:0031214	biomineral tissue development	BP	48	1	0.524567
GO:0110148	biomineralization	BP	48	1	0.524567
GO:0007368	determination of left/right symmetry	BP	48	1	0.524567
GO:0097581	lamellipodium organization	BP	48	1	0.524567
GO:0045619	regulation of lymphocyte differentiation	BP	48	1	0.524567
GO:0031348	negative regulation of defense response	BP	48	1	0.524567
GO:1903706	regulation of hemopoiesis	BP	114	2	0.524627
GO:0006952	defense response	BP	313	5	0.527258
GO:0044089	positive regulation of cellular component biogenesis	BP	247	4	0.527338
GO:0050770	regulation of axonogenesis	BP	115	2	0.52935
GO:0032279	asymmetric synapse	CC	248	4	0.530566
GO:0051656	establishment of organelle localization	BP	182	3	0.531642
GO:0003013	circulatory system process	BP	182	3	0.531642
GO:0005635	nuclear envelope	CC	182	3	0.531642
GO:0016070	RNA metabolic process	BP	1431	22	0.531828
GO:0046661	male sex differentiation	BP	49	1	0.531905
GO:0043534	blood vessel endothelial cell migration	BP	49	1	0.531905
GO:0045766	positive regulation of angiogenesis	BP	49	1	0.531905
GO:1905477	positive regulation of protein localization to membrane	BP	49	1	0.531905
GO:0055088	lipid homeostasis	BP	49	1	0.531905
GO:0065004	protein-DNA complex assembly	BP	49	1	0.531905
GO:0002440	production of molecular mediator of immune response	BP	49	1	0.531905
GO:2001022	positive regulation of response to DNA damage stimulus	BP	49	1	0.531905
GO:0098876	vesicle-mediated transport to the plasma membrane	BP	49	1	0.531905
GO:0097733	photoreceptor cell cilium	CC	49	1	0.531905
GO:0019838	growth factor binding	MF	49	1	0.531905
GO:0000228	nuclear chromosome	CC	315	5	0.533016
GO:0006650	glycerophospholipid metabolic process	BP	116	2	0.534042
GO:0006260	DNA replication	BP	116	2	0.534042
GO:0043170	macromolecule metabolic process	BP	3064	47	0.534386
GO:0070925	organelle assembly	BP	382	6	0.535328
GO:0019953	sexual reproduction	BP	316	5	0.535884
GO:0045184	establishment of protein localization	BP	779	12	0.538213
GO:0050708	regulation of protein secretion	BP	117	2	0.538702
GO:1901990	regulation of mitotic cell cycle phase transition	BP	117	2	0.538702
GO:0003300	cardiac muscle hypertrophy	BP	50	1	0.53913
GO:0014896	muscle hypertrophy	BP	50	1	0.53913
GO:0014897	striated muscle hypertrophy	BP	50	1	0.53913
GO:0043500	muscle adaptation	BP	50	1	0.53913
GO:0008306	associative learning	BP	50	1	0.53913
GO:0004843	thiol-dependent ubiquitin-specific protease activity	MF	50	1	0.53913
GO:0101005	ubiquitinyl hydrolase activity	MF	50	1	0.53913
GO:0016922	nuclear receptor binding	MF	50	1	0.53913
GO:0048018	receptor ligand activity	MF	50	1	0.53913
GO:0051222	positive regulation of protein transport	BP	118	2	0.543331
GO:0045202	synapse	CC	716	11	0.543777
GO:0021954	central nervous system neuron development	BP	51	1	0.546245
GO:0009799	specification of symmetry	BP	51	1	0.546245
GO:0009855	determination of bilateral symmetry	BP	51	1	0.546245
GO:0010952	positive regulation of peptidase activity	BP	51	1	0.546245
GO:0003231	cardiac ventricle development	BP	51	1	0.546245
GO:0060079	excitatory postsynaptic potential	BP	51	1	0.546245
GO:0035150	regulation of tube size	BP	51	1	0.546245
GO:0035296	regulation of tube diameter	BP	51	1	0.546245
GO:0097746	regulation of blood vessel diameter	BP	51	1	0.546245
GO:0031674	I band	CC	51	1	0.546245
GO:0099146	intrinsic component of postsynaptic density membrane	CC	51	1	0.546245
GO:0008242	omega peptidase activity	MF	51	1	0.546245
GO:0016247	channel regulator activity	MF	51	1	0.546245
GO:0004842	ubiquitin-protein transferase activity	MF	186	3	0.54649
GO:0050801	ion homeostasis	BP	253	4	0.546549
GO:0030155	regulation of cell adhesion	BP	253	4	0.546549
GO:0060322	head development	BP	320	5	0.547277
GO:0007281	germ cell development	BP	119	2	0.547928
GO:0009101	glycoprotein biosynthetic process	BP	119	2	0.547928
GO:0005102	signaling receptor binding	MF	454	7	0.549621
GO:0007417	central nervous system development	BP	388	6	0.550938
GO:0098590	plasma membrane region	CC	521	8	0.551007
GO:0072001	renal system development	BP	120	2	0.552493
GO:1903362	regulation of cellular protein catabolic process	BP	120	2	0.552493
GO:0051271	negative regulation of cellular component movement	BP	120	2	0.552493
GO:0032886	regulation of microtubule-based process	BP	120	2	0.552493
GO:0072657	protein localization to membrane	BP	255	4	0.552865
GO:0051260	protein homooligomerization	BP	52	1	0.553251
GO:0043281	regulation of cysteine-type endopeptidase activity involved in apoptotic process	BP	52	1	0.553251
GO:1903708	positive regulation of hemopoiesis	BP	52	1	0.553251
GO:0097731	9+0 non-motile cilium	CC	52	1	0.553251
GO:0004222	metalloendopeptidase activity	MF	52	1	0.553251
GO:0030546	signaling receptor activator activity	MF	52	1	0.553251
GO:0042176	regulation of protein catabolic process	BP	188	3	0.553814
GO:0051172	negative regulation of nitrogen compound metabolic process	BP	854	13	0.555041
GO:0034641	cellular nitrogen compound metabolic process	BP	1971	30	0.555095
GO:0016050	vesicle organization	BP	121	2	0.557026
GO:0009987	cellular process	BP	5153	79	0.557498
GO:1901566	organonitrogen compound biosynthetic process	BP	524	8	0.557755
GO:0016604	nuclear body	CC	324	5	0.558543
GO:0098655	cation transmembrane transport	BP	257	4	0.559137
GO:0048523	negative regulation of cellular process	BP	1778	27	0.559865
GO:0051028	mRNA transport	BP	53	1	0.56015
GO:0070374	positive regulation of ERK1 and ERK2 cascade	BP	53	1	0.56015
GO:0003279	cardiac septum development	BP	53	1	0.56015
GO:0010771	negative regulation of cell morphogenesis involved in differentiation	BP	53	1	0.56015
GO:0010212	response to ionizing radiation	BP	53	1	0.56015
GO:0007215	glutamate receptor signaling pathway	BP	53	1	0.56015
GO:0008194	UDP-glycosyltransferase activity	MF	53	1	0.56015
GO:0031406	carboxylic acid binding	MF	53	1	0.56015
GO:0030545	receptor regulator activity	MF	53	1	0.56015
GO:0010628	positive regulation of gene expression	BP	791	12	0.560828
GO:0140014	mitotic nuclear division	BP	122	2	0.561527
GO:0005694	chromosome	CC	527	8	0.564463
GO:0043604	amide biosynthetic process	BP	259	4	0.565363
GO:0003824	catalytic activity	MF	2110	32	0.565895
GO:0040013	negative regulation of locomotion	BP	123	2	0.565995
GO:0048284	organelle fusion	BP	54	1	0.566943
GO:0061025	membrane fusion	BP	54	1	0.566943
GO:0006476	protein deacetylation	BP	54	1	0.566943
GO:0002699	positive regulation of immune effector process	BP	54	1	0.566943
GO:1903828	negative regulation of cellular protein localization	BP	54	1	0.566943
GO:0060291	long-term synaptic potentiation	BP	54	1	0.566943
GO:0005884	actin filament	CC	54	1	0.566943
GO:0030175	filopodium	CC	54	1	0.566943
GO:0060429	epithelium development	BP	395	6	0.56886
GO:0005634	nucleus	CC	2636	40	0.569951
GO:0051345	positive regulation of hydrolase activity	BP	193	3	0.571819
GO:0019787	ubiquitin-like protein transferase activity	MF	193	3	0.571819
GO:0003677	DNA binding	MF	731	11	0.572933
GO:0001841	neural tube formation	BP	55	1	0.573633
GO:0014013	regulation of gliogenesis	BP	55	1	0.573633
GO:0002244	hematopoietic progenitor cell differentiation	BP	55	1	0.573633
GO:0008217	regulation of blood pressure	BP	55	1	0.573633
GO:0009913	epidermal cell differentiation	BP	55	1	0.573633
GO:1901890	positive regulation of cell junction assembly	BP	55	1	0.573633
GO:0043271	negative regulation of ion transport	BP	55	1	0.573633
GO:1903169	regulation of calcium ion transmembrane transport	BP	55	1	0.573633
GO:2001236	regulation of extrinsic apoptotic signaling pathway	BP	55	1	0.573633
GO:0006888	endoplasmic reticulum to Golgi vesicle-mediated transport	BP	55	1	0.573633
GO:0045182	translation regulator activity	MF	55	1	0.573633
GO:0043177	organic acid binding	MF	55	1	0.573633
GO:0051640	organelle localization	BP	262	4	0.574613
GO:0099572	postsynaptic specialization	CC	262	4	0.574613
GO:0098813	nuclear chromosome segregation	BP	125	2	0.574836
GO:0045665	negative regulation of neuron differentiation	BP	125	2	0.574836
GO:0002791	regulation of peptide secretion	BP	125	2	0.574836
GO:0009888	tissue development	BP	667	10	0.578141
GO:0042391	regulation of membrane potential	BP	195	3	0.578897
GO:1901653	cellular response to peptide	BP	126	2	0.579208
GO:0001578	microtubule bundle formation	BP	56	1	0.580221
GO:0046474	glycerophospholipid biosynthetic process	BP	56	1	0.580221
GO:0007519	skeletal muscle tissue development	BP	56	1	0.580221
GO:0031929	TOR signaling	BP	56	1	0.580221
GO:0098739	import across plasma membrane	BP	56	1	0.580221
GO:0030048	actin filament-based movement	BP	56	1	0.580221
GO:0030176	integral component of endoplasmic reticulum membrane	CC	56	1	0.580221
GO:0043204	perikaryon	CC	56	1	0.580221
GO:0044092	negative regulation of molecular function	BP	332	5	0.580665
GO:1901987	regulation of cell cycle phase transition	BP	127	2	0.583547
GO:0050877	nervous system process	BP	401	6	0.583956
GO:0051053	negative regulation of DNA metabolic process	BP	57	1	0.586707
GO:1905269	positive regulation of chromatin organization	BP	57	1	0.586707
GO:0099565	chemical synaptic transmission, postsynaptic	BP	57	1	0.586707
GO:0048640	negative regulation of developmental growth	BP	57	1	0.586707
GO:0030117	membrane coat	CC	57	1	0.586707
GO:0048475	coated membrane	CC	57	1	0.586707
GO:0016829	lyase activity	MF	57	1	0.586707
GO:0008134	transcription factor binding	MF	266	4	0.586779
GO:0046777	protein autophosphorylation	BP	128	2	0.587854
GO:0048731	system development	BP	1733	26	0.588414
GO:0006325	chromatin organization	BP	335	5	0.588813
GO:0006397	mRNA processing	BP	198	3	0.589379
GO:1904951	positive regulation of establishment of protein localization	BP	129	2	0.592128
GO:0050839	cell adhesion molecule binding	MF	129	2	0.592128
GO:0001838	embryonic epithelial tube formation	BP	58	1	0.593095
GO:0009612	response to mechanical stimulus	BP	58	1	0.593095
GO:0009791	post-embryonic development	BP	58	1	0.593095
GO:0035601	protein deacylation	BP	58	1	0.593095
GO:0098732	macromolecule deacylation	BP	58	1	0.593095
GO:0007219	Notch signaling pathway	BP	58	1	0.593095
GO:0007188	adenylate cyclase-modulating G protein-coupled receptor signaling pathway	BP	58	1	0.593095
GO:0071383	cellular response to steroid hormone stimulus	BP	58	1	0.593095
GO:0009267	cellular response to starvation	BP	58	1	0.593095
GO:0051224	negative regulation of protein transport	BP	58	1	0.593095
GO:0006275	regulation of DNA replication	BP	58	1	0.593095
GO:0031227	intrinsic component of endoplasmic reticulum membrane	CC	58	1	0.593095
GO:0030054	cell junction	CC	943	14	0.594844
GO:0005576	extracellular region	CC	406	6	0.596337
GO:0045927	positive regulation of growth	BP	130	2	0.59637
GO:0010975	regulation of neuron projection development	BP	338	5	0.596877
GO:0072175	epithelial tube formation	BP	59	1	0.599385
GO:0016579	protein deubiquitination	BP	59	1	0.599385
GO:0060041	retina development in camera-type eye	BP	59	1	0.599385
GO:0032434	regulation of proteasomal ubiquitin-dependent protein catabolic process	BP	59	1	0.599385
GO:0042752	regulation of circadian rhythm	BP	59	1	0.599385
GO:0006892	post-Golgi vesicle-mediated transport	BP	59	1	0.599385
GO:0060538	skeletal muscle organ development	BP	59	1	0.599385
GO:0032273	positive regulation of protein polymerization	BP	59	1	0.599385
GO:1901991	negative regulation of mitotic cell cycle phase transition	BP	59	1	0.599385
GO:0050772	positive regulation of axonogenesis	BP	59	1	0.599385
GO:0044325	ion channel binding	MF	59	1	0.599385
GO:0007049	cell cycle	BP	678	10	0.599819
GO:0032879	regulation of localization	BP	1080	16	0.601051
GO:0003723	RNA binding	MF	476	7	0.601155
GO:0001655	urogenital system development	BP	132	2	0.604755
GO:0045785	positive regulation of cell adhesion	BP	132	2	0.604755
GO:0043025	neuronal cell body	CC	341	5	0.604856
GO:0048593	camera-type eye morphogenesis	BP	60	1	0.605579
GO:0099072	regulation of postsynaptic membrane neurotransmitter receptor levels	BP	60	1	0.605579
GO:0007187	G protein-coupled receptor signaling pathway, coupled to cyclic nucleotide second messenger	BP	60	1	0.605579
GO:0016051	carbohydrate biosynthetic process	BP	60	1	0.605579
GO:0030672	synaptic vesicle membrane	CC	60	1	0.605579
GO:0055037	recycling endosome	CC	60	1	0.605579
GO:0099501	exocytic vesicle membrane	CC	60	1	0.605579
GO:0099060	integral component of postsynaptic specialization membrane	CC	60	1	0.605579
GO:0005575	cellular_component	CC	5871	90	0.608092
GO:0098772	molecular function regulator	MF	1018	15	0.608641
GO:1904062	regulation of cation transmembrane transport	BP	133	2	0.608899
GO:0140098	catalytic activity, acting on RNA	MF	133	2	0.608899
GO:0005509	calcium ion binding	MF	204	3	0.609846
GO:0044703	multi-organism reproductive process	BP	343	5	0.610127
GO:0051302	regulation of cell division	BP	61	1	0.611678
GO:0048259	regulation of receptor-mediated endocytosis	BP	61	1	0.611678
GO:0002443	leukocyte mediated immunity	BP	61	1	0.611678
GO:0051607	defense response to virus	BP	61	1	0.611678
GO:1904950	negative regulation of establishment of protein localization	BP	61	1	0.611678
GO:2000116	regulation of cysteine-type endopeptidase activity	BP	61	1	0.611678
GO:0005798	Golgi-associated vesicle	CC	61	1	0.611678
GO:0019887	protein kinase regulator activity	MF	61	1	0.611678
GO:0006518	peptide metabolic process	BP	275	4	0.613419
GO:0015318	inorganic molecular entity transmembrane transporter activity	MF	275	4	0.613419
GO:0048518	positive regulation of biological process	BP	2148	32	0.615243
GO:0031344	regulation of cell projection organization	BP	414	6	0.61575
GO:0120035	regulation of plasma membrane bounded cell projection organization	BP	414	6	0.61575
GO:0098609	cell-cell adhesion	BP	276	4	0.616315
GO:0045807	positive regulation of endocytosis	BP	62	1	0.617683
GO:0043122	regulation of I-kappaB kinase/NF-kappaB signaling	BP	62	1	0.617683
GO:0010508	positive regulation of autophagy	BP	62	1	0.617683
GO:0030516	regulation of axon extension	BP	62	1	0.617683
GO:0006886	intracellular protein transport	BP	415	6	0.618142
GO:1901137	carbohydrate derivative biosynthetic process	BP	207	3	0.619827
GO:0043414	macromolecule methylation	BP	136	2	0.621136
GO:0072659	protein localization to plasma membrane	BP	136	2	0.621136
GO:0048666	neuron development	BP	622	9	0.622624
GO:0032880	regulation of protein localization	BP	417	6	0.6229
GO:0005789	endoplasmic reticulum membrane	CC	208	3	0.623116
GO:0051704	multi-organism process	BP	348	5	0.623132
GO:0022857	transmembrane transporter activity	MF	348	5	0.623132
GO:0017148	negative regulation of translation	BP	63	1	0.623597
[truncated: 14,832 more rows]

## Sheet: HC_RC_down (RC upregulated)
Supplementary Table 2c: HC_RC_down GO terms
	Term	Ont	N	DE	P.DE
GO:0042622	photoreceptor outer segment membrane	CC	5	3	2.60173e-05
GO:0051020	GTPase binding	MF	290	14	4.21734e-05
GO:0017124	SH3 domain binding	MF	74	7	6.9706e-05
GO:0061669	spontaneous neurotransmitter secretion	BP	7	3	8.92247e-05
GO:0031646	positive regulation of nervous system process	BP	38	5	0.000167439
GO:0032229	negative regulation of synaptic transmission, GABAergic	BP	2	2	0.000193996
GO:0046928	regulation of neurotransmitter secretion	BP	66	6	0.000294003
GO:0098814	spontaneous synaptic transmission	BP	10	3	0.000296722
GO:0051588	regulation of neurotransmitter transport	BP	68	6	0.000346349
GO:0060080	inhibitory postsynaptic potential	BP	11	3	0.00040387
GO:0031644	regulation of nervous system process	BP	70	6	0.000405737
GO:0019904	protein domain specific binding	MF	367	14	0.000509053
GO:0097733	photoreceptor cell cilium	CC	49	5	0.000563718
GO:0001750	photoreceptor outer segment	CC	28	4	0.000568724
GO:0050794	regulation of cellular process	BP	3508	64	0.00062123
GO:0060079	excitatory postsynaptic potential	BP	51	5	0.00067937
GO:2000300	regulation of synaptic vesicle exocytosis	BP	51	5	0.00067937
GO:0097731	9+0 non-motile cilium	CC	52	5	0.000743448
GO:0048167	regulation of synaptic plasticity	BP	110	7	0.000821177
GO:0048791	calcium ion-regulated exocytosis of neurotransmitter	BP	14	3	0.000864254
GO:0098978	glutamatergic synapse	CC	305	12	0.00101564
GO:0099565	chemical synaptic transmission, postsynaptic	BP	57	5	0.0011339
GO:0048788	cytoskeleton of presynaptic active zone	CC	4	2	0.00114284
GO:0099569	presynaptic cytoskeleton	CC	4	2	0.00114284
GO:0050877	nervous system process	BP	401	14	0.0012208
GO:0016082	synaptic vesicle priming	BP	17	3	0.00156622
GO:0048168	regulation of neuronal synaptic plasticity	BP	38	4	0.00184323
GO:0032482	Rab protein signal transduction	BP	5	2	0.00188739
GO:0032483	regulation of Rab protein signal transduction	BP	5	2	0.00188739
GO:0060478	acrosomal vesicle exocytosis	BP	5	2	0.00188739
GO:1904781	positive regulation of protein localization to centrosome	BP	5	2	0.00188739
GO:0097730	non-motile cilium	CC	64	5	0.00191255
GO:0007269	neurotransmitter secretion	BP	97	6	0.00226358
GO:0099643	signal release from synapse	BP	97	6	0.00226358
GO:0040007	growth	BP	429	14	0.00231667
GO:0050789	regulation of biological process	BP	3644	64	0.00240325
GO:0060170	ciliary membrane	CC	20	3	0.00254729
GO:0060078	regulation of postsynaptic membrane potential	BP	69	5	0.00266924
GO:0097151	positive regulation of inhibitory postsynaptic potential	BP	6	2	0.00280533
GO:0098828	modulation of inhibitory postsynaptic potential	BP	6	2	0.00280533
GO:0023061	signal release	BP	214	9	0.00287326
GO:0065007	biological regulation	BP	3821	66	0.00288935
GO:0051046	regulation of secretion	BP	257	10	0.00296555
GO:0016079	synaptic vesicle exocytosis	BP	71	5	0.00302556
GO:0050806	positive regulation of synaptic transmission	BP	104	6	0.00321574
GO:0050804	modulation of chemical synaptic transmission	BP	264	10	0.00359916
GO:0099177	regulation of trans-synaptic signaling	BP	264	10	0.00359916
GO:0030665	clathrin-coated vesicle membrane	CC	23	3	0.00383923
GO:1903305	regulation of regulated secretory pathway	BP	75	5	0.0038395
GO:0010807	regulation of synaptic vesicle priming	BP	7	2	0.00389178
GO:1904779	regulation of protein localization to centrosome	BP	7	2	0.00389178
GO:0031643	positive regulation of myelination	BP	7	2	0.00389178
GO:0098882	structural constituent of presynaptic active zone	MF	7	2	0.00389178
GO:0035612	AP-2 adaptor complex binding	MF	7	2	0.00389178
GO:0043005	neuron projection	CC	713	19	0.00389486
GO:0003779	actin binding	MF	185	8	0.00416757
GO:2000463	positive regulation of excitatory postsynaptic potential	BP	24	3	0.00434368
GO:0006836	neurotransmitter transport	BP	111	6	0.00443987
GO:0001505	regulation of neurotransmitter levels	BP	111	6	0.00443987
GO:0099536	synaptic signaling	BP	365	12	0.00457739
GO:0008092	cytoskeletal protein binding	MF	463	14	0.0046426
GO:0001917	photoreceptor inner segment	CC	25	3	0.00488653
GO:0003008	system process	BP	623	17	0.00511251
GO:0016081	synaptic vesicle docking	BP	8	2	0.00514193
GO:0032682	negative regulation of chemokine production	BP	8	2	0.00514193
GO:0017016	Ras GTPase binding	MF	235	9	0.0053367
GO:0098693	regulation of synaptic vesicle cycle	BP	81	5	0.00533911
GO:0072080	nephron tubule development	BP	26	3	0.00546857
GO:0032890	regulation of organic acid transport	BP	27	3	0.00609055
GO:0030863	cortical cytoskeleton	CC	53	4	0.00623735
GO:1903530	regulation of secretion by cell	BP	242	9	0.00644807
GO:1902110	positive regulation of mitochondrial membrane permeability involved in apoptotic process	BP	9	2	0.0065511
GO:0009584	detection of visible light	BP	9	2	0.0065511
GO:0051127	positive regulation of actin nucleation	BP	9	2	0.0065511
GO:0014003	oligodendrocyte development	BP	9	2	0.0065511
GO:0030122	AP-2 adaptor complex	CC	9	2	0.0065511
GO:0008093	cytoskeletal anchor activity	MF	9	2	0.0065511
GO:0031267	small GTPase binding	MF	243	9	0.00662044
GO:0061326	renal tubule development	BP	28	3	0.00675317
GO:0006904	vesicle docking involved in exocytosis	BP	28	3	0.00675317
GO:0048172	regulation of short-term neuronal synaptic plasticity	BP	10	2	0.0081147
GO:1902686	mitochondrial outer membrane permeabilization involved in programmed cell death	BP	10	2	0.0081147
GO:0030128	clathrin coat of endocytic vesicle	CC	10	2	0.0081147
GO:0030669	clathrin-coated endocytic vesicle membrane	CC	10	2	0.0081147
GO:0099504	synaptic vesicle cycle	BP	126	6	0.0081792
GO:0022603	regulation of anatomical structure morphogenesis	BP	444	13	0.00833133
GO:0098793	presynapse	CC	299	10	0.00855887
GO:0017156	calcium-ion regulated exocytosis	BP	31	3	0.00899102
GO:0017137	Rab GTPase binding	MF	92	5	0.00909284
GO:0045202	synapse	CC	716	18	0.009173
GO:0099537	trans-synaptic signaling	BP	353	11	0.00977829
GO:0035794	positive regulation of mitochondrial membrane permeability	BP	11	2	0.00982821
GO:1905710	positive regulation of membrane permeability	BP	11	2	0.00982821
GO:0099572	postsynaptic specialization	CC	262	9	0.0106225
GO:0098815	modulation of excitatory postsynaptic potential	BP	33	3	0.0106966
GO:0030118	clathrin coat	CC	33	3	0.0106966
GO:0072009	nephron epithelium development	BP	34	3	0.0116148
GO:0051952	regulation of amine transport	BP	34	3	0.0116148
GO:0007340	acrosome reaction	BP	12	2	0.0116872
GO:0008045	motor neuron axon guidance	BP	12	2	0.0116872
GO:0009583	detection of light stimulus	BP	12	2	0.0116872
GO:0010470	regulation of gastrulation	BP	12	2	0.0116872
GO:1902108	regulation of mitochondrial membrane permeability involved in apoptotic process	BP	12	2	0.0116872
GO:0060560	developmental growth involved in morphogenesis	BP	137	6	0.0120863
GO:0015837	amine transport	BP	35	3	0.0125771
GO:0098590	plasma membrane region	CC	521	14	0.0127532
GO:0044057	regulation of system process	BP	225	8	0.0130552
GO:0017157	regulation of exocytosis	BP	101	5	0.0132843
GO:0032288	myelin assembly	BP	13	2	0.0136875
GO:0051957	positive regulation of amino acid transport	BP	13	2	0.0136875
GO:0003096	renal sodium ion transport	BP	1	1	0.0140088
GO:0070294	renal sodium ion absorption	BP	1	1	0.0140088
GO:0072017	distal tubule development	BP	1	1	0.0140088
GO:0072156	distal tubule morphogenesis	BP	1	1	0.0140088
GO:0006424	glutamyl-tRNA aminoacylation	BP	1	1	0.0140088
GO:0006433	prolyl-tRNA aminoacylation	BP	1	1	0.0140088
GO:0032915	positive regulation of transforming growth factor beta2 production	BP	1	1	0.0140088
GO:0072139	glomerular parietal epithelial cell differentiation	BP	1	1	0.0140088
GO:2000768	positive regulation of nephron tubule epithelial cell differentiation	BP	1	1	0.0140088
GO:0072560	type B pancreatic cell maturation	BP	1	1	0.0140088
GO:2000078	positive regulation of type B pancreatic cell development	BP	1	1	0.0140088
GO:0070537	histone H2A K63-linked deubiquitination	BP	1	1	0.0140088
GO:0007412	axon target recognition	BP	1	1	0.0140088
GO:0106022	positive regulation of vesicle docking	BP	1	1	0.0140088
GO:2000367	regulation of acrosomal vesicle exocytosis	BP	1	1	0.0140088
GO:1905642	negative regulation of DNA methylation	BP	1	1	0.0140088
GO:2001025	positive regulation of response to drug	BP	1	1	0.0140088
GO:2001040	positive regulation of cellular response to drug	BP	1	1	0.0140088
GO:0042036	negative regulation of cytokine biosynthetic process	BP	1	1	0.0140088
GO:0036395	pancreatic amylase secretion	BP	1	1	0.0140088
GO:1902276	regulation of pancreatic amylase secretion	BP	1	1	0.0140088
GO:1902277	negative regulation of pancreatic amylase secretion	BP	1	1	0.0140088
GO:2000342	negative regulation of chemokine (C-X-C motif) ligand 2 production	BP	1	1	0.0140088
GO:0060912	cardiac cell fate specification	BP	1	1	0.0140088
GO:1903775	regulation of DNA double-strand break processing	BP	1	1	0.0140088
GO:2001173	regulation of histone H2B conserved C-terminal lysine ubiquitination	BP	1	1	0.0140088
GO:0042271	susceptibility to natural killer cell mediated cytotoxicity	BP	1	1	0.0140088
GO:0008582	regulation of synaptic growth at neuromuscular junction	BP	1	1	0.0140088
GO:0045886	negative regulation of synaptic growth at neuromuscular junction	BP	1	1	0.0140088
GO:0045887	positive regulation of synaptic growth at neuromuscular junction	BP	1	1	0.0140088
GO:0071109	superior temporal gyrus development	BP	1	1	0.0140088
GO:0090289	regulation of osteoclast proliferation	BP	1	1	0.0140088
GO:0090290	positive regulation of osteoclast proliferation	BP	1	1	0.0140088
GO:1900383	regulation of synaptic plasticity by receptor localization to synapse	BP	1	1	0.0140088
GO:0097452	GAIT complex	CC	1	1	0.0140088
GO:0071914	prominosome	CC	1	1	0.0140088
GO:0004818	glutamate-tRNA ligase activity	MF	1	1	0.0140088
GO:0004827	proline-tRNA ligase activity	MF	1	1	0.0140088
GO:1990448	exon-exon junction complex binding	MF	1	1	0.0140088
GO:0099003	vesicle-mediated transport in synapse	BP	143	6	0.014699
GO:0043547	positive regulation of GTPase activity	BP	105	5	0.0155084
GO:0044070	regulation of anion transport	BP	38	3	0.0157319
GO:0030132	clathrin coat of coated pit	CC	14	2	0.0158247
GO:0022604	regulation of cell morphogenesis	BP	280	9	0.0158926
GO:0048589	developmental growth	BP	331	10	0.0166769
GO:0005905	clathrin-coated pit	CC	39	3	0.0168735
GO:0040008	regulation of growth	BP	284	9	0.0172883
GO:0045055	regulated exocytosis	BP	108	5	0.0173316
GO:0060219	camera-type eye photoreceptor cell differentiation	BP	15	2	0.0180947
GO:0051125	regulation of actin nucleation	BP	15	2	0.0180947
GO:0046902	regulation of mitochondrial membrane permeability	BP	15	2	0.0180947
GO:0005515	protein binding	MF	3359	57	0.0188456
GO:0048278	vesicle docking	BP	41	3	0.0192929
GO:0001956	positive regulation of neurotransmitter secretion	BP	16	2	0.0204935
GO:0030858	positive regulation of epithelial cell differentiation	BP	16	2	0.0204935
GO:0032602	chemokine production	BP	16	2	0.0204935
GO:0032642	regulation of chemokine production	BP	16	2	0.0204935
GO:0044030	regulation of DNA methylation	BP	16	2	0.0204935
GO:1902041	regulation of extrinsic apoptotic signaling pathway via death domain receptors	BP	16	2	0.0204935
GO:0032228	regulation of synaptic transmission, GABAergic	BP	16	2	0.0204935
GO:0030131	clathrin adaptor complex	CC	16	2	0.0204935
GO:0050805	negative regulation of synaptic transmission	BP	42	3	0.0205709
GO:0030662	coated vesicle membrane	CC	42	3	0.0205709
GO:0014069	postsynaptic density	CC	245	8	0.0208138
GO:0098794	postsynapse	CC	395	11	0.021198
GO:0007268	chemical synaptic transmission	BP	346	10	0.0220325
GO:0098916	anterograde trans-synaptic signaling	BP	346	10	0.0220325
GO:0032279	asymmetric synapse	CC	248	8	0.0222124
GO:0005085	guanyl-nucleotide exchange factor activity	MF	116	5	0.0228752
GO:0070884	regulation of calcineurin-NFAT signaling cascade	BP	17	2	0.0230172
GO:0030666	endocytic vesicle membrane	CC	17	2	0.0230172
GO:0045334	clathrin-coated endocytic vesicle	CC	17	2	0.0230172
GO:0099523	presynaptic cytosol	CC	17	2	0.0230172
GO:0060077	inhibitory synapse	CC	17	2	0.0230172
GO:0140056	organelle localization by membrane tethering	BP	44	3	0.0232639
GO:0042734	presynaptic membrane	CC	117	5	0.0236402
GO:0030041	actin filament polymerization	BP	79	4	0.0243499
GO:0007267	cell-cell signaling	BP	623	15	0.0250036
GO:0106056	regulation of calcineurin-mediated signaling	BP	18	2	0.0256618
GO:0099010	modification of postsynaptic structure	BP	18	2	0.0256618
GO:1903861	positive regulation of dendrite extension	BP	18	2	0.0256618
GO:0051954	positive regulation of amine transport	BP	18	2	0.0256618
GO:0051590	positive regulation of neurotransmitter transport	BP	18	2	0.0256618
GO:0060292	long-term synaptic depression	BP	18	2	0.0256618
GO:0038034	signal transduction in absence of ligand	BP	18	2	0.0256618
GO:0097192	extrinsic apoptotic signaling pathway in absence of ligand	BP	18	2	0.0256618
GO:0032892	positive regulation of organic acid transport	BP	18	2	0.0256618
GO:0030125	clathrin vesicle coat	CC	18	2	0.0256618
GO:0098831	presynaptic active zone cytoplasmic component	CC	18	2	0.0256618
GO:0022406	membrane docking	BP	47	3	0.0276457
GO:0002071	glandular epithelial cell maturation	BP	2	1	0.0278236
GO:0060567	negative regulation of DNA-templated transcription, termination	BP	2	1	0.0278236
GO:0120191	negative regulation of termination of RNA polymerase II transcription	BP	2	1	0.0278236
GO:2000805	negative regulation of termination of RNA polymerase II transcription, poly(A)-coupled	BP	2	1	0.0278236
GO:2000698	positive regulation of epithelial cell differentiation involved in kidney development	BP	2	1	0.0278236
GO:0060911	cardiac cell fate commitment	BP	2	1	0.0278236
GO:0016338	calcium-independent cell-cell adhesion via plasma membrane cell-adhesion molecules	BP	2	1	0.0278236
GO:0010808	positive regulation of synaptic vesicle priming	BP	2	1	0.0278236
GO:0110021	cardiac muscle myoblast proliferation	BP	2	1	0.0278236
GO:0110022	regulation of cardiac muscle myoblast proliferation	BP	2	1	0.0278236
GO:0110024	positive regulation of cardiac muscle myoblast proliferation	BP	2	1	0.0278236
GO:0030997	regulation of centriole-centriole cohesion	BP	2	1	0.0278236
GO:0000320	re-entry into mitotic cell cycle	BP	2	1	0.0278236
GO:0060677	ureteric bud elongation	BP	2	1	0.0278236
GO:0072092	ureteric bud invasion	BP	2	1	0.0278236
GO:0072093	metanephric renal vesicle formation	BP	2	1	0.0278236
GO:0001544	initiation of primordial ovarian follicle growth	BP	2	1	0.0278236
GO:0007603	phototransduction, visible light	BP	2	1	0.0278236
GO:0014054	positive regulation of gamma-aminobutyric acid secretion	BP	2	1	0.0278236
GO:0042035	regulation of cytokine biosynthetic process	BP	2	1	0.0278236
GO:0042089	cytokine biosynthetic process	BP	2	1	0.0278236
GO:0042107	cytokine metabolic process	BP	2	1	0.0278236
GO:0070375	ERK5 cascade	BP	2	1	0.0278236
GO:2001023	regulation of response to drug	BP	2	1	0.0278236
GO:2001038	regulation of cellular response to drug	BP	2	1	0.0278236
GO:0002158	osteoclast proliferation	BP	2	1	0.0278236
GO:0071440	regulation of histone H3-K14 acetylation	BP	2	1	0.0278236
GO:0035408	histone H3-T6 phosphorylation	BP	2	1	0.0278236
GO:1904397	negative regulation of neuromuscular junction development	BP	2	1	0.0278236
GO:1904339	negative regulation of dopaminergic neuron differentiation	BP	2	1	0.0278236
GO:0043974	histone H3-K27 acetylation	BP	2	1	0.0278236
GO:1901674	regulation of histone H3-K27 acetylation	BP	2	1	0.0278236
GO:2001166	regulation of histone H2B ubiquitination	BP	2	1	0.0278236
GO:0007525	somatic muscle development	BP	2	1	0.0278236
GO:0007527	adult somatic muscle development	BP	2	1	0.0278236
GO:0071894	histone H2B conserved C-terminal lysine ubiquitination	BP	2	1	0.0278236
GO:0009826	unidimensional cell growth	BP	2	1	0.0278236
GO:0036394	amylase secretion	BP	2	1	0.0278236
GO:0032717	negative regulation of interleukin-8 production	BP	2	1	0.0278236
GO:0097021	lymphocyte migration into lymphoid organs	BP	2	1	0.0278236
GO:0032289	central nervous system myelin formation	BP	2	1	0.0278236
GO:2000543	positive regulation of gastrulation	BP	2	1	0.0278236
GO:1904048	regulation of spontaneous neurotransmitter secretion	BP	2	1	0.0278236
GO:1904049	negative regulation of spontaneous neurotransmitter secretion	BP	2	1	0.0278236
GO:1990120	messenger ribonucleoprotein complex assembly	BP	2	1	0.0278236
GO:1904000	positive regulation of eating behavior	BP	2	1	0.0278236
GO:0097232	lamellar body membrane	CC	2	1	0.0278236
GO:0097233	alveolar lamellar body membrane	CC	2	1	0.0278236
GO:0031682	G-protein gamma-subunit binding	MF	2	1	0.0278236
GO:0106006	cytoskeletal protein-membrane anchor activity	MF	2	1	0.0278236
GO:0035403	histone kinase activity (H3-T6 specific)	MF	2	1	0.0278236
GO:0003828	alpha-N-acetylneuraminate alpha-2,8-sialyltransferase activity	MF	2	1	0.0278236
GO:0008349	MAP kinase kinase kinase kinase activity	MF	2	1	0.0278236
GO:0005225	volume-sensitive anion channel activity	MF	2	1	0.0278236
GO:0007097	nuclear migration	BP	19	2	0.0284235
GO:0051955	regulation of amino acid transport	BP	19	2	0.0284235
GO:0007157	heterophilic cell-cell adhesion via plasma membrane cell adhesion molecules	BP	19	2	0.0284235
GO:0072006	nephron development	BP	48	3	0.0291975
GO:0031253	cell projection membrane	CC	124	5	0.0294615
GO:0034622	cellular protein-containing complex assembly	BP	363	10	0.0295191
GO:0042995	cell projection	CC	1113	23	0.029945
GO:0098984	neuron to neuron synapse	CC	264	8	0.0308159
GO:0001754	eye photoreceptor cell differentiation	BP	20	2	0.0312986
GO:0051155	positive regulation of striated muscle cell differentiation	BP	20	2	0.0312986
GO:0043154	negative regulation of cysteine-type endopeptidase activity involved in apoptotic process	BP	20	2	0.0312986
GO:0090559	regulation of membrane permeability	BP	20	2	0.0312986
GO:0017112	Rab guanyl-nucleotide exchange factor activity	MF	20	2	0.0312986
GO:0098918	structural constituent of synapse	MF	20	2	0.0312986
GO:0046875	ephrin receptor binding	MF	20	2	0.0312986
GO:0051606	detection of stimulus	BP	50	3	0.032437
GO:0071944	cell periphery	CC	1633	31	0.0332504
GO:0051049	regulation of transport	BP	705	16	0.033791
GO:0016049	cell growth	BP	220	7	0.033855
GO:0060627	regulation of vesicle-mediated transport	BP	269	8	0.0339209
GO:0072073	kidney epithelium development	BP	51	3	0.0341245
GO:0140029	exocytic process	BP	51	3	0.0341245
GO:0072078	nephron tubule morphogenesis	BP	21	2	0.0342835
GO:0072088	nephron epithelium morphogenesis	BP	21	2	0.0342835
GO:0048169	regulation of long-term neuronal synaptic plasticity	BP	21	2	0.0342835
GO:1903859	regulation of dendrite extension	BP	21	2	0.0342835
GO:0030307	positive regulation of cell growth	BP	88	4	0.0344035
GO:0045927	positive regulation of growth	BP	130	5	0.0351176
GO:0006357	regulation of transcription by RNA polymerase II	BP	767	17	0.0351524
GO:0046903	secretion	BP	375	10	0.0358003
GO:0051258	protein polymerization	BP	131	5	0.0361214
GO:0019899	enzyme binding	MF	1074	22	0.0370203
GO:0072028	nephron morphogenesis	BP	22	2	0.0373746
GO:2000117	negative regulation of cysteine-type endopeptidase activity	BP	22	2	0.0373746
GO:1903307	positive regulation of regulated secretory pathway	BP	22	2	0.0373746
GO:1903793	positive regulation of anion transport	BP	22	2	0.0373746
GO:0045010	actin nucleation	BP	22	2	0.0373746
GO:0099522	region of cytosol	CC	22	2	0.0373746
GO:0030136	clathrin-coated vesicle	CC	53	3	0.0376341
GO:0005886	plasma membrane	CC	1584	30	0.0377533
GO:0001558	regulation of cell growth	BP	178	6	0.038019
GO:0032989	cellular component morphogenesis	BP	433	11	0.0382105
GO:0008154	actin polymerization or depolymerization	BP	91	4	0.0382191
GO:0043254	regulation of protein-containing complex assembly	BP	179	6	0.0389095
GO:0032879	regulation of localization	BP	1080	22	0.0391158
GO:0060291	long-term synaptic potentiation	BP	54	3	0.0394558
GO:0032869	cellular response to insulin stimulus	BP	92	4	0.039543
GO:0048812	neuron projection morphogenesis	BP	382	10	0.0398709
GO:0033173	calcineurin-NFAT signaling cascade	BP	23	2	0.0405685
GO:0060612	adipose tissue development	BP	23	2	0.0405685
GO:0031641	regulation of myelination	BP	23	2	0.0405685
GO:0051647	nucleus localization	BP	23	2	0.0405685
GO:0099563	modification of synaptic structure	BP	23	2	0.0405685
GO:0048013	ephrin receptor signaling pathway	BP	23	2	0.0405685
GO:0001954	positive regulation of cell-matrix adhesion	BP	23	2	0.0405685
GO:2001236	regulation of extrinsic apoptotic signaling pathway	BP	55	3	0.0413217
GO:0002069	columnar/cuboidal epithelial cell maturation	BP	3	1	0.0414471
GO:0030846	termination of RNA polymerase II transcription, poly(A)-coupled	BP	3	1	0.0414471
GO:1904594	regulation of termination of RNA polymerase II transcription	BP	3	1	0.0414471
GO:2000804	regulation of termination of RNA polymerase II transcription, poly(A)-coupled	BP	3	1	0.0414471
GO:0140212	regulation of long-chain fatty acid import into cell	BP	3	1	0.0414471
GO:0090051	negative regulation of cell migration involved in sprouting angiogenesis	BP	3	1	0.0414471
GO:0001547	antral ovarian follicle growth	BP	3	1	0.0414471
GO:0072033	renal vesicle formation	BP	3	1	0.0414471
GO:0072077	renal vesicle morphogenesis	BP	3	1	0.0414471
GO:0072087	renal vesicle development	BP	3	1	0.0414471
GO:0072182	regulation of nephron tubule epithelial cell differentiation	BP	3	1	0.0414471
GO:0072283	metanephric renal vesicle morphogenesis	BP	3	1	0.0414471
GO:0051001	negative regulation of nitric-oxide synthase activity	BP	3	1	0.0414471
GO:0033008	positive regulation of mast cell activation involved in immune response	BP	3	1	0.0414471
GO:0043306	positive regulation of mast cell degranulation	BP	3	1	0.0414471
GO:0033563	dorsal/ventral axon guidance	BP	3	1	0.0414471
GO:0002175	protein localization to paranode region of axon	BP	3	1	0.0414471
GO:0071205	protein localization to juxtaparanode region of axon	BP	3	1	0.0414471
GO:0002576	platelet degranulation	BP	3	1	0.0414471
GO:0014043	negative regulation of neuron maturation	BP	3	1	0.0414471
GO:0000738	DNA catabolic process, exonucleolytic	BP	3	1	0.0414471
GO:0045196	establishment or maintenance of neuroblast polarity	BP	3	1	0.0414471
GO:0045200	establishment of neuroblast polarity	BP	3	1	0.0414471
GO:2000253	positive regulation of feeding behavior	BP	3	1	0.0414471
GO:0021516	dorsal spinal cord development	BP	3	1	0.0414471
GO:0072567	chemokine (C-X-C motif) ligand 2 production	BP	3	1	0.0414471
GO:2000341	regulation of chemokine (C-X-C motif) ligand 2 production	BP	3	1	0.0414471
GO:1904780	negative regulation of protein localization to centrosome	BP	3	1	0.0414471
GO:1904398	positive regulation of neuromuscular junction development	BP	3	1	0.0414471
GO:0060125	negative regulation of growth hormone secretion	BP	3	1	0.0414471
GO:0032485	regulation of Ral protein signal transduction	BP	3	1	0.0414471
GO:1903294	regulation of glutamate secretion, neurotransmission	BP	3	1	0.0414471
GO:1903296	positive regulation of glutamate secretion, neurotransmission	BP	3	1	0.0414471
GO:0044648	histone H3-K4 dimethylation	BP	3	1	0.0414471
GO:0110104	mRNA alternative polyadenylation	BP	3	1	0.0414471
GO:1990761	growth cone lamellipodium	CC	3	1	0.0414471
GO:0001739	sex chromatin	CC	3	1	0.0414471
GO:0032777	Piccolo NuA4 histone acetyltransferase complex	CC	3	1	0.0414471
GO:0016939	kinesin II complex	CC	3	1	0.0414471
GO:0097208	alveolar lamellar body	CC	3	1	0.0414471
GO:0035061	interchromatin granule	CC	3	1	0.0414471
GO:0005219	ryanodine-sensitive calcium-release channel activity	MF	3	1	0.0414471
GO:0048763	calcium-induced calcium release activity	MF	3	1	0.0414471
GO:0031334	positive regulation of protein-containing complex assembly	BP	94	4	0.0422691
GO:0006366	transcription by RNA polymerase II	BP	785	17	0.0425724
GO:0004674	protein serine/threonine kinase activity	MF	232	7	0.043196
GO:0042552	myelination	BP	56	3	0.0432317
GO:0008286	insulin receptor signaling pathway	BP	56	3	0.0432317
GO:0001818	negative regulation of cytokine production	BP	56	3	0.0432317
GO:0097720	calcineurin-mediated signaling	BP	24	2	0.0438617
GO:0061333	renal tubule morphogenesis	BP	24	2	0.0438617
GO:0000902	cell morphogenesis	BP	557	13	0.0451015
GO:0007272	ensheathment of neurons	BP	57	3	0.0451853
GO:0008366	axon ensheathment	BP	57	3	0.0451853
GO:0030117	membrane coat	CC	57	3	0.0451853
GO:0048475	coated membrane	CC	57	3	0.0451853
GO:0120039	plasma membrane bounded cell projection morphogenesis	BP	391	10	0.0455644
GO:0048858	cell projection morphogenesis	BP	392	10	0.0462297
GO:0017048	Rho GTPase binding	MF	97	4	0.0465538
GO:0023052	signaling	BP	1876	34	0.0466189
GO:0016574	histone ubiquitination	BP	25	2	0.0472508
GO:0018024	histone-lysine N-methyltransferase activity	MF	25	2	0.0472508
GO:0032940	secretion by cell	BP	340	9	0.0473648
GO:0008017	microtubule binding	MF	142	5	0.0483405
GO:0060041	retina development in camera-type eye	BP	59	3	0.0492226
GO:0044325	ion channel binding	MF	59	3	0.0492226
GO:0048666	neuron development	BP	622	14	0.0492233
GO:0048639	positive regulation of developmental growth	BP	99	4	0.0495405
GO:0008625	extrinsic apoptotic signaling pathway via death domain receptors	BP	26	2	0.0507327
GO:0090501	RNA phosphodiester bond hydrolysis	BP	26	2	0.0507327
GO:0030119	AP-type membrane coat adaptor complex	CC	26	2	0.0507327
GO:0009653	anatomical structure morphogenesis	BP	1111	22	0.0513989
GO:0007154	cell communication	BP	1891	34	0.0517827
GO:0032868	response to insulin	BP	101	4	0.0526311
GO:0032990	cell part morphogenesis	BP	402	10	0.0532511
GO:0048259	regulation of receptor-mediated endocytosis	BP	61	3	0.0534308
GO:0030424	axon	CC	348	9	0.0534895
GO:0009628	response to abiotic stimulus	BP	349	9	0.0542902
GO:0060993	kidney morphogenesis	BP	27	2	0.054304
GO:0051149	positive regulation of muscle cell differentiation	BP	27	2	0.054304
GO:0043525	positive regulation of neuron apoptotic process	BP	27	2	0.054304
GO:0032088	negative regulation of NF-kappaB transcription factor activity	BP	27	2	0.054304
GO:0032677	regulation of interleukin-8 production	BP	4	1	0.0548818
GO:0002070	epithelial cell maturation	BP	4	1	0.0548818
GO:0031554	regulation of DNA-templated transcription, termination	BP	4	1	0.0548818
GO:0072273	metanephric nephron morphogenesis	BP	4	1	0.0548818
GO:0046784	viral mRNA export from host cell nucleus	BP	4	1	0.0548818
GO:0007602	phototransduction	BP	4	1	0.0548818
GO:0034115	negative regulation of heterotypic cell-cell adhesion	BP	4	1	0.0548818
GO:0070586	cell-cell adhesion involved in gastrulation	BP	4	1	0.0548818
GO:0070587	regulation of cell-cell adhesion involved in gastrulation	BP	4	1	0.0548818
GO:0002717	positive regulation of natural killer cell mediated immunity	BP	4	1	0.0548818
GO:0045954	positive regulation of natural killer cell mediated cytotoxicity	BP	4	1	0.0548818
GO:0150003	regulation of spontaneous synaptic transmission	BP	4	1	0.0548818
GO:0032906	transforming growth factor beta2 production	BP	4	1	0.0548818
GO:0032909	regulation of transforming growth factor beta2 production	BP	4	1	0.0548818
GO:2000288	positive regulation of myoblast proliferation	BP	4	1	0.0548818
GO:0106020	regulation of vesicle docking	BP	4	1	0.0548818
GO:0097284	hepatocyte apoptotic process	BP	4	1	0.0548818
GO:0050861	positive regulation of B cell receptor signaling pathway	BP	4	1	0.0548818
GO:0033005	positive regulation of mast cell activation	BP	4	1	0.0548818
GO:0034392	negative regulation of smooth muscle cell apoptotic process	BP	4	1	0.0548818
GO:2000074	regulation of type B pancreatic cell development	BP	4	1	0.0548818
GO:0044027	hypermethylation of CpG island	BP	4	1	0.0548818
GO:0051964	negative regulation of synapse assembly	BP	4	1	0.0548818
GO:0098532	histone H3-K27 trimethylation	BP	4	1	0.0548818
GO:0060046	regulation of acrosome reaction	BP	4	1	0.0548818
GO:0036015	response to interleukin-3	BP	4	1	0.0548818
GO:0036016	cellular response to interleukin-3	BP	4	1	0.0548818
GO:0035405	histone-threonine phosphorylation	BP	4	1	0.0548818
GO:0098880	maintenance of postsynaptic specialization structure	BP	4	1	0.0548818
GO:0097692	histone H3-K4 monomethylation	BP	4	1	0.0548818
GO:0090186	regulation of pancreatic juice secretion	BP	4	1	0.0548818
GO:0090188	negative regulation of pancreatic juice secretion	BP	4	1	0.0548818
GO:1901030	positive regulation of mitochondrial outer membrane permeabilization involved in apoptotic signaling pathway	BP	4	1	0.0548818
GO:0010918	positive regulation of mitochondrial membrane potential	BP	4	1	0.0548818
GO:0070531	BRCA1-A complex	CC	4	1	0.0548818
GO:0070852	cell body fiber	CC	4	1	0.0548818
GO:1990316	Atg1/ULK1 kinase complex	CC	4	1	0.0548818
GO:0097165	nuclear stress granule	CC	4	1	0.0548818
GO:0043196	varicosity	CC	4	1	0.0548818
GO:0044326	dendritic spine neck	CC	4	1	0.0548818
GO:0042599	lamellar body	CC	4	1	0.0548818
GO:0008091	spectrin	CC	4	1	0.0548818
GO:0098981	cholinergic synapse	CC	4	1	0.0548818
GO:0030314	junctional membrane complex	CC	4	1	0.0548818
GO:0042382	paraspeckles	CC	4	1	0.0548818
GO:1990269	RNA polymerase II C-terminal domain phosphoserine binding	MF	4	1	0.0548818
GO:0008140	cAMP response element binding protein binding	MF	4	1	0.0548818
GO:0097109	neuroligin family protein binding	MF	4	1	0.0548818
GO:0120170	intraciliary transport particle B binding	MF	4	1	0.0548818
GO:0035184	histone threonine kinase activity	MF	4	1	0.0548818
GO:0065003	protein-containing complex assembly	BP	517	12	0.0553667
GO:0048016	inositol phosphate-mediated signaling	BP	28	2	0.0579618
GO:0043967	histone H4 acetylation	BP	28	2	0.0579618
GO:0003407	neural retina development	BP	28	2	0.0579618
GO:0071539	protein localization to centrosome	BP	28	2	0.0579618
GO:0002705	positive regulation of leukocyte mediated immunity	BP	28	2	0.0579618
GO:0097484	dendrite extension	BP	28	2	0.0579618
GO:0051932	synaptic transmission, GABAergic	BP	28	2	0.0579618
GO:0099738	cell cortex region	CC	28	2	0.0579618
GO:0016278	lysine N-methyltransferase activity	MF	28	2	0.0579618
GO:0016279	protein-lysine N-methyltransferase activity	MF	28	2	0.0579618
GO:0071375	cellular response to peptide hormone stimulus	BP	105	4	0.0591226
GO:0008360	regulation of cell shape	BP	64	3	0.0600574
GO:0030054	cell junction	CC	943	19	0.0604242
GO:0046530	photoreceptor cell differentiation	BP	29	2	0.0617029
GO:1905508	protein localization to microtubule organizing center	BP	29	2	0.0617029
GO:0048260	positive regulation of receptor-mediated endocytosis	BP	29	2	0.0617029
GO:0071346	cellular response to interferon-gamma	BP	29	2	0.0617029
GO:1900271	regulation of long-term synaptic potentiation	BP	29	2	0.0617029
GO:0008593	regulation of Notch signaling pathway	BP	29	2	0.0617029
GO:0035861	site of double-strand break	CC	29	2	0.0617029
GO:0042054	histone methyltransferase activity	MF	29	2	0.0617029
GO:0030659	cytoplasmic vesicle membrane	CC	153	5	0.0627474
GO:0042393	histone binding	MF	108	4	0.0642605
GO:0048786	presynaptic active zone	CC	66	3	0.0646801
GO:0051050	positive regulation of transport	BP	362	9	0.0654244
GO:0072583	clathrin-dependent endocytosis	BP	30	2	0.0655243
GO:0046834	lipid phosphorylation	BP	30	2	0.0655243
GO:0099094	ligand-gated cation channel activity	MF	30	2	0.0655243
GO:0002039	p53 binding	MF	30	2	0.0655243
GO:0043087	regulation of GTPase activity	BP	155	5	0.0656029
GO:0043933	protein-containing complex subunit organization	BP	590	13	0.0658251
GO:0030182	neuron differentiation	BP	710	15	0.0667538
GO:0050896	response to stimulus	BP	2547	43	0.0671478
GO:0140352	export from cell	BP	364	9	0.0672583
GO:1990138	neuron projection extension	BP	110	4	0.0678127
GO:0070293	renal absorption	BP	5	1	0.0681304
GO:0032637	interleukin-8 production	BP	5	1	0.0681304
GO:1904338	regulation of dopaminergic neuron differentiation	BP	5	1	0.0681304
GO:0003338	metanephros morphogenesis	BP	5	1	0.0681304
GO:0044417	translocation of molecules into host	BP	5	1	0.0681304
GO:0050909	sensory perception of taste	BP	5	1	0.0681304
GO:0034114	regulation of heterotypic cell-cell adhesion	BP	5	1	0.0681304
GO:2000696	regulation of epithelial cell differentiation involved in kidney development	BP	5	1	0.0681304
GO:0002715	regulation of natural killer cell mediated immunity	BP	5	1	0.0681304
GO:0042269	regulation of natural killer cell mediated cytotoxicity	BP	5	1	0.0681304
GO:0051124	synaptic growth at neuromuscular junction	BP	5	1	0.0681304
GO:0071636	positive regulation of transforming growth factor beta production	BP	5	1	0.0681304
GO:2000291	regulation of myoblast proliferation	BP	5	1	0.0681304
GO:0072160	nephron tubule epithelial cell differentiation	BP	5	1	0.0681304
GO:0050715	positive regulation of cytokine secretion	BP	5	1	0.0681304
GO:0030913	paranodal junction assembly	BP	5	1	0.0681304
GO:0032769	negative regulation of monooxygenase activity	BP	5	1	0.0681304
GO:0045672	positive regulation of osteoclast differentiation	BP	5	1	0.0681304
GO:0098942	retrograde trans-synaptic signaling by trans-synaptic protein complex	BP	5	1	0.0681304
GO:0043217	myelin maintenance	BP	5	1	0.0681304
GO:1903430	negative regulation of cell maturation	BP	5	1	0.0681304
GO:0000459	exonucleolytic trimming involved in rRNA processing	BP	5	1	0.0681304
GO:0000467	exonucleolytic trimming to generate mature 3'-end of 5.8S rRNA from tricistronic rRNA transcript (SSU-rRNA, 5.8S rRNA, LSU-rRNA)	BP	5	1	0.0681304
GO:0031125	rRNA 3'-end processing	BP	5	1	0.0681304
GO:0055059	asymmetric neuroblast division	BP	5	1	0.0681304
GO:0035733	hepatic stellate cell activation	BP	5	1	0.0681304
GO:0072537	fibroblast activation	BP	5	1	0.0681304
GO:0002087	regulation of respiratory gaseous exchange by nervous system process	BP	5	1	0.0681304
GO:0014052	regulation of gamma-aminobutyric acid secretion	BP	5	1	0.0681304
GO:0051290	protein heterotetramerization	BP	5	1	0.0681304
GO:0035455	response to interferon-alpha	BP	5	1	0.0681304
GO:1903998	regulation of eating behavior	BP	5	1	0.0681304
GO:0043970	histone H3-K9 acetylation	BP	5	1	0.0681304
GO:2000615	regulation of histone H3-K9 acetylation	BP	5	1	0.0681304
GO:0061535	glutamate secretion, neurotransmission	BP	5	1	0.0681304
GO:0022010	central nervous system myelination	BP	5	1	0.0681304
GO:0032291	axon ensheathment in central nervous system	BP	5	1	0.0681304
GO:0032484	Ral protein signal transduction	BP	5	1	0.0681304
GO:0099011	neuronal dense core vesicle exocytosis	BP	5	1	0.0681304
GO:0099525	presynaptic dense core vesicle exocytosis	BP	5	1	0.0681304
GO:0099558	maintenance of synapse structure	BP	5	1	0.0681304
GO:0060457	negative regulation of digestive system process	BP	5	1	0.0681304
GO:0098787	mRNA cleavage involved in mRNA processing	BP	5	1	0.0681304
GO:0098789	pre-mRNA cleavage required for polyadenylation	BP	5	1	0.0681304
GO:0000347	THO complex	CC	5	1	0.0681304
GO:0000445	THO complex part of transcription export complex	CC	5	1	0.0681304
GO:0098892	extrinsic component of postsynaptic specialization membrane	CC	5	1	0.0681304
GO:0099147	extrinsic component of postsynaptic density membrane	CC	5	1	0.0681304
GO:0031091	platelet alpha granule	CC	5	1	0.0681304
GO:0046976	histone methyltransferase activity (H3-K27 specific)	MF	5	1	0.0681304
GO:0047391	alkylglycerophosphoethanolamine phosphodiesterase activity	MF	5	1	0.0681304
GO:1905394	retromer complex binding	MF	5	1	0.0681304
GO:1901983	regulation of protein acetylation	BP	31	2	0.0694231
GO:0051252	regulation of RNA metabolic process	BP	1149	22	0.070072
GO:0120025	plasma membrane bounded cell projection	CC	1024	20	0.0708378
GO:0003690	double-stranded DNA binding	MF	424	10	0.071133
GO:0061629	RNA polymerase II-specific DNA-binding transcription factor binding	MF	112	4	0.0714654
GO:0019722	calcium-mediated signaling	BP	69	3	0.071913
GO:0050684	regulation of mRNA processing	BP	69	3	0.071913
GO:0016570	histone modification	BP	209	6	0.0719706
GO:0007264	small GTPase mediated signal transduction	BP	210	6	0.0732876
GO:0021782	glial cell development	BP	32	2	0.0733965
GO:0030120	vesicle coat	CC	32	2	0.0733965
GO:0004402	histone acetyltransferase activity	MF	32	2	0.0733965
GO:0098685	Schaffer collateral - CA1 synapse	CC	70	3	0.0744018
GO:0012506	vesicle membrane	CC	161	5	0.0746028
GO:0007165	signal transduction	BP	1680	30	0.0754598
GO:0010646	regulation of cell communication	BP	1223	23	0.0757022
GO:0030833	regulation of actin filament polymerization	BP	71	3	0.0769289
GO:0060042	retina morphogenesis in camera-type eye	BP	33	2	0.0774417
GO:0034341	response to interferon-gamma	BP	33	2	0.0774417
GO:0061733	peptide-lysine-N-acetyltransferase activity	MF	33	2	0.0774417
GO:0035556	intracellular signal transduction	BP	913	18	0.0795849
GO:0023051	regulation of signaling	BP	1231	23	0.080318
GO:1903671	negative regulation of sprouting angiogenesis	BP	6	1	0.0811954
GO:0030949	positive regulation of vascular endothelial growth factor receptor signaling pathway	BP	6	1	0.0811954
GO:1903608	protein localization to cytoplasmic stress granule	BP	6	1	0.0811954
GO:0006369	termination of RNA polymerase II transcription	BP	6	1	0.0811954
GO:2000191	regulation of fatty acid transport	BP	6	1	0.0811954
GO:0030011	maintenance of cell polarity	BP	6	1	0.0811954
GO:0006983	ER overload response	BP	6	1	0.0811954
GO:0046929	negative regulation of neurotransmitter secretion	BP	6	1	0.0811954
GO:0033690	positive regulation of osteoblast proliferation	BP	6	1	0.0811954
GO:1900272	negative regulation of long-term synaptic potentiation	BP	6	1	0.0811954
GO:1900454	positive regulation of long-term synaptic depression	BP	6	1	0.0811954
GO:0045838	positive regulation of membrane potential	BP	6	1	0.0811954
GO:0099612	protein localization to axon	BP	6	1	0.0811954
GO:0001912	positive regulation of leukocyte mediated cytotoxicity	BP	6	1	0.0811954
GO:0002228	natural killer cell mediated immunity	BP	6	1	0.0811954
GO:0042267	natural killer cell mediated cytotoxicity	BP	6	1	0.0811954
GO:0031573	intra-S DNA damage checkpoint	BP	6	1	0.0811954
GO:0051450	myoblast proliferation	BP	6	1	0.0811954
GO:0097186	amelogenesis	BP	6	1	0.0811954
GO:0030157	pancreatic juice secretion	BP	6	1	0.0811954
GO:1904396	regulation of neuromuscular junction development	BP	6	1	0.0811954
GO:1901984	negative regulation of protein acetylation	BP	6	1	0.0811954
GO:0044026	DNA hypermethylation	BP	6	1	0.0811954
GO:0051967	negative regulation of synaptic transmission, glutamatergic	BP	6	1	0.0811954
GO:0032230	positive regulation of synaptic transmission, GABAergic	BP	6	1	0.0811954
GO:0014041	regulation of neuron maturation	BP	6	1	0.0811954
GO:0022028	tangential migration from the subventricular zone to the olfactory bulb	BP	6	1	0.0811954
GO:0080154	regulation of fertilization	BP	6	1	0.0811954
GO:1901028	regulation of mitochondrial outer membrane permeabilization involved in apoptotic signaling pathway	BP	6	1	0.0811954
GO:0033182	regulation of histone ubiquitination	BP	6	1	0.0811954
GO:0022027	interkinetic nuclear migration	BP	6	1	0.0811954
GO:2000738	positive regulation of stem cell differentiation	BP	6	1	0.0811954
GO:1990504	dense core granule exocytosis	BP	6	1	0.0811954
GO:0033523	histone H2B ubiquitination	BP	6	1	0.0811954
GO:0006379	mRNA cleavage	BP	6	1	0.0811954
GO:0031616	spindle pole centrosome	CC	6	1	0.0811954
GO:0032983	kainate selective glutamate receptor complex	CC	6	1	0.0811954
GO:0005726	perichromatin fibrils	CC	6	1	0.0811954
GO:0071439	clathrin complex	CC	6	1	0.0811954
GO:0044224	juxtaparanode region of axon	CC	6	1	0.0811954
GO:0050815	phosphoserine residue binding	MF	6	1	0.0811954
GO:0099122	RNA polymerase II C-terminal domain binding	MF	6	1	0.0811954
GO:0048495	Roundabout binding	MF	6	1	0.0811954
GO:0003951	NAD+ kinase activity	MF	6	1	0.0811954
GO:0004143	diacylglycerol kinase activity	MF	6	1	0.0811954
GO:0015277	kainate selective glutamate receptor activity	MF	6	1	0.0811954
GO:0035497	cAMP response element binding	MF	6	1	0.0811954
GO:0043495	protein-membrane adaptor activity	MF	6	1	0.0811954
GO:0005234	extracellularly glutamate-gated ion channel activity	MF	6	1	0.0811954
GO:0045322	unmethylated CpG binding	MF	6	1	0.0811954
GO:0050848	regulation of calcium-mediated signaling	BP	34	2	0.0815559
GO:1904019	epithelial cell apoptotic process	BP	34	2	0.0815559
GO:0010951	negative regulation of endopeptidase activity	BP	34	2	0.0815559
GO:0008637	apoptotic mitochondrial changes	BP	34	2	0.0815559
GO:0009314	response to radiation	BP	166	5	0.082595
GO:0097191	extrinsic apoptotic signaling pathway	BP	74	3	0.084734
GO:0051153	regulation of striated muscle cell differentiation	BP	35	2	0.0857364
GO:0010657	muscle cell apoptotic process	BP	35	2	0.0857364
GO:0007006	mitochondrial membrane organization	BP	35	2	0.0857364
GO:0046824	positive regulation of nucleocytoplasmic transport	BP	35	2	0.0857364
GO:0001817	regulation of cytokine production	BP	168	5	0.0859158
GO:0010468	regulation of gene expression	BP	1503	27	0.0869849
GO:0051271	negative regulation of cellular component movement	BP	120	4	0.0870616
GO:0032886	regulation of microtubule-based process	BP	120	4	0.0870616
GO:0016569	covalent chromatin modification	BP	220	6	0.0872204
GO:0051168	nuclear export	BP	75	3	0.0874088
GO:0140030	modification-dependent protein binding	MF	75	3	0.0874088
GO:0006887	exocytosis	BP	169	5	0.0876024
GO:0009581	detection of external stimulus	BP	36	2	0.0899807
GO:0009582	detection of abiotic stimulus	BP	36	2	0.0899807
GO:2001237	negative regulation of extrinsic apoptotic signaling pathway	BP	36	2	0.0899807
GO:0034212	peptide N-acetyltransferase activity	MF	36	2	0.0899807
GO:0006473	protein acetylation	BP	76	3	0.0901192
GO:0043679	axon terminus	CC	76	3	0.0901192
GO:0019219	regulation of nucleobase-containing compound metabolic process	BP	1251	23	0.0927062
GO:0040013	negative regulation of locomotion	BP	123	4	0.093306
GO:0009416	response to light stimulus	BP	123	4	0.093306
GO:0070886	positive regulation of calcineurin-NFAT signaling cascade	BP	7	1	0.0940793
GO:0106058	positive regulation of calcineurin-mediated signaling	BP	7	1	0.0940793
GO:0043968	histone H2A acetylation	BP	7	1	0.0940793
GO:0042532	negative regulation of tyrosine phosphorylation of STAT protein	BP	7	1	0.0940793
GO:0007274	neuromuscular synaptic transmission	BP	7	1	0.0940793
GO:0098722	asymmetric stem cell division	BP	7	1	0.0940793
GO:0072210	metanephric nephron development	BP	7	1	0.0940793
GO:0072425	signal transduction involved in G2 DNA damage checkpoint	BP	7	1	0.0940793
GO:0051589	negative regulation of neurotransmitter transport	BP	7	1	0.0940793
GO:0070885	negative regulation of calcineurin-NFAT signaling cascade	BP	7	1	0.0940793
GO:0106057	negative regulation of calcineurin-mediated signaling	BP	7	1	0.0940793
GO:0031343	positive regulation of cell killing	BP	7	1	0.0940793
GO:0043302	positive regulation of leukocyte degranulation	BP	7	1	0.0940793
GO:0050908	detection of light stimulus involved in visual perception	BP	7	1	0.0940793
GO:0050962	detection of light stimulus involved in sensory perception	BP	7	1	0.0940793
GO:0051823	regulation of synapse structural plasticity	BP	7	1	0.0940793
GO:0014049	positive regulation of glutamate secretion	BP	7	1	0.0940793
GO:0032241	positive regulation of nucleobase-containing compound transport	BP	7	1	0.0940793
GO:0046833	positive regulation of RNA export from nucleus	BP	7	1	0.0940793
GO:0060287	epithelial cilium movement involved in determination of left/right asymmetry	BP	7	1	0.0940793
GO:0030728	ovulation	BP	7	1	0.0940793
GO:0000466	maturation of 5.8S rRNA from tricistronic rRNA transcript (SSU-rRNA, 5.8S rRNA, LSU-rRNA)	BP	7	1	0.0940793
GO:0043576	regulation of respiratory gaseous exchange	BP	7	1	0.0940793
GO:0044065	regulation of respiratory system process	BP	7	1	0.0940793
GO:2000601	positive regulation of Arp2/3 complex-mediated actin nucleation	BP	7	1	0.0940793
GO:0000346	transcription export complex	CC	7	1	0.0940793
GO:0017101	aminoacyl-tRNA synthetase multienzyme complex	CC	7	1	0.0940793
GO:0031209	SCAR complex	CC	7	1	0.0940793
GO:0030877	beta-catenin destruction complex	CC	7	1	0.0940793
GO:1990909	Wnt signalosome	CC	7	1	0.0940793
GO:0016595	glutamate binding	MF	7	1	0.0940793
GO:0015278	calcium-release channel activity	MF	7	1	0.0940793
GO:0043023	ribosomal large subunit binding	MF	7	1	0.0940793
GO:0044380	protein localization to cytoskeleton	BP	37	2	0.0942861
GO:0072698	protein localization to microtubule cytoskeleton	BP	37	2	0.0942861
GO:0046626	regulation of insulin receptor signaling pathway	BP	37	2	0.0942861
GO:0030864	cortical actin cytoskeleton	CC	37	2	0.0942861
GO:0043434	response to peptide hormone	BP	124	4	0.0954342
GO:0008064	regulation of actin polymerization or depolymerization	BP	78	3	0.0956449
GO:0051047	positive regulation of secretion	BP	125	4	0.0975853
GO:1905114	cell surface receptor signaling pathway involved in cell-cell signaling	BP	227	6	0.0977906
GO:0022008	neurogenesis	BP	814	16	0.0984195
GO:2001234	negative regulation of apoptotic signaling pathway	BP	79	3	0.0984592
GO:0045921	positive regulation of exocytosis	BP	38	2	0.0986503
GO:0006305	DNA alkylation	BP	38	2	0.0986503
GO:0006306	DNA methylation	BP	38	2	0.0986503
GO:0043195	terminal bouton	CC	38	2	0.0986503
GO:0008080	N-acetyltransferase activity	MF	38	2	0.0986503
GO:1901653	cellular response to peptide	BP	126	4	0.0997594
GO:0048638	regulation of developmental growth	BP	176	5	0.0998937
GO:0005102	signaling receptor binding	MF	454	10	0.101122
GO:0030832	regulation of actin filament length	BP	80	3	0.101307
GO:0000790	nuclear chromatin	CC	230	6	0.102524
GO:0048709	oligodendrocyte differentiation	BP	39	2	0.103071
GO:0090305	nucleic acid phosphodiester bond hydrolysis	BP	39	2	0.103071
GO:0030856	regulation of epithelial cell differentiation	BP	39	2	0.103071
GO:0090734	site of DNA damage	CC	39	2	0.103071
GO:0019901	protein kinase binding	MF	342	8	0.104878
GO:0050839	cell adhesion molecule binding	MF	129	4	0.106417
GO:0046548	retinal rod cell development	BP	8	1	0.106785
GO:0050855	regulation of B cell receptor signaling pathway	BP	8	1	0.106785
GO:0090184	positive regulation of kidney development	BP	8	1	0.106785
GO:0007205	protein kinase C-activating G protein-coupled receptor signaling pathway	BP	8	1	0.106785
GO:0051764	actin crosslink formation	BP	8	1	0.106785
GO:0016188	synaptic vesicle maturation	BP	8	1	0.106785
GO:0099527	postsynapse to nucleus signaling pathway	BP	8	1	0.106785
GO:0048490	anterograde synaptic vesicle transport	BP	8	1	0.106785
GO:0099514	synaptic vesicle cytoskeletal transport	BP	8	1	0.106785
GO:0099517	synaptic vesicle transport along microtubule	BP	8	1	0.106785
GO:0000729	DNA double-strand break processing	BP	8	1	0.106785
GO:0003309	type B pancreatic cell differentiation	BP	8	1	0.106785
GO:0003323	type B pancreatic cell development	BP	8	1	0.106785
GO:1901099	negative regulation of signal transduction in absence of ligand	BP	8	1	0.106785
GO:2001240	negative regulation of extrinsic apoptotic signaling pathway in absence of ligand	BP	8	1	0.106785
GO:2001223	negative regulation of neuron migration	BP	8	1	0.106785
GO:0035729	cellular response to hepatocyte growth factor stimulus	BP	8	1	0.106785
GO:0033006	regulation of mast cell activation involved in immune response	BP	8	1	0.106785
GO:0043304	regulation of mast cell degranulation	BP	8	1	0.106785
GO:1902042	negative regulation of extrinsic apoptotic signaling pathway via death domain receptors	BP	8	1	0.106785
GO:0060123	regulation of growth hormone secretion	BP	8	1	0.106785
GO:0090503	RNA phosphodiester bond hydrolysis, exonucleolytic	BP	8	1	0.106785
GO:0097345	mitochondrial outer membrane permeabilization	BP	8	1	0.106785
GO:0044154	histone H3-K14 acetylation	BP	8	1	0.106785
GO:0018026	peptidyl-lysine monomethylation	BP	8	1	0.106785
GO:0035267	NuA4 histone acetyltransferase complex	CC	8	1	0.106785
GO:0043189	H4/H2A histone acetyltransferase complex	CC	8	1	0.106785
GO:0034452	dynactin binding	MF	8	1	0.106785
GO:0035173	histone kinase activity	MF	8	1	0.106785
GO:0004708	MAP kinase kinase activity	MF	8	1	0.106785
GO:0016525	negative regulation of angiogenesis	BP	40	2	0.107545
GO:0007009	plasma membrane organization	BP	40	2	0.107545
GO:0030838	positive regulation of actin filament polymerization	BP	40	2	0.107545
GO:0010466	negative regulation of peptidase activity	BP	40	2	0.107545
GO:0035097	histone methyltransferase complex	CC	40	2	0.107545
GO:0008276	protein methyltransferase activity	MF	40	2	0.107545
GO:0051018	protein kinase A binding	MF	40	2	0.107545
GO:0016773	phosphotransferase activity, alcohol group as acceptor	MF	345	8	0.108866
GO:0150034	distal axon	CC	181	5	0.109182
GO:0048518	positive regulation of biological process	BP	2148	36	0.109937
GO:0006874	cellular calcium ion homeostasis	BP	131	4	0.110965
GO:0032535	regulation of cellular component size	BP	182	5	0.111089
GO:0002703	regulation of leukocyte mediated immunity	BP	41	2	0.112071
GO:0007601	visual perception	BP	41	2	0.112071
GO:0000187	activation of MAPK activity	BP	41	2	0.112071
GO:0008170	N-methyltransferase activity	MF	41	2	0.112071
GO:0048365	Rac GTPase binding	MF	41	2	0.112071
GO:0005938	cell cortex	CC	132	4	0.113272
GO:0051493	regulation of cytoskeleton organization	BP	237	6	0.114031
GO:0048522	positive regulation of cellular process	BP	2018	34	0.114258
GO:0001816	cytokine production	BP	184	5	0.114953
GO:0004672	protein kinase activity	MF	293	7	0.115235
GO:0030139	endocytic vesicle	CC	85	3	0.11603
GO:0006355	regulation of transcription, DNA-templated	BP	1025	19	0.116076
GO:1905515	non-motile cilium assembly	BP	42	2	0.116646
GO:2000181	negative regulation of blood vessel morphogenesis	BP	42	2	0.116646
GO:1900076	regulation of cellular response to insulin stimulus	BP	42	2	0.116646
GO:0007015	actin filament organization	BP	185	5	0.116909
GO:0048699	generation of neurons	BP	774	15	0.118184
GO:0048873	homeostasis of number of cells within a tissue	BP	9	1	0.119314
GO:0002888	positive regulation of myeloid leukocyte mediated immunity	BP	9	1	0.119314
GO:0043984	histone H4-K16 acetylation	BP	9	1	0.119314
GO:2000302	positive regulation of synaptic vesicle exocytosis	BP	9	1	0.119314
GO:0050849	negative regulation of calcium-mediated signaling	BP	9	1	0.119314
GO:0033687	osteoblast proliferation	BP	9	1	0.119314
GO:0033688	regulation of osteoblast proliferation	BP	9	1	0.119314
GO:0061318	renal filtration cell differentiation	BP	9	1	0.119314
GO:0072112	glomerular visceral epithelial cell differentiation	BP	9	1	0.119314
GO:0072311	glomerular epithelial cell differentiation	BP	9	1	0.119314
GO:0002021	response to dietary excess	BP	9	1	0.119314
GO:0001910	regulation of leukocyte mediated cytotoxicity	BP	9	1	0.119314
GO:0006308	DNA catabolic process	BP	9	1	0.119314
GO:0045956	positive regulation of calcium ion-dependent exocytosis	BP	9	1	0.119314
GO:0071260	cellular response to mechanical stimulus	BP	9	1	0.119314
GO:0035883	enteroendocrine cell differentiation	BP	9	1	0.119314
GO:0046827	positive regulation of protein export from nucleus	BP	9	1	0.119314
GO:0010457	centriole-centriole cohesion	BP	9	1	0.119314
GO:1900363	regulation of mRNA polyadenylation	BP	9	1	0.119314
GO:0034390	smooth muscle cell apoptotic process	BP	9	1	0.119314
GO:0034391	regulation of smooth muscle cell apoptotic process	BP	9	1	0.119314
GO:0051354	negative regulation of oxidoreductase activity	BP	9	1	0.119314
GO:0098917	retrograde trans-synaptic signaling	BP	9	1	0.119314
GO:0051291	protein heterooligomerization	BP	9	1	0.119314
GO:0035728	response to hepatocyte growth factor	BP	9	1	0.119314
GO:0099545	trans-synaptic signaling by trans-synaptic complex	BP	9	1	0.119314
GO:0097320	plasma membrane tubulation	BP	9	1	0.119314
GO:0031629	synaptic vesicle fusion to presynaptic active zone membrane	BP	9	1	0.119314
GO:0099500	vesicle fusion to plasma membrane	BP	9	1	0.119314
GO:0035493	SNARE complex assembly	BP	9	1	0.119314
GO:0035098	ESC/E(Z) complex	CC	9	1	0.119314
GO:0098684	photoreceptor ribbon synapse	CC	9	1	0.119314
GO:0033017	sarcoplasmic reticulum membrane	CC	9	1	0.119314
GO:0035613	RNA stem-loop binding	MF	9	1	0.119314
GO:0005112	Notch binding	MF	9	1	0.119314
GO:0043395	heparan sulfate proteoglycan binding	MF	9	1	0.119314
GO:0071933	Arp2/3 complex binding	MF	9	1	0.119314
GO:0042800	histone methyltransferase activity (H3-K4 specific)	MF	9	1	0.119314
GO:0071705	nitrogen compound transport	BP	838	16	0.119352
GO:1903506	regulation of nucleic acid-templated transcription	BP	1029	19	0.119425
GO:0006915	apoptotic process	BP	652	13	0.120219
GO:2001141	regulation of RNA biosynthetic process	BP	1030	19	0.120271
GO:0051239	regulation of multicellular organismal process	BP	1160	21	0.1209
GO:0043242	negative regulation of protein-containing complex disassembly	BP	43	2	0.121268
GO:0050953	sensory perception of light stimulus	BP	43	2	0.121268
GO:0030135	coated vesicle	CC	87	3	0.122135
GO:0051090	regulation of DNA-binding transcription factor activity	BP	136	4	0.122712
GO:0050793	regulation of developmental process	BP	1035	19	0.12456
GO:0055074	calcium ion homeostasis	BP	137	4	0.125124
GO:0098742	cell-cell adhesion via plasma-membrane adhesion molecules	BP	88	3	0.125232
GO:0044306	neuron projection terminus	CC	88	3	0.125232
GO:0010927	cellular component assembly involved in morphogenesis	BP	44	2	0.125934
GO:0048024	regulation of mRNA splicing, via spliceosome	BP	44	2	0.125934
GO:0016410	N-acyltransferase activity	MF	44	2	0.125934
GO:2000113	negative regulation of cellular macromolecule biosynthetic process	BP	536	11	0.127027
GO:0051234	establishment of localization	BP	1698	29	0.127174
GO:0016070	RNA metabolic process	BP	1431	25	0.127454
GO:0005198	structural molecule activity	MF	138	4	0.127556
GO:0120036	plasma membrane bounded cell projection organization	BP	785	15	0.128952
GO:0065008	regulation of biological quality	BP	1434	25	0.129783
GO:0045995	regulation of embryonic development	BP	45	2	0.130644
GO:1901216	positive regulation of neuron death	BP	45	2	0.130644
GO:0044728	DNA methylation or demethylation	BP	45	2	0.130644
GO:0034708	methyltransferase complex	CC	45	2	0.130644
GO:0006810	transport	BP	1636	28	0.131045
GO:0034097	response to cytokine	BP	247	6	0.131568
GO:0050857	positive regulation of antigen receptor-mediated signaling pathway	BP	10	1	0.131669
GO:0046339	diacylglycerol metabolic process	BP	10	1	0.131669
GO:0060221	retinal rod cell differentiation	BP	10	1	0.131669
GO:0006353	DNA-templated transcription, termination	BP	10	1	0.131669
GO:0044539	long-chain fatty acid import into cell	BP	10	1	0.131669
GO:0140354	lipid import into cell	BP	10	1	0.131669
GO:0014048	regulation of glutamate secretion	BP	10	1	0.131669
GO:0099159	regulation of modification of postsynaptic structure	BP	10	1	0.131669
GO:0070734	histone H3-K27 methylation	BP	10	1	0.131669
GO:0072010	glomerular epithelium development	BP	10	1	0.131669
GO:0043537	negative regulation of blood vessel endothelial cell migration	BP	10	1	0.131669
GO:1900452	regulation of long-term synaptic depression	BP	10	1	0.131669
GO:2000727	positive regulation of cardiac muscle cell differentiation	BP	10	1	0.131669
GO:0048520	positive regulation of behavior	BP	10	1	0.131669
GO:0031341	regulation of cell killing	BP	10	1	0.131669
GO:0098962	regulation of postsynaptic neurotransmitter receptor activity	BP	10	1	0.131669
GO:0048266	behavioral response to pain	BP	10	1	0.131669
GO:0033003	regulation of mast cell activation	BP	10	1	0.131669
GO:0002279	mast cell activation involved in immune response	BP	10	1	0.131669
GO:0002448	mast cell mediated immunity	BP	10	1	0.131669
GO:0043303	mast cell degranulation	BP	10	1	0.131669
GO:0051571	positive regulation of histone H3-K4 methylation	BP	10	1	0.131669
GO:0035372	protein localization to microtubule	BP	10	1	0.131669
GO:0000469	cleavage involved in rRNA processing	BP	10	1	0.131669
GO:0044058	regulation of digestive system process	BP	10	1	0.131669
GO:0033270	paranode region of axon	CC	10	1	0.131669
GO:0098871	postsynaptic actin cytoskeleton	CC	10	1	0.131669
GO:0097602	cullin family protein binding	MF	10	1	0.131669
GO:0004697	protein kinase C activity	MF	10	1	0.131669
GO:0005231	excitatory extracellular ligand-gated ion channel activity	MF	10	1	0.131669
GO:0099604	ligand-gated calcium channel activity	MF	10	1	0.131669
GO:0008373	sialyltransferase activity	MF	10	1	0.131669
GO:0010647	positive regulation of cell communication	BP	601	12	0.13173
GO:0072503	cellular divalent inorganic cation homeostasis	BP	140	4	0.132481
GO:0051345	positive regulation of hydrolase activity	BP	193	5	0.133125
GO:0019932	second-messenger-mediated signaling	BP	141	4	0.134972
GO:0001654	eye development	BP	141	4	0.134972
GO:0051056	regulation of small GTPase mediated signal transduction	BP	141	4	0.134972
GO:0048588	developmental cell growth	BP	141	4	0.134972
GO:0010628	positive regulation of gene expression	BP	791	15	0.135064
GO:0006405	RNA export from nucleus	BP	46	2	0.135394
GO:0097120	receptor localization to synapse	BP	46	2	0.135394
GO:0051966	regulation of synaptic transmission, glutamatergic	BP	46	2	0.135394
GO:0044304	main axon	CC	46	2	0.135394
GO:0023056	positive regulation of signaling	BP	605	12	0.136401
GO:0097060	synaptic membrane	CC	250	6	0.137072
GO:0042391	regulation of membrane potential	BP	195	5	0.137333
GO:0140297	DNA-binding transcription factor binding	MF	142	4	0.137483
GO:0012501	programmed cell death	BP	668	13	0.137638
GO:0048880	sensory system development	BP	143	4	0.140014
GO:0150063	visual system development	BP	143	4	0.140014
GO:1901343	negative regulation of vasculature development	BP	47	2	0.140183
GO:0005903	brush border	CC	47	2	0.140183
GO:0010558	negative regulation of macromolecule biosynthetic process	BP	548	11	0.141804
GO:0006397	mRNA processing	BP	198	5	0.143755
GO:0015631	tubulin binding	MF	198	5	0.143755
GO:0022602	ovulation cycle process	BP	11	1	0.143853
GO:0046426	negative regulation of receptor signaling pathway via JAK-STAT	BP	11	1	0.143853
GO:0030947	regulation of vascular endothelial growth factor receptor signaling pathway	BP	11	1	0.143853
GO:0002068	glandular epithelial cell development	BP	11	1	0.143853
GO:0008356	asymmetric cell division	BP	11	1	0.143853
GO:0050707	regulation of cytokine secretion	BP	11	1	0.143853
GO:0072395	signal transduction involved in cell cycle checkpoint	BP	11	1	0.143853
GO:0072401	signal transduction involved in DNA integrity checkpoint	BP	11	1	0.143853
GO:0072422	signal transduction involved in DNA damage checkpoint	BP	11	1	0.143853
GO:0009311	oligosaccharide metabolic process	BP	11	1	0.143853
GO:0010829	negative regulation of glucose transmembrane transport	BP	11	1	0.143853
GO:0034331	cell junction maintenance	BP	11	1	0.143853
GO:0099171	presynaptic modulation of chemical synaptic transmission	BP	11	1	0.143853
GO:0051894	positive regulation of focal adhesion assembly	BP	11	1	0.143853
GO:0090049	regulation of cell migration involved in sprouting angiogenesis	BP	11	1	0.143853
GO:0042755	eating behavior	BP	11	1	0.143853
GO:0050999	regulation of nitric-oxide synthase activity	BP	11	1	0.143853
GO:0098696	regulation of neurotransmitter receptor localization to postsynaptic specialization membrane	BP	11	1	0.143853
GO:0001909	leukocyte mediated cytotoxicity	BP	11	1	0.143853
GO:1904754	positive regulation of vascular associated smooth muscle cell migration	BP	11	1	0.143853
GO:0014051	gamma-aminobutyric acid secretion	BP	11	1	0.143853
GO:0030252	growth hormone secretion	BP	11	1	0.143853
GO:0055057	neuroblast division	BP	11	1	0.143853
GO:2001239	regulation of extrinsic apoptotic signaling pathway in absence of ligand	BP	11	1	0.143853
GO:1903429	regulation of cell maturation	BP	11	1	0.143853
GO:0032941	secretion by tissue	BP	11	1	0.143853
GO:2000369	regulation of clathrin-dependent endocytosis	BP	11	1	0.143853
GO:0051481	negative regulation of cytosolic calcium ion concentration	BP	11	1	0.143853
GO:0006491	N-glycan processing	BP	11	1	0.143853
GO:0098890	extrinsic component of postsynaptic membrane	CC	11	1	0.143853
GO:0035253	ciliary rootlet	CC	11	1	0.143853
GO:0099571	postsynaptic cytoskeleton	CC	11	1	0.143853
GO:0016010	dystrophin-associated glycoprotein complex	CC	11	1	0.143853
GO:0090665	glycoprotein complex	CC	11	1	0.143853
GO:0005834	heterotrimeric G-protein complex	CC	11	1	0.143853
GO:1905360	GTPase complex	CC	11	1	0.143853
GO:0005847	mRNA cleavage and polyadenylation specificity factor complex	CC	11	1	0.143853
GO:0008157	protein phosphatase 1 binding	MF	11	1	0.143853
GO:0050321	tau-protein kinase activity	MF	11	1	0.143853
GO:0034236	protein kinase A catalytic subunit binding	MF	11	1	0.143853
GO:0046965	retinoid X receptor binding	MF	11	1	0.143853
GO:0007338	single fertilization	BP	48	2	0.145008
GO:0055017	cardiac muscle tissue growth	BP	48	2	0.145008
GO:0006304	DNA modification	BP	48	2	0.145008
GO:0050680	negative regulation of epithelial cell proliferation	BP	48	2	0.145008
GO:0006351	transcription, DNA-templated	BP	1058	19	0.145497
GO:0051716	cellular response to stimulus	BP	2201	36	0.14552
GO:0030030	cell projection organization	BP	802	15	0.146703
GO:0016301	kinase activity	MF	371	8	0.146877
GO:0030072	peptide hormone secretion	BP	95	3	0.147674
GO:0097659	nucleic acid-templated transcription	BP	1062	19	0.149339
GO:0015718	monocarboxylic acid transport	BP	49	2	0.149869
GO:0060419	heart growth	BP	49	2	0.149869
GO:0016407	acetyltransferase activity	MF	49	2	0.149869
GO:0015276	ligand-gated ion channel activity	MF	49	2	0.149869
GO:0022834	ligand-gated channel activity	MF	49	2	0.149869
GO:0000978	RNA polymerase II cis-regulatory region sequence-specific DNA binding	MF	257	6	0.150335
GO:0045765	regulation of angiogenesis	BP	96	3	0.150983
GO:0000228	nuclear chromosome	CC	315	7	0.151223
GO:0003700	DNA-binding transcription factor activity	MF	315	7	0.151223
GO:0019900	kinase binding	MF	374	8	0.151647
GO:0008104	protein localization	BP	1131	20	0.152888
GO:0007017	microtubule-based process	BP	435	9	0.153524
GO:0032774	RNA biosynthetic process	BP	1067	19	0.154225
GO:0010811	positive regulation of cell-substrate adhesion	BP	50	2	0.154762
GO:0016922	nuclear receptor binding	MF	50	2	0.154762
GO:0005488	binding	MF	4525	68	0.155051
GO:0050850	positive regulation of calcium-mediated signaling	BP	12	1	0.155869
GO:0016578	histone deubiquitination	BP	12	1	0.155869
GO:1904893	negative regulation of receptor signaling pathway via STAT	BP	12	1	0.155869
GO:0050774	negative regulation of dendrite morphogenesis	BP	12	1	0.155869
GO:0018027	peptidyl-lysine dimethylation	BP	12	1	0.155869
GO:1904037	positive regulation of epithelial cell apoptotic process	BP	12	1	0.155869
GO:0090183	regulation of kidney development	BP	12	1	0.155869
GO:0035162	embryonic hemopoiesis	BP	12	1	0.155869
GO:0098974	postsynaptic actin cytoskeleton organization	BP	12	1	0.155869
GO:0099188	postsynaptic cytoskeleton organization	BP	12	1	0.155869
GO:0098885	modification of postsynaptic actin cytoskeleton	BP	12	1	0.155869
GO:0010842	retina layer formation	BP	12	1	0.155869
GO:0034113	heterotypic cell-cell adhesion	BP	12	1	0.155869
GO:0001702	gastrulation with mouth forming second	BP	12	1	0.155869
GO:1905209	positive regulation of cardiocyte differentiation	BP	12	1	0.155869
GO:0035235	ionotropic glutamate receptor signaling pathway	BP	12	1	0.155869
GO:0034315	regulation of Arp2/3 complex-mediated actin nucleation	BP	12	1	0.155869
GO:0031018	endocrine pancreas development	BP	12	1	0.155869
GO:0031290	retinal ganglion cell axon guidance	BP	12	1	0.155869
GO:0015812	gamma-aminobutyric acid transport	BP	12	1	0.155869
GO:0060216	definitive hemopoiesis	BP	12	1	0.155869
GO:0045576	mast cell activation	BP	12	1	0.155869
GO:0010043	response to zinc ion	BP	12	1	0.155869
GO:0071711	basement membrane organization	BP	12	1	0.155869
GO:0000460	maturation of 5.8S rRNA	BP	12	1	0.155869
GO:0031338	regulation of vesicle fusion	BP	12	1	0.155869
GO:0030904	retromer complex	CC	12	1	0.155869
GO:0044305	calyx of Held	CC	12	1	0.155869
GO:0070840	dynein complex binding	MF	12	1	0.155869
GO:0070530	K63-linked polyubiquitin modification-dependent protein binding	MF	12	1	0.155869
GO:0043274	phospholipase binding	MF	12	1	0.155869
GO:0005217	intracellular ligand-gated ion channel activity	MF	12	1	0.155869
GO:0017075	syntaxin-1 binding	MF	12	1	0.155869
GO:0043543	protein acylation	BP	98	3	0.157672
GO:0033036	macromolecule localization	BP	1269	22	0.158795
GO:0034329	cell junction assembly	BP	205	5	0.159239
GO:0043433	negative regulation of DNA-binding transcription factor activity	BP	51	2	0.159686
GO:0031594	neuromuscular junction	CC	51	2	0.159686
GO:0051640	organelle localization	BP	262	6	0.160155
GO:1901652	response to peptide	BP	151	4	0.160914
GO:0072507	divalent inorganic cation homeostasis	BP	151	4	0.160914
GO:0061448	connective tissue development	BP	99	3	0.161051
GO:0048871	multicellular organismal homeostasis	BP	152	4	0.163605
GO:0043565	sequence-specific DNA binding	MF	442	9	0.16418
GO:0031327	negative regulation of cellular biosynthetic process	BP	565	11	0.164266
GO:0046942	carboxylic acid transport	BP	100	3	0.164453
GO:0070507	regulation of microtubule cytoskeleton organization	BP	100	3	0.164453
GO:0043523	regulation of neuron apoptotic process	BP	100	3	0.164453
GO:0043281	regulation of cysteine-type endopeptidase activity involved in apoptotic process	BP	52	2	0.164639
GO:0051128	regulation of cellular component organization	BP	1078	19	0.165294
GO:0010467	gene expression	BP	1815	30	0.165835
GO:0000987	cis-regulatory region sequence-specific DNA binding	MF	265	6	0.166181
GO:0140110	transcription regulator activity	MF	505	10	0.166913
GO:0045892	negative regulation of transcription, DNA-templated	BP	444	9	0.167291
GO:0016604	nuclear body	CC	324	7	0.167335
GO:0071542	dopaminergic neuron differentiation	BP	13	1	0.167717
GO:0050663	cytokine secretion	BP	13	1	0.167717
GO:1905244	regulation of modification of synaptic structure	BP	13	1	0.167717
GO:0048843	negative regulation of axon extension involved in axon guidance	BP	13	1	0.167717
GO:0043300	regulation of leukocyte degranulation	BP	13	1	0.167717
GO:0006654	phosphatidic acid biosynthetic process	BP	13	1	0.167717
GO:0046473	phosphatidic acid metabolic process	BP	13	1	0.167717
GO:0150117	positive regulation of cell-substrate junction organization	BP	13	1	0.167717
GO:0071604	transforming growth factor beta production	BP	13	1	0.167717
GO:0071634	regulation of transforming growth factor beta production	BP	13	1	0.167717
GO:0097237	cellular response to toxic substance	BP	13	1	0.167717
GO:0002763	positive regulation of myeloid leukocyte differentiation	BP	13	1	0.167717
GO:0048265	response to pain	BP	13	1	0.167717
GO:0048268	clathrin coat assembly	BP	13	1	0.167717
GO:0060259	regulation of feeding behavior	BP	13	1	0.167717
GO:0005849	mRNA cleavage factor complex	CC	13	1	0.167717
GO:0044665	MLL1/2 complex	CC	13	1	0.167717
GO:0071339	MLL1 complex	CC	13	1	0.167717
GO:0048156	tau protein binding	MF	13	1	0.167717
GO:0051059	NF-kappaB binding	MF	13	1	0.167717
GO:0015849	organic acid transport	BP	101	3	0.167876
GO:0031175	neuron projection development	BP	568	11	0.16841
GO:0009306	protein secretion	BP	154	4	0.169036
GO:0090630	activation of GTPase activity	BP	53	2	0.169619
GO:0010771	negative regulation of cell morphogenesis involved in differentiation	BP	53	2	0.169619
GO:0001952	regulation of cell-matrix adhesion	BP	53	2	0.169619
GO:1902679	negative regulation of RNA biosynthetic process	BP	446	9	0.170429
GO:1903507	negative regulation of nucleic acid-templated transcription	BP	446	9	0.170429
GO:0098772	molecular function regulator	MF	1018	18	0.171002
GO:0030336	negative regulation of cell migration	BP	102	3	0.17132
GO:0032271	regulation of protein polymerization	BP	102	3	0.17132
GO:0035592	establishment of protein localization to extracellular region	BP	155	4	0.171776
GO:0031123	RNA 3'-end processing	BP	54	2	0.174626
GO:0000077	DNA damage checkpoint	BP	54	2	0.174626
GO:0002699	positive regulation of immune effector process	BP	54	2	0.174626
GO:0005884	actin filament	CC	54	2	0.174626
GO:0022607	cellular component assembly	BP	1087	19	0.174676
GO:0048714	positive regulation of oligodendrocyte differentiation	BP	14	1	0.179401
GO:0002067	glandular epithelial cell differentiation	BP	14	1	0.179401
GO:0042462	eye photoreceptor cell development	BP	14	1	0.179401
GO:1905809	negative regulation of synapse organization	BP	14	1	0.179401
GO:0032239	regulation of nucleobase-containing compound transport	BP	14	1	0.179401
GO:0046831	regulation of RNA export from nucleus	BP	14	1	0.179401
GO:0033120	positive regulation of RNA splicing	BP	14	1	0.179401
GO:1902668	negative regulation of axon guidance	BP	14	1	0.179401
GO:0080182	histone H3-K4 trimethylation	BP	14	1	0.179401
GO:0002053	positive regulation of mesenchymal cell proliferation	BP	14	1	0.179401
GO:0014046	dopamine secretion	BP	14	1	0.179401
GO:0014059	regulation of dopamine secretion	BP	14	1	0.179401
GO:0001541	ovarian follicle development	BP	14	1	0.179401
GO:0048536	spleen development	BP	14	1	0.179401
GO:0032768	regulation of monooxygenase activity	BP	14	1	0.179401
GO:1902683	regulation of receptor localization to synapse	BP	14	1	0.179401
GO:0070527	platelet aggregation	BP	14	1	0.179401
GO:0006349	regulation of gene expression by genetic imprinting	BP	14	1	0.179401
GO:0030673	axolemma	CC	14	1	0.179401
GO:0016592	mediator complex	CC	14	1	0.179401
GO:0070577	lysine-acetylated histone binding	MF	14	1	0.179401
GO:0140033	acetylation-dependent protein binding	MF	14	1	0.179401
GO:0035925	mRNA 3'-UTR AU-rich region binding	MF	14	1	0.179401
GO:0051147	regulation of muscle cell differentiation	BP	55	2	0.179656
GO:1901890	positive regulation of cell junction assembly	BP	55	2	0.179656
GO:0071692	protein localization to extracellular region	BP	158	4	0.180089
GO:0005856	cytoskeleton	CC	961	17	0.180186
GO:0044093	positive regulation of molecular function	BP	577	11	0.181156
GO:2000146	negative regulation of cell motility	BP	105	3	0.181774
GO:1901888	regulation of cell junction assembly	BP	105	3	0.181774
GO:0044877	protein-containing complex binding	MF	578	11	0.182601
GO:0000981	DNA-binding transcription factor activity, RNA polymerase II-specific	MF	273	6	0.182719
GO:1990837	sequence-specific double-stranded DNA binding	MF	393	8	0.183573
GO:0009890	negative regulation of biosynthetic process	BP	579	11	0.184051
GO:1903531	negative regulation of secretion by cell	BP	56	2	0.184709
GO:2000112	regulation of cellular macromolecule biosynthetic process	BP	1229	21	0.184866
GO:0098797	plasma membrane protein complex	CC	216	5	0.184885
GO:0043405	regulation of MAP kinase activity	BP	106	3	0.185297
GO:0048646	anatomical structure formation involved in morphogenesis	BP	395	8	0.187098
GO:1902903	regulation of supramolecular fiber organization	BP	161	4	0.188538
GO:0031667	response to nutrient levels	BP	107	3	0.188839
GO:0007416	synapse assembly	BP	107	3	0.188839
GO:0048640	negative regulation of developmental growth	BP	57	2	0.189782
GO:0040029	regulation of gene expression, epigenetic	BP	57	2	0.189782
GO:0051497	negative regulation of stress fiber assembly	BP	15	1	0.190923
GO:0002886	regulation of myeloid leukocyte mediated immunity	BP	15	1	0.190923
GO:0014047	glutamate secretion	BP	15	1	0.190923
GO:0010614	negative regulation of cardiac muscle hypertrophy	BP	15	1	0.190923
GO:0014741	negative regulation of muscle hypertrophy	BP	15	1	0.190923
GO:0098926	postsynaptic signal transduction	BP	15	1	0.190923
GO:1901889	negative regulation of cell junction assembly	BP	15	1	0.190923
GO:0035850	epithelial cell differentiation involved in kidney development	BP	15	1	0.190923
GO:1904738	vascular associated smooth muscle cell migration	BP	15	1	0.190923
GO:1904752	regulation of vascular associated smooth muscle cell migration	BP	15	1	0.190923
GO:0007200	phospholipase C-activating G protein-coupled receptor signaling pathway	BP	15	1	0.190923
GO:0001906	cell killing	BP	15	1	0.190923
GO:0051569	regulation of histone H3-K4 methylation	BP	15	1	0.190923
GO:0045747	positive regulation of Notch signaling pathway	BP	15	1	0.190923
GO:0034706	sodium channel complex	CC	15	1	0.190923
GO:0004970	ionotropic glutamate receptor activity	MF	15	1	0.190923
GO:0017091	AU-rich element binding	MF	15	1	0.190923
GO:0042974	retinoic acid receptor binding	MF	15	1	0.190923
GO:0051094	positive regulation of developmental process	BP	584	11	0.191386
GO:0098588	bounding membrane of organelle	CC	459	9	0.191506
GO:0043228	non-membrane-bounded organelle	CC	1778	29	0.193697
GO:0043244	regulation of protein-containing complex disassembly	BP	58	2	0.194875
GO:0031333	negative regulation of protein-containing complex assembly	BP	58	2	0.194875
GO:0007219	Notch signaling pathway	BP	58	2	0.194875
GO:0097159	organic cyclic compound binding	MF	1986	32	0.195595
GO:0051179	localization	BP	2263	36	0.19561
GO:0045184	establishment of protein localization	BP	779	14	0.195888
GO:0051402	neuron apoptotic process	BP	109	3	0.195975
GO:0046907	intracellular transport	BP	651	12	0.196518
GO:0071702	organic substance transport	BP	976	17	0.197668
GO:0031570	DNA integrity checkpoint	BP	59	2	0.199986
GO:0006865	amino acid transport	BP	59	2	0.199986
GO:0032273	positive regulation of protein polymerization	BP	59	2	0.199986
GO:0048583	regulation of response to stimulus	BP	1311	22	0.20089
GO:0044085	cellular component biogenesis	BP	1178	20	0.20166
GO:0003682	chromatin binding	MF	282	6	0.202088
GO:0035307	positive regulation of protein dephosphorylation	BP	16	1	0.202285
GO:0042698	ovulation cycle	BP	16	1	0.202285
GO:0097009	energy homeostasis	BP	16	1	0.202285
GO:0007520	myoblast fusion	BP	16	1	0.202285
GO:0070536	protein K63-linked deubiquitination	BP	16	1	0.202285
GO:0043299	leukocyte degranulation	BP	16	1	0.202285
GO:0003016	respiratory system process	BP	16	1	0.202285
GO:0002092	positive regulation of receptor internalization	BP	16	1	0.202285
GO:0016572	histone phosphorylation	BP	16	1	0.202285
GO:0031440	regulation of mRNA 3'-end processing	BP	16	1	0.202285
GO:0035136	forelimb morphogenesis	BP	16	1	0.202285
GO:0040019	positive regulation of embryonic development	BP	16	1	0.202285
GO:0043394	proteoglycan binding	MF	16	1	0.202285
GO:0003676	nucleic acid binding	MF	1179	20	0.202778
GO:1901342	regulation of vasculature development	BP	111	3	0.203178
GO:0050678	regulation of epithelial cell proliferation	BP	111	3	0.203178
GO:0008022	protein C-terminus binding	MF	111	3	0.203178
GO:0008219	cell death	BP	720	13	0.203373
GO:0048593	camera-type eye morphogenesis	BP	60	2	0.205113
GO:0016573	histone acetylation	BP	60	2	0.205113
GO:0034968	histone lysine methylation	BP	60	2	0.205113
GO:0007369	gastrulation	BP	60	2	0.205113
GO:0060341	regulation of cellular localization	BP	468	9	0.206751
GO:0030100	regulation of endocytosis	BP	112	3	0.206803
GO:0007399	nervous system development	BP	1050	18	0.207236
GO:0010556	regulation of macromolecule biosynthetic process	BP	1250	21	0.207441
GO:0015031	protein transport	BP	723	13	0.207562
GO:0051336	regulation of hydrolase activity	BP	345	7	0.207734
GO:0002790	peptide secretion	BP	168	4	0.208735
GO:0006875	cellular metal ion homeostasis	BP	168	4	0.208735
GO:0002443	leukocyte mediated immunity	BP	61	2	0.210254
GO:2000116	regulation of cysteine-type endopeptidase activity	BP	61	2	0.210254
GO:0007166	cell surface receptor signaling pathway	BP	855	15	0.210287
GO:0048667	cell morphogenesis involved in neuron differentiation	BP	347	7	0.211769
GO:0007169	transmembrane receptor protein tyrosine kinase signaling pathway	BP	227	5	0.21196
GO:0008284	positive regulation of cell population proliferation	BP	287	6	0.213171
GO:0050853	B cell receptor signaling pathway	BP	17	1	0.213489
GO:0032527	protein exit from endoplasmic reticulum	BP	17	1	0.213489
GO:0042149	cellular response to glucose starvation	BP	17	1	0.213489
GO:0046627	negative regulation of insulin receptor signaling pathway	BP	17	1	0.213489
GO:1904646	cellular response to amyloid-beta	BP	17	1	0.213489
GO:0048841	regulation of axon extension involved in axon guidance	BP	17	1	0.213489
GO:0032467	positive regulation of cytokinesis	BP	17	1	0.213489
GO:0050433	regulation of catecholamine secretion	BP	17	1	0.213489
GO:0035640	exploration behavior	BP	17	1	0.213489
GO:0002042	cell migration involved in sprouting angiogenesis	BP	17	1	0.213489
GO:0034314	Arp2/3 complex-mediated actin nucleation	BP	17	1	0.213489
GO:0021846	cell proliferation in forebrain	BP	17	1	0.213489
GO:0043628	ncRNA 3'-end processing	BP	17	1	0.213489
GO:0099243	extrinsic component of synaptic membrane	CC	17	1	0.213489
GO:0097470	ribbon synapse	CC	17	1	0.213489
GO:0050681	androgen receptor binding	MF	17	1	0.213489
GO:0000175	3'-5'-exoribonuclease activity	MF	17	1	0.213489
GO:0005200	structural constituent of cytoskeleton	MF	17	1	0.213489
GO:0001102	RNA polymerase II activating transcription factor binding	MF	17	1	0.213489
GO:0042805	actinin binding	MF	17	1	0.213489
GO:0045934	negative regulation of nucleobase-containing compound metabolic process	BP	535	10	0.213593
GO:0001822	kidney development	BP	114	3	0.214098
GO:0051052	regulation of DNA metabolic process	BP	170	4	0.21462
GO:0006611	protein export from nucleus	BP	62	2	0.21541
GO:0006475	internal protein amino acid acetylation	BP	62	2	0.21541
GO:0018393	internal peptidyl-lysine acetylation	BP	62	2	0.21541
GO:0045807	positive regulation of endocytosis	BP	62	2	0.21541
GO:0051048	negative regulation of secretion	BP	62	2	0.21541
GO:0030516	regulation of axon extension	BP	62	2	0.21541
GO:0048731	system development	BP	1733	28	0.216474
GO:1990778	protein localization to cell periphery	BP	171	4	0.21758
GO:0046879	hormone secretion	BP	115	3	0.217766
GO:0050770	regulation of axonogenesis	BP	115	3	0.217766
GO:0006282	regulation of DNA repair	BP	63	2	0.220577
GO:0018022	peptidyl-lysine methylation	BP	63	2	0.220577
GO:0006839	mitochondrial transport	BP	63	2	0.220577
GO:0017148	negative regulation of translation	BP	63	2	0.220577
GO:0050778	positive regulation of immune response	BP	116	3	0.221449
GO:0090066	regulation of anatomical structure size	BP	231	5	0.222117
GO:0097435	supramolecular fiber organization	BP	291	6	0.222191
GO:0032232	negative regulation of actin filament bundle assembly	BP	18	1	0.224538
GO:0030866	cortical actin cytoskeleton organization	BP	18	1	0.224538
GO:0040018	positive regulation of multicellular organism growth	BP	18	1	0.224538
GO:0045494	photoreceptor cell maintenance	BP	18	1	0.224538
GO:0021772	olfactory bulb development	BP	18	1	0.224538
GO:0015909	long-chain fatty acid transport	BP	18	1	0.224538
GO:1904645	response to amyloid-beta	BP	18	1	0.224538
GO:0010800	positive regulation of peptidyl-threonine phosphorylation	BP	18	1	0.224538
GO:0050922	negative regulation of chemotaxis	BP	18	1	0.224538
GO:0002275	myeloid cell activation involved in immune response	BP	18	1	0.224538
GO:0015872	dopamine transport	BP	18	1	0.224538
GO:0050432	catecholamine secretion	BP	18	1	0.224538
GO:0034605	cellular response to heat	BP	18	1	0.224538
GO:0043900	regulation of multi-organism process	BP	18	1	0.224538
GO:1900181	negative regulation of protein localization to nucleus	BP	18	1	0.224538
GO:0007026	negative regulation of microtubule depolymerization	BP	18	1	0.224538
GO:0045670	regulation of osteoclast differentiation	BP	18	1	0.224538
GO:0035137	hindlimb morphogenesis	BP	18	1	0.224538
GO:0010656	negative regulation of muscle cell apoptotic process	BP	18	1	0.224538
GO:0005790	smooth endoplasmic reticulum	CC	18	1	0.224538
GO:1902562	H4 histone acetyltransferase complex	CC	18	1	0.224538
GO:0008180	COP9 signalosome	CC	18	1	0.224538
GO:0005246	calcium channel regulator activity	MF	18	1	0.224538
GO:0008083	growth factor activity	MF	18	1	0.224538
GO:0009914	hormone transport	BP	117	3	0.225144
GO:0050708	regulation of protein secretion	BP	117	3	0.225144
GO:0009991	response to extracellular stimulus	BP	117	3	0.225144
GO:0043484	regulation of RNA splicing	BP	64	2	0.225755
GO:0035418	protein localization to synapse	BP	64	2	0.225755
GO:0051963	regulation of synapse assembly	BP	64	2	0.225755
GO:0035257	nuclear hormone receptor binding	MF	64	2	0.225755
GO:0043085	positive regulation of catalytic activity	BP	416	8	0.225826
GO:0015833	peptide transport	BP	736	13	0.22617
GO:0005929	cilium	CC	293	6	0.22675
GO:0046578	regulation of Ras protein signal transduction	BP	118	3	0.228851
GO:0110053	regulation of actin filament organization	BP	118	3	0.228851
GO:1903532	positive regulation of secretion by cell	BP	118	3	0.228851
GO:1903311	regulation of mRNA metabolic process	BP	118	3	0.228851
GO:0001501	skeletal system development	BP	175	4	0.229533
GO:0048584	positive regulation of response to stimulus	BP	674	12	0.230622
GO:0009566	fertilization	BP	65	2	0.230942
GO:0035249	synaptic transmission, glutamatergic	BP	65	2	0.230942
GO:0099056	integral component of presynaptic membrane	CC	65	2	0.230942
GO:0030165	PDZ domain binding	MF	65	2	0.230942
GO:0008757	S-adenosylmethionine-dependent methyltransferase activity	MF	65	2	0.230942
GO:0021700	developmental maturation	BP	119	3	0.232571
GO:0042886	amide transport	BP	741	13	0.233516
GO:0051641	cellular localization	BP	1206	20	0.234122
GO:1901363	heterocyclic compound binding	MF	1958	31	0.235164
GO:0003351	epithelial cilium movement involved in extracellular fluid movement	BP	19	1	0.235433
GO:0035306	positive regulation of dephosphorylation	BP	19	1	0.235433
GO:0045687	positive regulation of glial cell differentiation	BP	19	1	0.235433
GO:0010596	negative regulation of endothelial cell migration	BP	19	1	0.235433
GO:0048010	vascular endothelial growth factor receptor signaling pathway	BP	19	1	0.235433
GO:0050854	regulation of antigen receptor-mediated signaling pathway	BP	19	1	0.235433
GO:0007606	sensory perception of chemical stimulus	BP	19	1	0.235433
GO:1900077	negative regulation of cellular response to insulin stimulus	BP	19	1	0.235433
GO:0043407	negative regulation of MAP kinase activity	BP	19	1	0.235433
GO:0021988	olfactory lobe development	BP	19	1	0.235433
GO:0060675	ureteric bud morphogenesis	BP	19	1	0.235433
GO:0061005	cell differentiation involved in kidney development	BP	19	1	0.235433
GO:0072171	mesonephric tubule morphogenesis	BP	19	1	0.235433
GO:0000768	syncytium formation by plasma membrane fusion	BP	19	1	0.235433
GO:0140253	cell-cell fusion	BP	19	1	0.235433
GO:0010658	striated muscle cell apoptotic process	BP	19	1	0.235433
GO:0010659	cardiac muscle cell apoptotic process	BP	19	1	0.235433
GO:0010464	regulation of mesenchymal cell proliferation	BP	19	1	0.235433
GO:2000725	regulation of cardiac muscle cell differentiation	BP	19	1	0.235433
GO:0010259	multicellular organism aging	BP	19	1	0.235433
GO:0060761	negative regulation of response to cytokine stimulus	BP	19	1	0.235433
GO:0031114	regulation of microtubule depolymerization	BP	19	1	0.235433
GO:0032418	lysosome localization	BP	19	1	0.235433
GO:0031463	Cul3-RING ubiquitin ligase complex	CC	19	1	0.235433
GO:0000803	sex chromosome	CC	19	1	0.235433
GO:0031526	brush border membrane	CC	19	1	0.235433
GO:0004532	exoribonuclease activity	MF	19	1	0.235433
GO:0016896	exoribonuclease activity, producing 5'-phosphomonoesters	MF	19	1	0.235433
GO:0005272	sodium channel activity	MF	19	1	0.235433
GO:0048592	eye morphogenesis	BP	66	2	0.236138
GO:0018394	peptidyl-lysine acetylation	BP	66	2	0.236138
GO:0046822	regulation of nucleocytoplasmic transport	BP	66	2	0.236138
GO:0035051	cardiocyte differentiation	BP	66	2	0.236138
GO:0042594	response to starvation	BP	66	2	0.236138
GO:0072001	renal system development	BP	120	3	0.236302
GO:0048511	rhythmic process	BP	120	3	0.236302
GO:0016772	transferase activity, transferring phosphorus-containing groups	MF	422	8	0.237419
GO:0006820	anion transport	BP	178	4	0.238608
GO:0051253	negative regulation of RNA metabolic process	BP	487	9	0.240527
GO:0048469	cell maturation	BP	67	2	0.241341
GO:0007010	cytoskeleton organization	BP	616	11	0.241392
GO:0008283	cell population proliferation	BP	616	11	0.241392
GO:0000976	transcription regulatory region sequence-specific DNA binding	MF	362	7	0.242944
GO:0000226	microtubule cytoskeleton organization	BP	300	6	0.242949
GO:0090304	nucleic acid metabolic process	BP	1623	26	0.244956
GO:0006858	extracellular transport	BP	20	1	0.246177
GO:0042509	regulation of tyrosine phosphorylation of STAT protein	BP	20	1	0.246177
GO:0050732	negative regulation of peptidyl-tyrosine phosphorylation	BP	20	1	0.246177
GO:0001895	retina homeostasis	BP	20	1	0.246177
GO:0002708	positive regulation of lymphocyte mediated immunity	BP	20	1	0.246177
GO:0006949	syncytium formation	BP	20	1	0.246177
GO:0003298	physiological muscle hypertrophy	BP	20	1	0.246177
GO:0003301	physiological cardiac muscle hypertrophy	BP	20	1	0.246177
GO:0014911	positive regulation of smooth muscle cell migration	BP	20	1	0.246177
GO:0061049	cell growth involved in cardiac muscle cell development	BP	20	1	0.246177
GO:0048846	axon extension involved in axon guidance	BP	20	1	0.246177
GO:1902284	neuron projection extension involved in neuron projection guidance	BP	20	1	0.246177
GO:0031062	positive regulation of histone methylation	BP	20	1	0.246177
GO:0010463	mesenchymal cell proliferation	BP	20	1	0.246177
GO:0006984	ER-nucleus signaling pathway	BP	20	1	0.246177
GO:0017158	regulation of calcium ion-dependent exocytosis	BP	20	1	0.246177
GO:1902473	regulation of protein localization to synapse	BP	20	1	0.246177
GO:0097194	execution phase of apoptosis	BP	20	1	0.246177
GO:0051968	positive regulation of synaptic transmission, glutamatergic	BP	20	1	0.246177
GO:0097106	postsynaptic density organization	BP	20	1	0.246177
GO:0090278	negative regulation of peptide hormone secretion	BP	20	1	0.246177
GO:0030374	nuclear receptor transcription coactivator activity	MF	20	1	0.246177
GO:0030507	spectrin binding	MF	20	1	0.246177
GO:0051240	positive regulation of multicellular organismal process	BP	684	12	0.246185
GO:0050821	protein stabilization	BP	68	2	0.246549
GO:0034249	negative regulation of cellular amide metabolic process	BP	68	2	0.246549
GO:0030425	dendrite	CC	364	7	0.247213
GO:0001067	regulatory region nucleic acid binding	MF	364	7	0.247213
GO:0030036	actin cytoskeleton organization	BP	302	6	0.247642
GO:0031326	regulation of cellular biosynthetic process	BP	1286	21	0.249207
GO:0007409	axonogenesis	BP	242	5	0.250791
GO:0051656	establishment of organelle localization	BP	182	4	0.25084
GO:0099568	cytoplasmic region	CC	124	3	0.25133
GO:0097447	dendritic tree	CC	366	7	0.251507
GO:0035107	appendage morphogenesis	BP	69	2	0.251762
GO:0035108	limb morphogenesis	BP	69	2	0.251762
GO:0043232	intracellular non-membrane-bounded organelle	CC	1767	28	0.252118
GO:0051649	establishment of localization in cell	BP	886	15	0.25269
GO:0043010	camera-type eye development	BP	125	3	0.255111
GO:0002791	regulation of peptide secretion	BP	125	3	0.255111
GO:0048813	dendrite morphogenesis	BP	125	3	0.255111
GO:0045089	positive regulation of innate immune response	BP	21	1	0.256772
GO:0002444	myeloid leukocyte mediated immunity	BP	21	1	0.256772
GO:0032007	negative regulation of TOR signaling	BP	21	1	0.256772
GO:0001656	metanephros development	BP	21	1	0.256772
GO:0031572	G2 DNA damage checkpoint	BP	21	1	0.256772
GO:0046717	acid secretion	BP	21	1	0.256772
GO:0005720	nuclear heterochromatin	CC	21	1	0.256772
GO:0034237	protein kinase A regulatory subunit binding	MF	21	1	0.256772
GO:0032266	phosphatidylinositol-3-phosphate binding	MF	21	1	0.256772
GO:0016597	amino acid binding	MF	21	1	0.256772
GO:0008066	glutamate receptor activity	MF	21	1	0.256772
GO:0016571	histone methylation	BP	70	2	0.256979
GO:0061387	regulation of extent of cell growth	BP	70	2	0.256979
GO:0098982	GABA-ergic synapse	CC	70	2	0.256979
GO:0051427	hormone receptor binding	MF	70	2	0.256979
GO:0006898	receptor-mediated endocytosis	BP	126	3	0.2589
GO:0005524	ATP binding	MF	694	12	0.26215
GO:0032870	cellular response to hormone stimulus	BP	186	4	0.263208
GO:0051241	negative regulation of multicellular organismal process	BP	436	8	0.265261
GO:0046777	protein autophosphorylation	BP	128	3	0.266501
GO:0048713	regulation of oligodendrocyte differentiation	BP	22	1	0.267219
GO:0032456	endocytic recycling	BP	22	1	0.267219
GO:1903670	regulation of sprouting angiogenesis	BP	22	1	0.267219
GO:0007260	tyrosine phosphorylation of STAT protein	BP	22	1	0.267219
GO:0007589	body fluid secretion	BP	22	1	0.267219
GO:0006418	tRNA aminoacylation for protein translation	BP	22	1	0.267219
GO:0042461	photoreceptor cell development	BP	22	1	0.267219
GO:0045454	cell redox homeostasis	BP	22	1	0.267219
GO:0120163	negative regulation of cold-induced thermogenesis	BP	22	1	0.267219
GO:1902667	regulation of axon guidance	BP	22	1	0.267219
GO:0050919	negative chemotaxis	BP	22	1	0.267219
GO:0030517	negative regulation of axon extension	BP	22	1	0.267219
GO:1905207	regulation of cardiocyte differentiation	BP	22	1	0.267219
GO:0072676	lymphocyte migration	BP	22	1	0.267219
GO:0015844	monoamine transport	BP	22	1	0.267219
GO:0051937	catecholamine transport	BP	22	1	0.267219
GO:0007585	respiratory gaseous exchange by respiratory system	BP	22	1	0.267219
GO:0001708	cell fate specification	BP	22	1	0.267219
GO:0030168	platelet activation	BP	22	1	0.267219
GO:0099560	synaptic membrane adhesion	BP	22	1	0.267219
GO:0099092	postsynaptic density, intracellular component	CC	22	1	0.267219
GO:0031519	PcG protein complex	CC	22	1	0.267219
GO:0016796	exonuclease activity, active with either ribo- or deoxyribonucleic acids and producing 5'-phosphomonoesters	MF	22	1	0.267219
GO:1902904	negative regulation of supramolecular fiber organization	BP	72	2	0.267418
GO:0001894	tissue homeostasis	BP	72	2	0.267418
GO:0098862	cluster of actin-based cell projections	CC	72	2	0.267418
GO:0045597	positive regulation of cell differentiation	BP	438	8	0.269321
GO:0098796	membrane protein complex	CC	438	8	0.269321
GO:2000026	regulation of multicellular organismal development	BP	831	14	0.269505
GO:0010604	positive regulation of macromolecule metabolic process	BP	1235	20	0.270128
GO:0099173	postsynapse organization	BP	129	3	0.270313
GO:0098889	intrinsic component of presynaptic membrane	CC	73	2	0.272638
GO:0032501	multicellular organismal process	BP	2414	37	0.273901
GO:0050673	epithelial cell proliferation	BP	130	3	0.274131
GO:0005977	glycogen metabolic process	BP	23	1	0.277521
GO:0006073	cellular glucan metabolic process	BP	23	1	0.277521
GO:0044042	glucan metabolic process	BP	23	1	0.277521
GO:0043039	tRNA aminoacylation	BP	23	1	0.277521
GO:0030865	cortical cytoskeleton organization	BP	23	1	0.277521
GO:0061647	histone H3-K9 modification	BP	23	1	0.277521
GO:2000736	regulation of stem cell differentiation	BP	23	1	0.277521
GO:0072332	intrinsic apoptotic signaling pathway by p53 class mediator	BP	23	1	0.277521
GO:0032835	glomerulus development	BP	23	1	0.277521
GO:0051881	regulation of mitochondrial membrane potential	BP	23	1	0.277521
GO:0055025	positive regulation of cardiac muscle tissue development	BP	23	1	0.277521
GO:0035065	regulation of histone acetylation	BP	23	1	0.277521
GO:0071514	genetic imprinting	BP	23	1	0.277521
GO:0031902	late endosome membrane	CC	23	1	0.277521
GO:0032420	stereocilium	CC	23	1	0.277521
GO:0004812	aminoacyl-tRNA ligase activity	MF	23	1	0.277521
GO:0016875	ligase activity, forming carbon-oxygen bonds	MF	23	1	0.277521
GO:0008408	3'-5' exonuclease activity	MF	23	1	0.277521
GO:0015485	cholesterol binding	MF	23	1	0.277521
GO:0046488	phosphatidylinositol metabolic process	BP	74	2	0.277858
GO:0018107	peptidyl-threonine phosphorylation	BP	74	2	0.277858
GO:0031056	regulation of histone modification	BP	74	2	0.277858
GO:0007204	positive regulation of cytosolic calcium ion concentration	BP	74	2	0.277858
GO:0048675	axon extension	BP	74	2	0.277858
GO:0090276	regulation of peptide hormone secretion	BP	74	2	0.277858
GO:0034330	cell junction organization	BP	379	7	0.279963
GO:0050801	ion homeostasis	BP	253	5	0.280376
GO:0009889	regulation of biosynthetic process	BP	1312	21	0.281535
GO:0001655	urogenital system development	BP	132	3	0.281785
GO:0060284	regulation of cell development	BP	509	9	0.281959
GO:0001666	response to hypoxia	BP	75	2	0.283075
GO:0000785	chromatin	CC	317	6	0.283645
GO:0005096	GTPase activator activity	MF	133	3	0.28562
GO:0044297	cell body	CC	382	7	0.286651
GO:0003014	renal system process	BP	24	1	0.28768
GO:0006112	energy reserve metabolic process	BP	24	1	0.28768
GO:0043038	amino acid activation	BP	24	1	0.28768
GO:0046825	regulation of protein export from nucleus	BP	24	1	0.28768
GO:0031146	SCF-dependent proteasomal ubiquitin-dependent protein catabolic process	BP	24	1	0.28768
GO:0046854	phosphatidylinositol phosphorylation	BP	24	1	0.28768
GO:1904035	regulation of epithelial cell apoptotic process	BP	24	1	0.28768
GO:0043966	histone H3 acetylation	BP	24	1	0.28768
GO:0007019	microtubule depolymerization	BP	24	1	0.28768
GO:0070059	intrinsic apoptotic signaling pathway in response to endoplasmic reticulum stress	BP	24	1	0.28768
GO:0099633	protein localization to postsynaptic specialization membrane	BP	24	1	0.28768
GO:0099645	neurotransmitter receptor localization to postsynaptic specialization membrane	BP	24	1	0.28768
GO:0031016	pancreas development	BP	24	1	0.28768
GO:0032391	photoreceptor connecting cilium	CC	24	1	0.28768
GO:0070062	extracellular exosome	CC	24	1	0.28768
GO:0004712	protein serine/threonine/tyrosine kinase activity	MF	24	1	0.28768
GO:0001085	RNA polymerase II transcription factor binding	MF	24	1	0.28768
GO:0060255	regulation of macromolecule metabolic process	BP	2077	32	0.287825
GO:0030003	cellular cation homeostasis	BP	194	4	0.288284
GO:0030010	establishment of cell polarity	BP	76	2	0.28829
GO:1902414	protein localization to cell junction	BP	76	2	0.28829
GO:0061351	neural precursor cell proliferation	BP	76	2	0.28829
GO:0010720	positive regulation of cell development	BP	319	6	0.28854
GO:0061024	membrane organization	BP	256	5	0.288572
GO:2001233	regulation of apoptotic signaling pathway	BP	134	3	0.28946
GO:0060090	molecular adaptor activity	MF	134	3	0.28946
GO:0045944	positive regulation of transcription by RNA polymerase II	BP	448	8	0.289895
GO:0051962	positive regulation of nervous system development	BP	321	6	0.293454
GO:0000122	negative regulation of transcription by RNA polymerase II	BP	321	6	0.293454
GO:0051494	negative regulation of cytoskeleton organization	BP	77	2	0.293502
GO:0002250	adaptive immune response	BP	77	2	0.293502
GO:0106027	neuron projection organization	BP	77	2	0.293502
GO:0035265	organ growth	BP	77	2	0.293502
GO:0045165	cell fate commitment	BP	77	2	0.293502
GO:0120031	plasma membrane bounded cell projection assembly	BP	258	5	0.294063
GO:0051960	regulation of nervous system development	BP	516	9	0.295576
GO:0009887	animal organ morphogenesis	BP	386	7	0.295631
GO:0061564	axon development	BP	259	5	0.296816
GO:0043414	macromolecule methylation	BP	136	3	0.297152
GO:0072659	protein localization to plasma membrane	BP	136	3	0.297152
GO:2000171	negative regulation of dendrite development	BP	25	1	0.297698
GO:0015908	fatty acid transport	BP	25	1	0.297698
GO:0042551	neuron maturation	BP	25	1	0.297698
GO:0045639	positive regulation of myeloid cell differentiation	BP	25	1	0.297698
GO:0099091	postsynaptic specialization, intracellular component	CC	25	1	0.297698
GO:0035255	ionotropic glutamate receptor binding	MF	25	1	0.297698
GO:0006873	cellular ion homeostasis	BP	197	4	0.297782
GO:0034654	nucleobase-containing compound biosynthetic process	BP	1188	19	0.297879
GO:0000977	RNA polymerase II transcription regulatory region sequence-specific DNA binding	MF	323	6	0.298386
GO:0050878	regulation of body fluid levels	BP	78	2	0.298708
GO:0048736	appendage development	BP	78	2	0.298708
GO:0060173	limb development	BP	78	2	0.298708
GO:0030031	cell projection assembly	BP	260	5	0.299573
GO:0010769	regulation of cell morphogenesis involved in differentiation	BP	198	4	0.300958
GO:0055065	metal ion homeostasis	BP	198	4	0.300958
GO:0051129	negative regulation of cellular component organization	BP	325	6	0.303336
GO:0032559	adenyl ribonucleotide binding	MF	719	12	0.303609
GO:0050657	nucleic acid transport	BP	79	2	0.30391
GO:0050658	RNA transport	BP	79	2	0.30391
GO:0036293	response to decreased oxygen levels	BP	79	2	0.30391
GO:0097190	apoptotic signaling pathway	BP	199	4	0.304138
GO:1901214	regulation of neuron death	BP	138	3	0.304858
GO:0051172	negative regulation of nitrogen compound metabolic process	BP	854	14	0.30501
GO:0030554	adenyl nucleotide binding	MF	720	12	0.305308
GO:0017145	stem cell division	BP	26	1	0.307577
GO:2000756	regulation of peptidyl-lysine acetylation	BP	26	1	0.307577
GO:0051262	protein tetramerization	BP	26	1	0.307577
GO:0006970	response to osmotic stress	BP	26	1	0.307577
GO:0035690	cellular response to drug	BP	26	1	0.307577
GO:0051568	histone H3-K4 methylation	BP	26	1	0.307577
GO:1901799	negative regulation of proteasomal protein catabolic process	BP	26	1	0.307577
GO:0031111	negative regulation of microtubule polymerization or depolymerization	BP	26	1	0.307577
GO:0009408	response to heat	BP	26	1	0.307577
GO:0044773	mitotic DNA damage checkpoint	BP	26	1	0.307577
GO:0008089	anterograde axonal transport	BP	26	1	0.307577
GO:0099084	postsynaptic specialization organization	BP	26	1	0.307577
GO:1903561	extracellular vesicle	CC	26	1	0.307577
GO:0005080	protein kinase C binding	MF	26	1	0.307577
GO:0031593	polyubiquitin modification-dependent protein binding	MF	26	1	0.307577
GO:1904315	transmitter-gated ion channel activity involved in regulation of postsynaptic membrane potential	MF	26	1	0.307577
GO:0015711	organic anion transport	BP	139	3	0.308715
GO:0034702	ion channel complex	CC	139	3	0.308715
GO:0030073	insulin secretion	BP	80	2	0.309105
GO:0031461	cullin-RING ubiquitin ligase complex	CC	80	2	0.309105
GO:0005088	Ras guanyl-nucleotide exchange factor activity	MF	80	2	0.309105
GO:0031252	cell leading edge	CC	202	4	0.313703
GO:0051236	establishment of RNA localization	BP	81	2	0.314292
GO:0048814	regulation of dendrite morphogenesis	BP	81	2	0.314292
GO:0043209	myelin sheath	CC	81	2	0.314292
GO:0031503	protein-containing complex localization	BP	141	3	0.316435
GO:0005819	spindle	CC	141	3	0.316435
GO:0006406	mRNA export from nucleus	BP	27	1	0.317318
GO:0071427	mRNA-containing ribonucleoprotein complex export from nucleus	BP	27	1	0.317318
GO:0047496	vesicle transport along microtubule	BP	27	1	0.317318
GO:0002706	regulation of lymphocyte mediated immunity	BP	27	1	0.317318
GO:0051781	positive regulation of cell division	BP	27	1	0.317318
GO:0051341	regulation of oxidoreductase activity	BP	27	1	0.317318
GO:0046888	negative regulation of hormone secretion	BP	27	1	0.317318
GO:0035064	methylated histone binding	MF	27	1	0.317318
GO:0140034	methylation-dependent protein binding	MF	27	1	0.317318
GO:0045309	protein phosphorylated amino acid binding	MF	27	1	0.317318
GO:0022824	transmitter-gated ion channel activity	MF	27	1	0.317318
GO:0022835	transmitter-gated channel activity	MF	27	1	0.317318
GO:0099529	neurotransmitter receptor activity involved in regulation of postsynaptic membrane potential	MF	27	1	0.317318
GO:1990234	transferase complex	CC	331	6	0.318279
GO:0018130	heterocycle biosynthetic process	BP	1203	19	0.318505
GO:0000075	cell cycle checkpoint	BP	82	2	0.319472
GO:0018210	peptidyl-threonine modification	BP	82	2	0.319472
GO:0070482	response to oxygen levels	BP	82	2	0.319472
GO:1902905	positive regulation of supramolecular fiber organization	BP	82	2	0.319472
GO:0006913	nucleocytoplasmic transport	BP	142	3	0.320297
GO:0051169	nuclear transport	BP	142	3	0.320297
GO:0030695	GTPase regulator activity	MF	142	3	0.320297
GO:0048468	cell development	BP	1001	16	0.322761
GO:0007423	sensory organ development	BP	205	4	0.323297
GO:0050767	regulation of neurogenesis	BP	464	8	0.323625
GO:0045087	innate immune response	BP	143	3	0.32416
GO:0006479	protein methylation	BP	83	2	0.324643
GO:0008213	protein alkylation	BP	83	2	0.324643
GO:0071496	cellular response to external stimulus	BP	83	2	0.324643
GO:0052548	regulation of endopeptidase activity	BP	83	2	0.324643
GO:0043406	positive regulation of MAP kinase activity	BP	83	2	0.324643
GO:0042493	response to drug	BP	83	2	0.324643
GO:0008168	methyltransferase activity	MF	83	2	0.324643
GO:0019438	aromatic compound biosynthetic process	BP	1208	19	0.325481
GO:0003712	transcription coregulator activity	MF	206	4	0.326501
GO:0008585	female gonad development	BP	28	1	0.326924
GO:0022600	digestive system process	BP	28	1	0.326924
GO:0046849	bone remodeling	BP	28	1	0.326924
GO:0015800	acidic amino acid transport	BP	28	1	0.326924
GO:0010799	regulation of peptidyl-threonine phosphorylation	BP	28	1	0.326924
GO:0060038	cardiac muscle cell proliferation	BP	28	1	0.326924
GO:0050906	detection of stimulus involved in sensory perception	BP	28	1	0.326924
GO:0034109	homotypic cell-cell adhesion	BP	28	1	0.326924
GO:0099054	presynapse assembly	BP	28	1	0.326924
GO:0042475	odontogenesis of dentin-containing tooth	BP	28	1	0.326924
GO:0005793	endoplasmic reticulum-Golgi intermediate compartment	CC	28	1	0.326924
GO:0032421	stereocilium bundle	CC	28	1	0.326924
GO:0032934	sterol binding	MF	28	1	0.326924
GO:0000993	RNA polymerase II complex binding	MF	28	1	0.326924
GO:1990841	promoter-specific chromatin binding	MF	28	1	0.326924
GO:0003729	mRNA binding	MF	144	3	0.328024
GO:0001228	DNA-binding transcription activator activity, RNA polymerase II-specific	MF	144	3	0.328024
GO:0006325	chromatin organization	BP	335	6	0.32831
GO:0015931	nucleobase-containing compound transport	BP	84	2	0.329805
GO:0031032	actomyosin structure organization	BP	84	2	0.329805
GO:0045444	fat cell differentiation	BP	84	2	0.329805
GO:0032388	positive regulation of intracellular transport	BP	84	2	0.329805
GO:0016741	transferase activity, transferring one-carbon groups	MF	84	2	0.329805
GO:0001216	DNA-binding transcription activator activity	MF	145	3	0.331888
GO:0015629	actin cytoskeleton	CC	208	4	0.332915
GO:0030534	adult behavior	BP	85	2	0.334956
GO:1902495	transmembrane transporter complex	CC	146	3	0.335752
GO:0010975	regulation of neuron projection development	BP	338	6	0.335864
GO:0010976	positive regulation of neuron projection development	BP	209	4	0.336126
GO:0070936	protein K48-linked ubiquitination	BP	29	1	0.336396
GO:0048489	synaptic vesicle transport	BP	29	1	0.336396
GO:0006378	mRNA polyadenylation	BP	29	1	0.336396
GO:0010633	negative regulation of epithelial cell migration	BP	29	1	0.336396
GO:0046545	development of primary female sexual characteristics	BP	29	1	0.336396
GO:0021766	hippocampus development	BP	29	1	0.336396
GO:0018023	peptidyl-lysine trimethylation	BP	29	1	0.336396
GO:0051893	regulation of focal adhesion assembly	BP	29	1	0.336396
GO:0090109	regulation of cell-substrate junction assembly	BP	29	1	0.336396
GO:0045814	negative regulation of gene expression, epigenetic	BP	29	1	0.336396
GO:0043230	extracellular organelle	CC	29	1	0.336396
GO:0048787	presynaptic active zone membrane	CC	29	1	0.336396
GO:0045595	regulation of cell differentiation	BP	739	12	0.338077
GO:0032956	regulation of actin cytoskeleton organization	BP	147	3	0.339615
GO:0010001	glial cell differentiation	BP	86	2	0.340096
GO:0010810	regulation of cell-substrate adhesion	BP	86	2	0.340096
GO:0045861	negative regulation of proteolysis	BP	86	2	0.340096
GO:0019897	extrinsic component of plasma membrane	CC	86	2	0.340096
GO:0030029	actin filament-based process	BP	340	6	0.340913
GO:0050808	synapse organization	BP	275	5	0.341381
GO:0043025	neuronal cell body	CC	341	6	0.343442
GO:0018105	peptidyl-serine phosphorylation	BP	148	3	0.343477
GO:0048513	animal organ development	BP	1153	18	0.345069
GO:0007160	cell-matrix adhesion	BP	87	2	0.345225
GO:0033002	muscle cell proliferation	BP	87	2	0.345225
GO:0043631	RNA polyadenylation	BP	30	1	0.345737
GO:0002066	columnar/cuboidal epithelial cell development	BP	30	1	0.345737
GO:0010822	positive regulation of mitochondrion organization	BP	30	1	0.345737
GO:0042733	embryonic digit morphogenesis	BP	30	1	0.345737
GO:0014910	regulation of smooth muscle cell migration	BP	30	1	0.345737
GO:0006661	phosphatidylinositol biosynthetic process	BP	30	1	0.345737
GO:0007405	neuroblast proliferation	BP	30	1	0.345737
GO:0030667	secretory granule membrane	CC	30	1	0.345737
GO:0043175	RNA polymerase core enzyme binding	MF	30	1	0.345737
GO:0033613	activating transcription factor binding	MF	30	1	0.345737
GO:0005230	extracellular ligand-gated ion channel activity	MF	30	1	0.345737
GO:0051254	positive regulation of RNA metabolic process	BP	609	10	0.347158
GO:0050776	regulation of immune response	BP	149	3	0.347338
GO:0045935	positive regulation of nucleobase-containing compound metabolic process	BP	677	11	0.348134
GO:0061136	regulation of proteasomal protein catabolic process	BP	88	2	0.350341
GO:0030027	lamellipodium	CC	88	2	0.350341
GO:0070997	neuron death	BP	150	3	0.351197
GO:1990351	transporter complex	CC	150	3	0.351197
GO:0060589	nucleoside-triphosphatase regulator activity	MF	150	3	0.351197
GO:2000573	positive regulation of DNA biosynthetic process	BP	31	1	0.354947
GO:0007586	digestion	BP	31	1	0.354947
GO:0051489	regulation of filopodium assembly	BP	31	1	0.354947
GO:0050795	regulation of behavior	BP	31	1	0.354947
GO:1902750	negative regulation of cell cycle G2/M phase transition	BP	31	1	0.354947
GO:0006835	dicarboxylic acid transport	BP	31	1	0.354947
GO:0021510	spinal cord development	BP	31	1	0.354947
GO:0150116	regulation of cell-substrate junction organization	BP	31	1	0.354947
GO:0044774	mitotic DNA integrity checkpoint	BP	31	1	0.354947
GO:0005871	kinesin complex	CC	31	1	0.354947
GO:0005253	anion channel activity	MF	31	1	0.354947
GO:0008380	RNA splicing	BP	151	3	0.355054
GO:0018205	peptidyl-lysine modification	BP	151	3	0.355054
GO:0051091	positive regulation of DNA-binding transcription factor activity	BP	89	2	0.355444
GO:0071695	anatomical structure maturation	BP	89	2	0.355444
GO:0051015	actin filament binding	MF	89	2	0.355444
GO:0016071	mRNA metabolic process	BP	280	5	0.355448
GO:0099503	secretory vesicle	CC	216	4	0.358633
GO:0009987	cellular process	BP	5153	74	0.359555
GO:0051480	regulation of cytosolic calcium ion concentration	BP	90	2	0.360533
GO:0005622	intracellular	CC	4934	71	0.361804
GO:0002684	positive regulation of immune system process	BP	217	4	0.361851
GO:0006886	intracellular protein transport	BP	415	7	0.362364
GO:0000904	cell morphogenesis involved in differentiation	BP	415	7	0.362364
GO:0045685	regulation of glial cell differentiation	BP	32	1	0.364029
GO:0044264	cellular polysaccharide metabolic process	BP	32	1	0.364029
GO:0046605	regulation of centrosome cycle	BP	32	1	0.364029
GO:0007528	neuromuscular junction development	BP	32	1	0.364029
GO:0032922	circadian regulation of gene expression	BP	32	1	0.364029
GO:0001942	hair follicle development	BP	32	1	0.364029
GO:0010660	regulation of muscle cell apoptotic process	BP	32	1	0.364029
GO:0051209	release of sequestered calcium ion into cytosol	BP	32	1	0.364029
GO:0070665	positive regulation of leukocyte proliferation	BP	32	1	0.364029
GO:0090307	mitotic spindle assembly	BP	32	1	0.364029
GO:0045773	positive regulation of axon extension	BP	32	1	0.364029
GO:0030316	osteoclast differentiation	BP	32	1	0.364029
GO:0003151	outflow tract morphogenesis	BP	32	1	0.364029
GO:0016529	sarcoplasmic reticulum	CC	32	1	0.364029
GO:0005776	autophagosome	CC	32	1	0.364029
GO:0019005	SCF ubiquitin ligase complex	CC	32	1	0.364029
GO:0034704	calcium channel complex	CC	32	1	0.364029
GO:0004527	exonuclease activity	MF	32	1	0.364029
GO:0098960	postsynaptic neurotransmitter receptor activity	MF	32	1	0.364029
GO:0004722	protein serine/threonine phosphatase activity	MF	32	1	0.364029
GO:0046872	metal ion binding	MF	1375	21	0.365768
GO:0032259	methylation	BP	154	3	0.36661
GO:0007275	multicellular organism development	BP	1937	29	0.37022
GO:0007623	circadian rhythm	BP	92	2	0.370669
GO:0002697	regulation of immune effector process	BP	92	2	0.370669
GO:0052547	regulation of peptidase activity	BP	92	2	0.370669
GO:0032147	activation of protein kinase activity	BP	92	2	0.370669
GO:0046660	female sex differentiation	BP	33	1	0.372985
GO:0045844	positive regulation of striated muscle tissue development	BP	33	1	0.372985
GO:0048636	positive regulation of muscle organ development	BP	33	1	0.372985
GO:0001657	ureteric bud development	BP	33	1	0.372985
GO:0022404	molting cycle process	BP	33	1	0.372985
GO:0022405	hair cycle process	BP	33	1	0.372985
GO:0050709	negative regulation of protein secretion	BP	33	1	0.372985
GO:0072163	mesonephric epithelium development	BP	33	1	0.372985
GO:0072164	mesonephric tubule development	BP	33	1	0.372985
GO:0098773	skin epidermis development	BP	33	1	0.372985
GO:0099172	presynapse organization	BP	33	1	0.372985
GO:0014909	smooth muscle cell migration	BP	33	1	0.372985
GO:0051208	sequestering of calcium ion	BP	33	1	0.372985
GO:0051282	regulation of sequestering of calcium ion	BP	33	1	0.372985
GO:0051283	negative regulation of sequestering of calcium ion	BP	33	1	0.372985
GO:0014855	striated muscle cell proliferation	BP	33	1	0.372985
GO:0043954	cellular component maintenance	BP	33	1	0.372985
GO:0009636	response to toxic substance	BP	33	1	0.372985
GO:0006396	RNA processing	BP	353	6	0.37392
GO:1901362	organic cyclic compound biosynthetic process	BP	1242	19	0.374032
GO:0051495	positive regulation of cytoskeleton organization	BP	93	2	0.375713
GO:0009966	regulation of signal transduction	BP	1038	16	0.379694
GO:1901215	negative regulation of neuron death	BP	94	2	0.380742
GO:0046883	regulation of hormone secretion	BP	94	2	0.380742
GO:0016747	transferase activity, transferring acyl groups other than amino-acyl groups	MF	94	2	0.380742
GO:0071417	cellular response to organonitrogen compound	BP	223	4	0.381148
GO:0014015	positive regulation of gliogenesis	BP	34	1	0.381816
GO:0098930	axonal transport	BP	34	1	0.381816
GO:0000381	regulation of alternative mRNA splicing, via spliceosome	BP	34	1	0.381816
GO:1901863	positive regulation of muscle tissue development	BP	34	1	0.381816
GO:0001823	mesonephros development	BP	34	1	0.381816
GO:0042770	signal transduction in response to DNA damage	BP	34	1	0.381816
GO:0007631	feeding behavior	BP	34	1	0.381816
GO:0035270	endocrine system development	BP	34	1	0.381816
GO:2001222	regulation of neuron migration	BP	34	1	0.381816
GO:0000123	histone acetyltransferase complex	CC	34	1	0.381816
GO:0098686	hippocampal mossy fiber to CA3 synapse	CC	34	1	0.381816
GO:0005902	microvillus	CC	34	1	0.381816
GO:0001098	basal transcription machinery binding	MF	34	1	0.381816
GO:0001099	basal RNA polymerase II transcription machinery binding	MF	34	1	0.381816
GO:0019905	syntaxin binding	MF	34	1	0.381816
GO:0008144	drug binding	MF	34	1	0.381816
GO:0055080	cation homeostasis	BP	224	4	0.384361
GO:0016020	membrane	CC	2655	39	0.385684
GO:0006403	RNA localization	BP	95	2	0.385754
GO:0035264	multicellular organism growth	BP	95	2	0.385754
GO:0018209	peptidyl-serine modification	BP	159	3	0.385796
GO:0032502	developmental process	BP	2234	33	0.389413
GO:0071900	regulation of protein serine/threonine kinase activity	BP	160	3	0.389619
GO:0071166	ribonucleoprotein complex localization	BP	35	1	0.390525
GO:0071426	ribonucleoprotein complex export from nucleus	BP	35	1	0.390525
GO:0050885	neuromuscular process controlling balance	BP	35	1	0.390525
GO:0031124	mRNA 3'-end processing	BP	35	1	0.390525
GO:0046425	regulation of receptor signaling pathway via JAK-STAT	BP	35	1	0.390525
GO:1903539	protein localization to postsynaptic membrane	BP	35	1	0.390525
GO:0002792	negative regulation of peptide secretion	BP	35	1	0.390525
GO:0010611	regulation of cardiac muscle hypertrophy	BP	35	1	0.390525
GO:0014743	regulation of muscle hypertrophy	BP	35	1	0.390525
GO:0071456	cellular response to hypoxia	BP	35	1	0.390525
GO:1903051	negative regulation of proteolysis involved in cellular protein catabolic process	BP	35	1	0.390525
GO:0031490	chromatin DNA binding	MF	35	1	0.390525
GO:0030594	neurotransmitter receptor activity	MF	35	1	0.390525
GO:0032984	protein-containing complex disassembly	BP	96	2	0.390749
GO:2001020	regulation of response to DNA damage stimulus	BP	96	2	0.390749
GO:0010008	endosome membrane	CC	96	2	0.390749
GO:0030674	protein-macromolecule adaptor activity	MF	96	2	0.390749
GO:0098771	inorganic ion homeostasis	BP	226	4	0.390782
GO:0010648	negative regulation of cell communication	BP	495	8	0.390834
GO:0050769	positive regulation of neurogenesis	BP	293	5	0.392129
GO:0006955	immune response	BP	293	5	0.392129
GO:0032991	protein-containing complex	CC	2025	30	0.392359
GO:0023057	negative regulation of signaling	BP	496	8	0.393025
GO:0016310	phosphorylation	BP	839	13	0.393164
GO:0007600	sensory perception	BP	161	3	0.393437
GO:0005216	ion channel activity	MF	161	3	0.393437
GO:0009725	response to hormone	BP	227	4	0.393989
GO:0045893	positive regulation of transcription, DNA-templated	BP	565	9	0.394704
GO:0036477	somatodendritic compartment	CC	497	8	0.395216
GO:0009605	response to external stimulus	BP	703	11	0.396376
GO:0045860	positive regulation of protein kinase activity	BP	162	3	0.397249
GO:0015267	channel activity	MF	162	3	0.397249
GO:0022803	passive transmembrane transporter activity	MF	162	3	0.397249
GO:0031401	positive regulation of protein modification process	BP	430	7	0.397531
GO:0043169	cation binding	MF	1398	21	0.398
GO:1903508	positive regulation of nucleic acid-templated transcription	BP	567	9	0.398833
GO:0033043	regulation of organelle organization	BP	567	9	0.398833
GO:0002833	positive regulation of response to biotic stimulus	BP	36	1	0.399112
GO:0014812	muscle cell migration	BP	36	1	0.399112
GO:0051899	membrane depolarization	BP	36	1	0.399112
GO:0050771	negative regulation of axonogenesis	BP	36	1	0.399112
GO:1902554	serine/threonine protein kinase complex	CC	36	1	0.399112
GO:0035869	ciliary transition zone	CC	36	1	0.399112
GO:0010494	cytoplasmic stress granule	CC	36	1	0.399112
GO:0005496	steroid binding	MF	36	1	0.399112
GO:0010629	negative regulation of gene expression	BP	705	11	0.400119
GO:0045926	negative regulation of growth	BP	98	2	0.400686
GO:0010977	negative regulation of neuron projection development	BP	98	2	0.400686
GO:1902275	regulation of chromatin organization	BP	98	2	0.400686
GO:0097193	intrinsic apoptotic signaling pathway	BP	98	2	0.400686
GO:0098858	actin-based cell projection	CC	98	2	0.400686
GO:1902680	positive regulation of RNA biosynthetic process	BP	568	9	0.400899
GO:0007265	Ras protein signal transduction	BP	163	3	0.401056
GO:0051051	negative regulation of transport	BP	163	3	0.401056
GO:0032970	regulation of actin filament-based process	BP	163	3	0.401056
GO:0051171	regulation of nitrogen compound metabolic process	BP	1892	28	0.402168
GO:0051054	positive regulation of DNA metabolic process	BP	99	2	0.405627
GO:0048738	cardiac muscle tissue development	BP	99	2	0.405627
GO:0035304	regulation of protein dephosphorylation	BP	37	1	0.407579
GO:0033138	positive regulation of peptidyl-serine phosphorylation	BP	37	1	0.407579
GO:0040014	regulation of multicellular organism growth	BP	37	1	0.407579
GO:0045088	regulation of innate immune response	BP	37	1	0.407579
GO:0031060	regulation of histone methylation	BP	37	1	0.407579
GO:0042303	molting cycle	BP	37	1	0.407579
GO:0042633	hair cycle	BP	37	1	0.407579
GO:0033555	multicellular organismal response to stress	BP	37	1	0.407579
GO:0030032	lamellipodium assembly	BP	37	1	0.407579
GO:1901880	negative regulation of protein depolymerization	BP	37	1	0.407579
GO:0042476	odontogenesis	BP	37	1	0.407579
GO:0099601	regulation of neurotransmitter receptor activity	BP	37	1	0.407579
GO:0022029	telencephalon cell migration	BP	37	1	0.407579
GO:0016528	sarcoplasm	CC	37	1	0.407579
GO:0000784	nuclear chromosome, telomeric region	CC	37	1	0.407579
GO:0043178	alcohol binding	MF	37	1	0.407579
GO:0044271	cellular nitrogen compound biosynthetic process	BP	1405	21	0.407909
GO:0010817	regulation of hormone levels	BP	165	3	0.408649
GO:0042803	protein homodimerization activity	MF	232	4	0.409991
GO:0009893	positive regulation of metabolic process	BP	1338	20	0.412198
GO:0051130	positive regulation of cellular component organization	BP	574	9	0.413303
GO:0000375	RNA splicing, via transesterification reactions	BP	101	2	0.415452
GO:0000377	RNA splicing, via transesterification reactions with bulged adenosine as nucleophile	BP	101	2	0.415452
GO:0000398	mRNA splicing, via spliceosome	BP	101	2	0.415452
GO:0051146	striated muscle cell differentiation	BP	101	2	0.415452
GO:0006906	vesicle fusion	BP	38	1	0.415928
GO:1904892	regulation of receptor signaling pathway via STAT	BP	38	1	0.415928
GO:0005976	polysaccharide metabolic process	BP	38	1	0.415928
GO:0021761	limbic system development	BP	38	1	0.415928
GO:0014902	myotube differentiation	BP	38	1	0.415928
GO:0032436	positive regulation of proteasomal ubiquitin-dependent protein catabolic process	BP	38	1	0.415928
GO:0043123	positive regulation of I-kappaB kinase/NF-kappaB signaling	BP	38	1	0.415928
GO:0007050	cell cycle arrest	BP	38	1	0.415928
GO:0002761	regulation of myeloid leukocyte differentiation	BP	38	1	0.415928
GO:0008542	visual learning	BP	38	1	0.415928
GO:0003727	single-stranded RNA binding	MF	38	1	0.415928
GO:0008201	heparin binding	MF	38	1	0.415928
GO:0003730	mRNA 3'-UTR binding	MF	38	1	0.415928
GO:0006139	nucleobase-containing compound metabolic process	BP	1762	26	0.416126
GO:0060271	cilium assembly	BP	167	3	0.416216
GO:1990904	ribonucleoprotein complex	CC	234	4	0.416372
GO:0090596	sensory organ morphogenesis	BP	102	2	0.420334
GO:0008361	regulation of cell size	BP	102	2	0.420334
GO:0051701	interaction with host	BP	39	1	0.424162
GO:0043535	regulation of blood vessel endothelial cell migration	BP	39	1	0.424162
GO:0099518	vesicle cytoskeletal trafficking	BP	39	1	0.424162
GO:0046847	filopodium assembly	BP	39	1	0.424162
GO:0045739	positive regulation of DNA repair	BP	39	1	0.424162
GO:0007596	blood coagulation	BP	39	1	0.424162
GO:0062237	protein localization to postsynapse	BP	39	1	0.424162
GO:0007632	visual behavior	BP	39	1	0.424162
GO:0036294	cellular response to decreased oxygen levels	BP	39	1	0.424162
GO:1902107	positive regulation of leukocyte differentiation	BP	39	1	0.424162
GO:0021885	forebrain cell migration	BP	39	1	0.424162
GO:0001889	liver development	BP	39	1	0.424162
GO:0006665	sphingolipid metabolic process	BP	39	1	0.424162
GO:0045335	phagocytic vesicle	CC	39	1	0.424162
GO:0031248	protein acetyltransferase complex	CC	39	1	0.424162
GO:1902493	acetyltransferase complex	CC	39	1	0.424162
GO:0032589	neuron projection membrane	CC	39	1	0.424162
GO:0004540	ribonuclease activity	MF	39	1	0.424162
GO:0032269	negative regulation of cellular protein metabolic process	BP	374	6	0.427452
GO:0030900	forebrain development	BP	170	3	0.42751
GO:0001819	positive regulation of cytokine production	BP	104	2	0.430039
GO:0031324	negative regulation of cellular metabolic process	BP	931	14	0.43165
GO:0097479	synaptic vesicle localization	BP	40	1	0.43228
GO:2000779	regulation of double-strand break repair	BP	40	1	0.43228
GO:0055013	cardiac muscle cell development	BP	40	1	0.43228
GO:0002090	regulation of receptor internalization	BP	40	1	0.43228
GO:0007599	hemostasis	BP	40	1	0.43228
GO:0072331	signal transduction by p53 class mediator	BP	40	1	0.43228
GO:0032368	regulation of lipid transport	BP	40	1	0.43228
GO:0051965	positive regulation of synapse assembly	BP	40	1	0.43228
GO:0048661	positive regulation of smooth muscle cell proliferation	BP	40	1	0.43228
GO:0097553	calcium ion transmembrane import into cytosol	BP	40	1	0.43228
GO:0060759	regulation of response to cytokine stimulus	BP	40	1	0.43228
GO:0061008	hepaticobiliary system development	BP	40	1	0.43228
GO:0099106	ion channel regulator activity	MF	40	1	0.43228
GO:1903050	regulation of proteolysis involved in cellular protein catabolic process	BP	105	2	0.434859
GO:0045786	negative regulation of cell cycle	BP	172	3	0.434999
GO:0042592	homeostatic process	BP	654	10	0.435042
GO:0009967	positive regulation of signal transduction	BP	516	8	0.436884
GO:0019725	cellular homeostasis	BP	309	5	0.437113
GO:0016746	transferase activity, transferring acyl groups	MF	106	2	0.439658
GO:0043066	negative regulation of apoptotic process	BP	310	5	0.439907
GO:0090174	organelle membrane fusion	BP	41	1	0.440285
GO:0032465	regulation of cytokinesis	BP	41	1	0.440285
GO:0050817	coagulation	BP	41	1	0.440285
GO:0071901	negative regulation of protein serine/threonine kinase activity	BP	41	1	0.440285
GO:1903363	negative regulation of cellular protein catabolic process	BP	41	1	0.440285
GO:0010827	regulation of glucose transmembrane transport	BP	41	1	0.440285
GO:0048041	focal adhesion assembly	BP	41	1	0.440285
GO:0008328	ionotropic glutamate receptor complex	CC	41	1	0.440285
GO:0098878	neurotransmitter receptor complex	CC	41	1	0.440285
GO:0070063	RNA polymerase binding	MF	41	1	0.440285
GO:0035254	glutamate receptor binding	MF	41	1	0.440285
GO:0006914	autophagy	BP	174	3	0.442454
GO:0061919	process utilizing autophagic mechanism	BP	174	3	0.442454
GO:0001525	angiogenesis	BP	174	3	0.442454
GO:0045211	postsynaptic membrane	CC	174	3	0.442454
GO:0006811	ion transport	BP	519	8	0.443452
GO:0006302	double-strand break repair	BP	107	2	0.444436
GO:0071902	positive regulation of protein serine/threonine kinase activity	BP	107	2	0.444436
GO:0051223	regulation of protein transport	BP	243	4	0.444894
GO:0065009	regulation of molecular function	BP	939	14	0.445126
GO:0010562	positive regulation of phosphorus metabolic process	BP	381	6	0.445213
GO:0045937	positive regulation of phosphate metabolic process	BP	381	6	0.445213
GO:0035639	purine ribonucleoside triphosphate binding	MF	800	12	0.447094
GO:1901699	cellular response to nitrogen compound	BP	244	4	0.44804
GO:0048488	synaptic vesicle endocytosis	BP	42	1	0.448179
GO:0140238	presynaptic endocytosis	BP	42	1	0.448179
GO:0051492	regulation of stress fiber assembly	BP	42	1	0.448179
GO:0061001	regulation of dendritic spine morphogenesis	BP	42	1	0.448179
GO:0046785	microtubule polymerization	BP	42	1	0.448179
GO:0000380	alternative mRNA splicing, via spliceosome	BP	42	1	0.448179
GO:0032091	negative regulation of protein binding	BP	42	1	0.448179
GO:0071453	cellular response to oxygen levels	BP	42	1	0.448179
GO:1903900	regulation of viral life cycle	BP	42	1	0.448179
GO:1901879	regulation of protein depolymerization	BP	42	1	0.448179
GO:0045667	regulation of osteoblast differentiation	BP	42	1	0.448179
GO:0043198	dendritic shaft	CC	42	1	0.448179
GO:0005178	integrin binding	MF	42	1	0.448179
GO:0034645	cellular macromolecule biosynthetic process	BP	1504	22	0.448528
GO:0003677	DNA binding	MF	731	11	0.448924
GO:0043270	positive regulation of ion transport	BP	108	2	0.449191
GO:0030258	lipid modification	BP	108	2	0.449191
GO:0051346	negative regulation of hydrolase activity	BP	108	2	0.449191
GO:0051726	regulation of cell cycle	BP	383	6	0.450272
GO:0043168	anion binding	MF	1154	17	0.451952
GO:0007163	establishment or maintenance of cell polarity	BP	109	2	0.453924
GO:0045859	regulation of protein kinase activity	BP	246	4	0.454318
GO:0006897	endocytosis	BP	246	4	0.454318
GO:0009266	response to temperature stimulus	BP	43	1	0.455962
GO:0042147	retrograde transport, endosome to Golgi	BP	43	1	0.455962
GO:0002040	sprouting angiogenesis	BP	43	1	0.455962
GO:0007259	receptor signaling pathway via JAK-STAT	BP	43	1	0.455962
GO:0032006	regulation of TOR signaling	BP	43	1	0.455962
GO:0002449	lymphocyte mediated immunity	BP	43	1	0.455962
GO:0055024	regulation of cardiac muscle tissue development	BP	43	1	0.455962
GO:0031234	extrinsic component of cytoplasmic side of plasma membrane	CC	43	1	0.455962
GO:0034705	potassium channel complex	CC	43	1	0.455962
GO:0035258	steroid hormone receptor binding	MF	43	1	0.455962
GO:0044782	cilium organization	BP	178	3	0.457252
GO:0043269	regulation of ion transport	BP	247	4	0.457448
GO:0045666	positive regulation of neuron differentiation	BP	247	4	0.457448
GO:0044089	positive regulation of cellular component biogenesis	BP	247	4	0.457448
GO:0030154	cell differentiation	BP	1512	22	0.459796
GO:0007507	heart development	BP	248	4	0.460573
GO:0005829	cytosol	CC	1442	21	0.460729
GO:0005694	chromosome	CC	527	8	0.460924
GO:0005543	phospholipid binding	MF	179	3	0.460927
GO:0007417	central nervous system development	BP	388	6	0.462879
GO:0021537	telencephalon development	BP	111	2	0.463322
GO:0030141	secretory granule	CC	111	2	0.463322
GO:0055006	cardiac cell development	BP	44	1	0.463638
GO:0005765	lysosomal membrane	CC	44	1	0.463638
GO:0098852	lytic vacuole membrane	CC	44	1	0.463638
GO:0000792	heterochromatin	CC	44	1	0.463638
GO:0045296	cadherin binding	MF	44	1	0.463638
GO:0043069	negative regulation of programmed cell death	BP	319	5	0.464912
GO:0034613	cellular protein localization	BP	811	12	0.466919
GO:0099111	microtubule-based transport	BP	112	2	0.467986
GO:0006470	protein dephosphorylation	BP	112	2	0.467986
GO:0016197	endosomal transport	BP	112	2	0.467986
GO:0031647	regulation of protein stability	BP	112	2	0.467986
GO:0031345	negative regulation of cell projection organization	BP	112	2	0.467986
GO:0034703	cation channel complex	CC	112	2	0.467986
GO:0048856	anatomical structure development	BP	2086	30	0.469904
GO:0090087	regulation of peptide transport	BP	251	4	0.469912
GO:0071840	cellular component organization or biogenesis	BP	2441	35	0.470158
GO:0097696	receptor signaling pathway via STAT	BP	45	1	0.471206
GO:0002065	columnar/cuboidal epithelial cell differentiation	BP	45	1	0.471206
GO:0034763	negative regulation of transmembrane transport	BP	45	1	0.471206
GO:0043502	regulation of muscle adaptation	BP	45	1	0.471206
GO:0007044	cell-substrate junction assembly	BP	45	1	0.471206
GO:2000241	regulation of reproductive process	BP	45	1	0.471206
GO:0003777	microtubule motor activity	MF	45	1	0.471206
GO:0008081	phosphoric diester hydrolase activity	MF	45	1	0.471206
GO:0015103	inorganic anion transmembrane transporter activity	MF	45	1	0.471206
GO:0005267	potassium channel activity	MF	45	1	0.471206
GO:0046483	heterocycle metabolic process	BP	1804	26	0.471979
GO:0016043	cellular component organization	BP	2372	34	0.472641
GO:0031346	positive regulation of cell projection organization	BP	252	4	0.473013
GO:0044403	symbiotic process	BP	114	2	0.477243
GO:0035091	phosphatidylinositol binding	MF	114	2	0.477243
GO:0009059	macromolecule biosynthetic process	BP	1525	22	0.478114
GO:0043473	pigmentation	BP	46	1	0.478668
GO:0031058	positive regulation of histone modification	BP	46	1	0.478668
GO:0007156	homophilic cell adhesion via plasma membrane adhesion molecules	BP	46	1	0.478668
GO:0031110	regulation of microtubule polymerization or depolymerization	BP	46	1	0.478668
GO:0032092	positive regulation of protein binding	BP	46	1	0.478668
GO:1902911	protein kinase complex	CC	46	1	0.478668
GO:0051219	phosphoprotein binding	MF	46	1	0.478668
GO:0008013	beta-catenin binding	MF	46	1	0.478668
GO:0070727	cellular macromolecule localization	BP	818	12	0.4795
GO:0035239	tube morphogenesis	BP	325	5	0.481414
GO:0072657	protein localization to membrane	BP	255	4	0.482278
GO:0080090	regulation of primary metabolic process	BP	1954	28	0.482721
GO:0001934	positive regulation of protein phosphorylation	BP	326	5	0.484149
GO:0051092	positive regulation of NF-kappaB transcription factor activity	BP	47	1	0.486026
GO:0006639	acylglycerol metabolic process	BP	47	1	0.486026
GO:1901800	positive regulation of proteasomal protein catabolic process	BP	47	1	0.486026
GO:0150115	cell-substrate junction organization	BP	47	1	0.486026
GO:0030018	Z disc	CC	47	1	0.486026
GO:0002020	protease binding	MF	47	1	0.486026
GO:0010506	regulation of autophagy	BP	116	2	0.486404
GO:0006650	glycerophospholipid metabolic process	BP	116	2	0.486404
GO:0007411	axon guidance	BP	116	2	0.486404
GO:0097485	neuron projection guidance	BP	116	2	0.486404
GO:0043197	dendritic spine	CC	116	2	0.486404
GO:0030426	growth cone	CC	116	2	0.486404
GO:0051248	negative regulation of protein metabolic process	BP	398	6	0.487885
GO:0006725	cellular aromatic compound metabolic process	BP	1818	26	0.49066
GO:0019222	regulation of metabolic process	BP	2245	32	0.491549
GO:0043167	ion binding	MF	2175	31	0.492907
GO:0001539	cilium or flagellum-dependent cell motility	BP	48	1	0.493282
GO:0060285	cilium-dependent cell motility	BP	48	1	0.493282
GO:0032231	regulation of actin filament bundle assembly	BP	48	1	0.493282
GO:0110020	regulation of actomyosin structure organization	BP	48	1	0.493282
GO:0008645	hexose transmembrane transport	BP	48	1	0.493282
GO:1904659	glucose transmembrane transport	BP	48	1	0.493282
GO:0008088	axo-dendritic transport	BP	48	1	0.493282
GO:0072384	organelle transport along microtubule	BP	48	1	0.493282
GO:2000060	positive regulation of ubiquitin-dependent protein catabolic process	BP	48	1	0.493282
GO:0007368	determination of left/right symmetry	BP	48	1	0.493282
GO:0097581	lamellipodium organization	BP	48	1	0.493282
GO:0098542	defense response to other organism	BP	188	3	0.493517
GO:0055082	cellular chemical homeostasis	BP	259	4	0.494534
GO:0045664	regulation of neuron differentiation	BP	401	6	0.495324
GO:0051222	positive regulation of protein transport	BP	118	2	0.495466
GO:0044309	neuron spine	CC	118	2	0.495466
GO:0031981	nuclear lumen	CC	1610	23	0.49769
GO:0036465	synaptic vesicle recycling	BP	49	1	0.500437
GO:0032411	positive regulation of transporter activity	BP	49	1	0.500437
[truncated: 14,832 more rows]

## Sheet: HC_RC_up (HC upregulated)
Supplementary Table 2d: HC_RC_up GO terms
	Term	Ont	N	DE	P.DE
GO:0055114	oxidation-reduction process	BP	243	14	2.36483e-05
GO:0016020	membrane	CC	2655	62	2.89214e-05
GO:0005739	mitochondrion	CC	592	23	3.33483e-05
GO:0045239	tricarboxylic acid cycle enzyme complex	CC	6	3	7.39043e-05
GO:0071944	cell periphery	CC	1633	43	0.000111597
GO:0003254	regulation of membrane depolarization	BP	18	4	0.000151234
GO:0018335	protein succinylation	BP	2	2	0.000247126
GO:0106077	histone succinylation	BP	2	2	0.000247126
GO:0045252	oxoglutarate dehydrogenase complex	CC	2	2	0.000247126
GO:0008425	2-polyprenyl-6-methoxy-1,4-benzoquinone methyltransferase activity	MF	2	2	0.000247126
GO:0030580	quinone cofactor methyltransferase activity	MF	2	2	0.000247126
GO:0030864	cortical actin cytoskeleton	CC	37	5	0.000259313
GO:0005886	plasma membrane	CC	1584	41	0.000274123
GO:0005759	mitochondrial matrix	CC	82	7	0.000285879
GO:0001570	vasculogenesis	BP	38	5	0.0002949
GO:0005740	mitochondrial envelope	CC	206	11	0.000367871
GO:1990204	oxidoreductase complex	CC	26	4	0.00067061
GO:0098902	regulation of membrane depolarization during action potential	BP	3	2	0.000733727
GO:0035441	cell migration involved in vasculogenesis	BP	3	2	0.000733727
GO:0006104	succinyl-CoA metabolic process	BP	3	2	0.000733727
GO:0005743	mitochondrial inner membrane	CC	126	8	0.000789618
GO:0031966	mitochondrial membrane	CC	195	10	0.000942843
GO:0045333	cellular respiration	BP	50	5	0.00107195
GO:0009968	negative regulation of signal transduction	BP	439	16	0.00127903
GO:0030863	cortical cytoskeleton	CC	53	5	0.00139872
GO:0043436	oxoacid metabolic process	BP	280	12	0.00141492
GO:1900747	negative regulation of vascular endothelial growth factor signaling pathway	BP	4	2	0.00145233
GO:0061299	retina vasculature morphogenesis in camera-type eye	BP	4	2	0.00145233
GO:0045240	dihydrolipoyl dehydrogenase complex	CC	4	2	0.00145233
GO:0008169	C-methyltransferase activity	MF	4	2	0.00145233
GO:0015245	fatty acid transmembrane transporter activity	MF	4	2	0.00145233
GO:0036041	long-chain fatty acid binding	MF	4	2	0.00145233
GO:0007528	neuromuscular junction development	BP	32	4	0.00150025
GO:0006099	tricarboxylic acid cycle	BP	15	3	0.00151597
GO:0006082	organic acid metabolic process	BP	285	12	0.00164614
GO:0006631	fatty acid metabolic process	BP	112	7	0.0018544
GO:0019866	organelle inner membrane	CC	145	8	0.00195893
GO:0018108	peptidyl-tyrosine phosphorylation	BP	115	7	0.00215826
GO:0006940	regulation of smooth muscle contraction	BP	17	3	0.00221428
GO:0042805	actinin binding	MF	17	3	0.00221428
GO:0051899	membrane depolarization	BP	36	4	0.00234182
GO:0018212	peptidyl-tyrosine modification	BP	117	7	0.00238133
GO:0060099	regulation of phagocytosis, engulfment	BP	5	2	0.00239563
GO:0060100	positive regulation of phagocytosis, engulfment	BP	5	2	0.00239563
GO:1905155	positive regulation of membrane invagination	BP	5	2	0.00239563
GO:0150077	regulation of neuroinflammatory response	BP	5	2	0.00239563
GO:1903978	regulation of microglial cell activation	BP	5	2	0.00239563
GO:0006103	2-oxoglutarate metabolic process	BP	5	2	0.00239563
GO:0010885	regulation of cholesterol storage	BP	5	2	0.00239563
GO:0005044	scavenger receptor activity	MF	5	2	0.00239563
GO:0019870	potassium channel inhibitor activity	MF	5	2	0.00239563
GO:0055002	striated muscle cell development	BP	61	5	0.00262557
GO:0038084	vascular endothelial growth factor signaling pathway	BP	18	3	0.00262689
GO:0019752	carboxylic acid metabolic process	BP	263	11	0.00272719
GO:0051271	negative regulation of cellular component movement	BP	120	7	0.00274886
GO:0042221	response to chemical	BP	1212	31	0.00278271
GO:0050730	regulation of peptidyl-tyrosine phosphorylation	BP	90	6	0.00284992
GO:0040013	negative regulation of locomotion	BP	123	7	0.00315859
GO:0019395	fatty acid oxidation	BP	40	4	0.00346252
GO:0055013	cardiac muscle cell development	BP	40	4	0.00346252
GO:1905153	regulation of membrane invagination	BP	6	2	0.00355649
GO:0010878	cholesterol storage	BP	6	2	0.00355649
GO:0042953	lipoprotein transport	BP	6	2	0.00355649
GO:1902548	negative regulation of cellular response to vascular endothelial growth factor stimulus	BP	6	2	0.00355649
GO:0022028	tangential migration from the subventricular zone to the olfactory bulb	BP	6	2	0.00355649
GO:0009055	electron transfer activity	MF	20	3	0.00358693
GO:0033865	nucleoside bisphosphate metabolic process	BP	41	4	0.003791
GO:0033875	ribonucleoside bisphosphate metabolic process	BP	41	4	0.003791
GO:0034032	purine nucleoside bisphosphate metabolic process	BP	41	4	0.003791
GO:0034440	lipid oxidation	BP	41	4	0.003791
GO:0032787	monocarboxylic acid metabolic process	BP	162	8	0.00390075
GO:0055001	muscle cell development	BP	67	5	0.00395697
GO:2000181	negative regulation of blood vessel morphogenesis	BP	42	4	0.00414
GO:0010648	negative regulation of cell communication	BP	495	16	0.0043411
GO:0098858	actin-based cell projection	CC	98	6	0.00435567
GO:0023057	negative regulation of signaling	BP	496	16	0.00442757
GO:0055006	cardiac cell development	BP	44	4	0.00490193
GO:1904706	negative regulation of vascular associated smooth muscle cell proliferation	BP	7	2	0.00492794
GO:0061298	retina vasculature development in camera-type eye	BP	7	2	0.00492794
GO:0044872	lipoprotein localization	BP	7	2	0.00492794
GO:0071404	cellular response to low-density lipoprotein particle stimulus	BP	7	2	0.00492794
GO:0095500	acetylcholine receptor signaling pathway	BP	7	2	0.00492794
GO:0055012	ventricular cardiac muscle cell differentiation	BP	7	2	0.00492794
GO:0006744	ubiquinone biosynthetic process	BP	7	2	0.00492794
GO:1901663	quinone biosynthetic process	BP	7	2	0.00492794
GO:0030336	negative regulation of cell migration	BP	102	6	0.0052981
GO:0015629	actin cytoskeleton	CC	208	9	0.00534822
GO:0035924	cellular response to vascular endothelial growth factor stimulus	BP	23	3	0.00538471
GO:0001954	positive regulation of cell-matrix adhesion	BP	23	3	0.00538471
GO:0051881	regulation of mitochondrial membrane potential	BP	23	3	0.00538471
GO:0040011	locomotion	BP	697	20	0.00548294
GO:0015980	energy derivation by oxidation of organic compounds	BP	74	5	0.00605299
GO:2000146	negative regulation of cell motility	BP	105	6	0.0060974
GO:0016477	cell migration	BP	560	17	0.00616123
GO:1901343	negative regulation of vasculature development	BP	47	4	0.00621306
GO:0048863	stem cell differentiation	BP	75	5	0.00640576
GO:0045987	positive regulation of smooth muscle contraction	BP	8	2	0.00650318
GO:0051882	mitochondrial depolarization	BP	8	2	0.00650318
GO:0051900	regulation of mitochondrial depolarization	BP	8	2	0.00650318
GO:0036094	small molecule binding	MF	1016	26	0.00679502
GO:0015908	fatty acid transport	BP	25	3	0.00683554
GO:0009060	aerobic respiration	BP	25	3	0.00683554
GO:0048870	cell motility	BP	614	18	0.00688039
GO:0051674	localization of cell	BP	614	18	0.00688039
GO:0048514	blood vessel morphogenesis	BP	217	9	0.00702111
GO:0019838	growth factor binding	MF	49	4	0.00720562
GO:0070887	cellular response to chemical stimulus	BP	919	24	0.0074575
GO:2000649	regulation of sodium ion transmembrane transporter activity	BP	26	3	0.00763966
GO:0031090	organelle membrane	CC	819	22	0.00770014
GO:0010811	positive regulation of cell-substrate adhesion	BP	50	4	0.00773898
GO:1901342	regulation of vasculature development	BP	111	6	0.00795513
GO:0010743	regulation of macrophage derived foam cell differentiation	BP	9	2	0.00827557
GO:1905144	response to acetylcholine	BP	9	2	0.00827557
GO:1905145	cellular response to acetylcholine	BP	9	2	0.00827557
GO:0006743	ubiquinone metabolic process	BP	9	2	0.00827557
GO:0005520	insulin-like growth factor binding	MF	9	2	0.00827557
GO:0000266	mitochondrial fission	BP	27	3	0.00849739
GO:0019003	GDP binding	MF	27	3	0.00849739
GO:0090288	negative regulation of cellular response to growth factor stimulus	BP	52	4	0.00888231
GO:0008038	neuron recognition	BP	28	3	0.0094095
GO:0055007	cardiac muscle cell differentiation	BP	53	4	0.00949322
GO:0031406	carboxylic acid binding	MF	53	4	0.00949322
GO:0043168	anion binding	MF	1154	28	0.0100459
GO:0030175	filopodium	CC	54	4	0.0101309
GO:0006091	generation of precursor metabolites and energy	BP	117	6	0.0101908
GO:0001774	microglial cell activation	BP	10	2	0.0102386
GO:0002269	leukocyte activation involved in inflammatory response	BP	10	2	0.0102386
GO:1901661	quinone metabolic process	BP	10	2	0.0102386
GO:0055094	response to lipoprotein particle	BP	10	2	0.0102386
GO:0098871	postsynaptic actin cytoskeleton	CC	10	2	0.0102386
GO:0051537	2 iron, 2 sulfur cluster binding	MF	10	2	0.0102386
GO:0098900	regulation of action potential	BP	29	3	0.0103767
GO:1902305	regulation of sodium ion transmembrane transport	BP	29	3	0.0103767
GO:0051536	iron-sulfur cluster binding	MF	29	3	0.0103767
GO:0051540	metal cluster binding	MF	29	3	0.0103767
GO:0044281	small molecule metabolic process	BP	543	16	0.0104122
GO:0043177	organic acid binding	MF	55	4	0.0107957
GO:0005576	extracellular region	CC	406	13	0.0109578
GO:0050808	synapse organization	BP	275	10	0.011108
GO:0009986	cell surface	CC	234	9	0.01125
GO:0006790	sulfur compound metabolic process	BP	87	5	0.0118289
GO:0001883	purine nucleoside binding	MF	121	6	0.01191
GO:0032550	purine ribonucleoside binding	MF	121	6	0.01191
[truncated: 16,687 more rows]

## Sheet: HD_RD_down (RD upregulated)
Supplementary Table 2e: HD_RD_down GO terms
[truncated: 16,831 more rows]

[truncated: 3 more sheets: HD_RD_up (HD upregulated), RC_RD_down (RD upregulated), RC_RD_up (RC upregulated)]
