# Supplementary material for: Circular RNA mediated gene regulation in chronic diabetic complications
Source: Sci Rep. 2021 Dec 9;11:23766. doi: 10.1038/s41598-021-02980-y (PMC8660871; doi:10.1038/s41598-021-02980-y)
Supplement: Supplementary file 4 — Supplementary Information 4. [file 41598_2021_2980_MOESM4_ESM.xlsx]

## Sheet: HC_HD_down (HD upregulated)
Supplementary Table 3a: HC_HD_down KEGG pathways
	Pathway	N	DE	P.DE
path:mmu04020	Calcium signaling pathway	89	6	0.00283197
path:mmu00190	Oxidative phosphorylation	26	3	0.0078519
path:mmu04260	Cardiac muscle contraction	26	3	0.0078519
path:mmu04929	GnRH secretion	33	3	0.015206
path:mmu05415	Diabetic cardiomyopathy	62	4	0.0167919
path:mmu04911	Insulin secretion	42	3	0.0288756
path:mmu05020	Prion disease	79	4	0.0369004
path:mmu05010	Alzheimer disease	117	5	0.0385394
path:mmu05022	Pathways of neurodegeneration - multiple diseases	162	6	0.0442466
path:mmu04925	Aldosterone synthesis and secretion	51	3	0.0473077
path:mmu04713	Circadian entrainment	52	3	0.0496413
path:mmu04725	Cholinergic synapse	55	3	0.0569727
path:mmu04935	Growth hormone synthesis, secretion and action	55	3	0.0569727
path:mmu04742	Taste transduction	25	2	0.0596268
path:mmu04934	Cushing syndrome	61	3	0.073071
path:mmu04966	Collecting duct acid secretion	5	1	0.0773096
path:mmu04310	Wnt signaling pathway	63	3	0.0788435
path:mmu04728	Dopaminergic synapse	65	3	0.0848097
path:mmu05146	Amoebiasis	31	2	0.0869624
path:mmu04145	Phagosome	32	2	0.0918277
path:mmu04918	Thyroid hormone synthesis	32	2	0.0918277
path:mmu04927	Cortisol synthesis and secretion	32	2	0.0918277
path:mmu00604	Glycosphingolipid biosynthesis - ganglio series	6	1	0.0920462
path:mmu05143	African trypanosomiasis	6	1	0.0920462
path:mmu04921	Oxytocin signaling pathway	68	3	0.0941093
path:mmu05031	Amphetamine addiction	33	2	0.096771
path:mmu04010	MAPK signaling pathway	115	4	0.111042
path:mmu04972	Pancreatic secretion	36	2	0.112033
path:mmu05017	Spinocerebellar ataxia	74	3	0.113891
path:mmu04970	Salivary secretion	37	2	0.117253
path:mmu04971	Gastric acid secretion	37	2	0.117253
path:mmu00531	Glycosaminoglycan degradation	8	1	0.120824
path:mmu01521	EGFR tyrosine kinase inhibitor resistance	40	2	0.133263
path:mmu04612	Antigen processing and presentation	9	1	0.134872
path:mmu04726	Serotonergic synapse	41	2	0.138706
path:mmu04916	Melanogenesis	41	2	0.138706
path:mmu04932	Non-alcoholic fatty liver disease	41	2	0.138706
path:mmu05215	Prostate cancer	41	2	0.138706
path:mmu05166	Human T-cell leukemia virus 1 infection	81	3	0.138766
path:mmu04720	Long-term potentiation	42	2	0.144197
path:mmu00330	Arginine and proline metabolism	10	1	0.148699
path:mmu04931	Insulin resistance	44	2	0.155314
path:mmu04727	GABAergic synapse	45	2	0.160933
path:mmu04912	GnRH signaling pathway	45	2	0.160933
path:mmu04928	Parathyroid hormone synthesis, secretion and action	46	2	0.16659
path:mmu05323	Rheumatoid arthritis	12	1	0.175698
path:mmu04926	Relaxin signaling pathway	48	2	0.178004
path:mmu04012	ErbB signaling pathway	49	2	0.183757
path:mmu04142	Lysosome	49	2	0.183757
path:mmu04270	Vascular smooth muscle contraction	49	2	0.183757
path:mmu05217	Basal cell carcinoma	13	1	0.188879
path:mmu00512	Mucin type O-glycan biosynthesis	15	1	0.214616
path:mmu04110	Cell cycle	56	2	0.224668
path:mmu05207	Chemical carcinogenesis - receptor activation	58	2	0.2365
path:mmu05231	Choline metabolism in cancer	58	2	0.2365
path:mmu04080	Neuroactive ligand-receptor interaction	60	2	0.248367
path:mmu04919	Thyroid hormone signaling pathway	60	2	0.248367
path:mmu04960	Aldosterone-regulated sodium reabsorption	18	1	0.251715
path:mmu05202	Transcriptional misregulation in cancer	62	2	0.260255
path:mmu05225	Hepatocellular carcinoma	62	2	0.260255
path:mmu04723	Retrograde endocannabinoid signaling	63	2	0.266203
path:mmu04150	mTOR signaling pathway	64	2	0.272151
path:mmu04070	Phosphatidylinositol signaling system	65	2	0.278098
path:mmu04724	Glutamatergic synapse	66	2	0.284043
path:mmu04657	IL-17 signaling pathway	21	1	0.287078
path:mmu05417	Lipid and atherosclerosis	67	2	0.289984
path:mmu05014	Amyotrophic lateral sclerosis	118	3	0.291093
path:mmu04917	Prolactin signaling pathway	22	1	0.298494
path:mmu04930	Type II diabetes mellitus	22	1	0.298494
path:mmu04022	cGMP-PKG signaling pathway	70	2	0.30777
path:mmu04141	Protein processing in endoplasmic reticulum	70	2	0.30777
path:mmu04261	Adrenergic signaling in cardiomyocytes	70	2	0.30777
path:mmu00561	Glycerolipid metabolism	23	1	0.309729
path:mmu05012	Parkinson disease	72	2	0.319583
path:mmu05206	MicroRNAs in cancer	72	2	0.319583
path:mmu04370	VEGF signaling pathway	24	1	0.320786
path:mmu04072	Phospholipase D signaling pathway	73	2	0.325473
path:mmu04120	Ubiquitin mediated proteolysis	73	2	0.325473
path:mmu04330	Notch signaling pathway	26	1	0.342377
path:mmu01100	Metabolic pathways	477	9	0.350649
path:mmu04664	Fc epsilon RI signaling pathway	27	1	0.352916
path:mmu04510	Focal adhesion	79	2	0.36051
path:mmu05163	Human cytomegalovirus infection	81	2	0.372049
path:mmu04650	Natural killer cell mediated cytotoxicity	29	1	0.373495
path:mmu04662	B cell receptor signaling pathway	29	1	0.373495
path:mmu05213	Endometrial cancer	29	1	0.373495
path:mmu04714	Thermogenesis	82	2	0.377789
path:mmu04721	Synaptic vesicle cycle	30	1	0.383541
path:mmu04613	Neutrophil extracellular trap formation	31	1	0.393427
path:mmu04961	Endocrine and other factor-regulated calcium reabsorption	31	1	0.393427
path:mmu00310	Lysine degradation	32	1	0.403156
path:mmu04924	Renin secretion	32	1	0.403156
path:mmu04810	Regulation of actin cytoskeleton	87	2	0.406154
path:mmu04340	Hedgehog signaling pathway	33	1	0.41273
path:mmu05223	Non-small cell lung cancer	33	1	0.41273
path:mmu05410	Hypertrophic cardiomyopathy	33	1	0.41273
path:mmu04730	Long-term depression	34	1	0.422153
path:mmu04933	AGE-RAGE signaling pathway in diabetic complications	34	1	0.422153
path:mmu05162	Measles	34	1	0.422153
path:mmu05211	Renal cell carcinoma	34	1	0.422153
path:mmu04015	Rap1 signaling pathway	91	2	0.428404
path:mmu04014	Ras signaling pathway	93	2	0.439368
path:mmu05142	Chagas disease	36	1	0.440551
path:mmu05412	Arrhythmogenic right ventricular cardiomyopathy	36	1	0.440551
path:mmu04210	Apoptosis	37	1	0.449531
path:mmu05214	Glioma	37	1	0.449531
path:mmu04670	Leukocyte transendothelial migration	38	1	0.458369
path:mmu05164	Influenza A	38	1	0.458369
path:mmu05414	Dilated cardiomyopathy	38	1	0.458369
path:mmu00564	Glycerophospholipid metabolism	41	1	0.484049
path:mmu05152	Tuberculosis	41	1	0.484049
path:mmu05210	Colorectal cancer	41	1	0.484049
path:mmu04066	HIF-1 signaling pathway	42	1	0.492338
path:mmu05171	Coronavirus disease - COVID-19	42	1	0.492338
path:mmu04666	Fc gamma R-mediated phagocytosis	43	1	0.500495
path:mmu04360	Axon guidance	106	2	0.507719
path:mmu03015	mRNA surveillance pathway	44	1	0.508522
path:mmu04540	Gap junction	44	1	0.508522
path:mmu04660	T cell receptor signaling pathway	44	1	0.508522
path:mmu04750	Inflammatory mediator regulation of TRP channels	44	1	0.508522
path:mmu05224	Breast cancer	44	1	0.508522
path:mmu05165	Human papillomavirus infection	109	2	0.522722
path:mmu04550	Signaling pathways regulating pluripotency of stem cells	46	1	0.524196
path:mmu05160	Hepatitis C	46	1	0.524196
path:mmu04914	Progesterone-mediated oocyte maturation	47	1	0.531847
path:mmu05226	Gastric cancer	47	1	0.531847
path:mmu04151	PI3K-Akt signaling pathway	111	2	0.532556
path:mmu05016	Huntington disease	111	2	0.532556
path:mmu05200	Pathways in cancer	178	3	0.54464
path:mmu05032	Morphine addiction	51	1	0.561249
path:mmu04071	Sphingolipid signaling pathway	52	1	0.56831
path:mmu00230	Purine metabolism	53	1	0.575257
path:mmu04390	Hippo signaling pathway	53	1	0.575257
path:mmu05135	Yersinia infection	55	1	0.588823
path:mmu05161	Hepatitis B	55	1	0.588823
path:mmu04152	AMPK signaling pathway	58	1	0.608371
path:mmu04371	Apelin signaling pathway	59	1	0.61468
path:mmu05167	Kaposi sarcoma-associated herpesvirus infection	59	1	0.61468
path:mmu04062	Chemokine signaling pathway	61	1	0.626999
path:mmu04114	Oocyte meiosis	61	1	0.626999
path:mmu04722	Neurotrophin signaling pathway	61	1	0.626999
path:mmu04910	Insulin signaling pathway	61	1	0.626999
path:mmu04218	Cellular senescence	67	1	0.661663
path:mmu05170	Human immunodeficiency virus 1 infection	74	1	0.698091
path:mmu05168	Herpes simplex virus 1 infection	77	1	0.712489
path:mmu05132	Salmonella infection	83	1	0.739276
path:mmu05205	Proteoglycans in cancer	84	1	0.743493
path:mmu04024	cAMP signaling pathway	90	1	0.767418
path:mmu04144	Endocytosis	118	1	0.852914
path:mmu00010	Glycolysis / Gluconeogenesis	13	0	1
path:mmu00020	Citrate cycle (TCA cycle)	13	0	1
path:mmu00030	Pentose phosphate pathway	14	0	1
path:mmu00040	Pentose and glucuronate interconversions	6	0	1
path:mmu00051	Fructose and mannose metabolism	11	0	1
path:mmu00052	Galactose metabolism	10	0	1
path:mmu00053	Ascorbate and aldarate metabolism	5	0	1
path:mmu00061	Fatty acid biosynthesis	9	0	1
path:mmu00062	Fatty acid elongation	10	0	1
path:mmu00071	Fatty acid degradation	19	0	1
path:mmu00072	Synthesis and degradation of ketone bodies	5	0	1
path:mmu00100	Steroid biosynthesis	6	0	1
path:mmu00120	Primary bile acid biosynthesis	4	0	1
path:mmu00130	Ubiquinone and other terpenoid-quinone biosynthesis	2	0	1
path:mmu00140	Steroid hormone biosynthesis	7	0	1
path:mmu00220	Arginine biosynthesis	5	0	1
path:mmu00232	Caffeine metabolism	2	0	1
path:mmu00240	Pyrimidine metabolism	12	0	1
path:mmu00250	Alanine, aspartate and glutamate metabolism	15	0	1
path:mmu00260	Glycine, serine and threonine metabolism	6	0	1
path:mmu00270	Cysteine and methionine metabolism	15	0	1
path:mmu00280	Valine, leucine and isoleucine degradation	25	0	1
path:mmu00290	Valine, leucine and isoleucine biosynthesis	2	0	1
path:mmu00340	Histidine metabolism	3	0	1
path:mmu00350	Tyrosine metabolism	5	0	1
path:mmu00360	Phenylalanine metabolism	2	0	1
path:mmu00380	Tryptophan metabolism	11	0	1
path:mmu00400	Phenylalanine, tyrosine and tryptophan biosynthesis	1	0	1
path:mmu00410	beta-Alanine metabolism	10	0	1
path:mmu00430	Taurine and hypotaurine metabolism	2	0	1
path:mmu00440	Phosphonate and phosphinate metabolism	4	0	1
path:mmu00450	Selenocompound metabolism	6	0	1
path:mmu00471	D-Glutamine and D-glutamate metabolism	2	0	1
path:mmu00480	Glutathione metabolism	8	0	1
path:mmu00500	Starch and sucrose metabolism	9	0	1
path:mmu00510	N-Glycan biosynthesis	26	0	1
path:mmu00511	Other glycan degradation	3	0	1
path:mmu00513	Various types of N-glycan biosynthesis	21	0	1
path:mmu00514	Other types of O-glycan biosynthesis	26	0	1
path:mmu00515	Mannose type O-glycan biosynthesis	9	0	1
path:mmu00520	Amino sugar and nucleotide sugar metabolism	11	0	1
path:mmu00524	Neomycin, kanamycin and gentamicin biosynthesis	2	0	1
path:mmu00532	Glycosaminoglycan biosynthesis - chondroitin sulfate / dermatan sulfate	8	0	1
path:mmu00533	Glycosaminoglycan biosynthesis - keratan sulfate	4	0	1
path:mmu00534	Glycosaminoglycan biosynthesis - heparan sulfate / heparin	11	0	1
path:mmu00562	Inositol phosphate metabolism	47	0	1
path:mmu00563	Glycosylphosphatidylinositol (GPI)-anchor biosynthesis	11	0	1
path:mmu00565	Ether lipid metabolism	14	0	1
path:mmu00590	Arachidonic acid metabolism	7	0	1
path:mmu00591	Linoleic acid metabolism	5	0	1
path:mmu00592	alpha-Linolenic acid metabolism	1	0	1
path:mmu00600	Sphingolipid metabolism	18	0	1
path:mmu00601	Glycosphingolipid biosynthesis - lacto and neolacto series	8	0	1
path:mmu00603	Glycosphingolipid biosynthesis - globo and isoglobo series	2	0	1
path:mmu00620	Pyruvate metabolism	10	0	1
path:mmu00630	Glyoxylate and dicarboxylate metabolism	7	0	1
path:mmu00640	Propanoate metabolism	15	0	1
path:mmu00650	Butanoate metabolism	10	0	1
path:mmu00670	One carbon pool by folate	3	0	1
path:mmu00730	Thiamine metabolism	7	0	1
path:mmu00740	Riboflavin metabolism	1	0	1
path:mmu00750	Vitamin B6 metabolism	2	0	1
path:mmu00760	Nicotinate and nicotinamide metabolism	10	0	1
path:mmu00770	Pantothenate and CoA biosynthesis	10	0	1
path:mmu00780	Biotin metabolism	1	0	1
path:mmu00785	Lipoic acid metabolism	2	0	1
path:mmu00790	Folate biosynthesis	2	0	1
path:mmu00830	Retinol metabolism	10	0	1
path:mmu00860	Porphyrin and chlorophyll metabolism	13	0	1
path:mmu00900	Terpenoid backbone biosynthesis	12	0	1
path:mmu00910	Nitrogen metabolism	1	0	1
path:mmu00920	Sulfur metabolism	2	0	1
path:mmu00970	Aminoacyl-tRNA biosynthesis	24	0	1
path:mmu00980	Metabolism of xenobiotics by cytochrome P450	5	0	1
path:mmu00982	Drug metabolism - cytochrome P450	9	0	1
path:mmu00983	Drug metabolism - other enzymes	13	0	1
path:mmu01040	Biosynthesis of unsaturated fatty acids	6	0	1
path:mmu01200	Carbon metabolism	37	0	1
path:mmu01210	2-Oxocarboxylic acid metabolism	8	0	1
path:mmu01212	Fatty acid metabolism	24	0	1
path:mmu01230	Biosynthesis of amino acids	18	0	1
path:mmu01240	Biosynthesis of cofactors	45	0	1
path:mmu01522	Endocrine resistance	43	0	1
path:mmu01523	Antifolate resistance	8	0	1
path:mmu01524	Platinum drug resistance	25	0	1
path:mmu02010	ABC transporters	25	0	1
path:mmu03008	Ribosome biogenesis in eukaryotes	40	0	1
path:mmu03010	Ribosome	12	0	1
path:mmu03013	RNA transport	67	0	1
path:mmu03018	RNA degradation	32	0	1
path:mmu03020	RNA polymerase	4	0	1
path:mmu03022	Basal transcription factors	19	0	1
path:mmu03030	DNA replication	11	0	1
path:mmu03040	Spliceosome	36	0	1
path:mmu03050	Proteasome	17	0	1
path:mmu03060	Protein export	8	0	1
path:mmu03320	PPAR signaling pathway	21	0	1
path:mmu03410	Base excision repair	8	0	1
path:mmu03420	Nucleotide excision repair	16	0	1
path:mmu03430	Mismatch repair	8	0	1
path:mmu03440	Homologous recombination	19	0	1
path:mmu03450	Non-homologous end-joining	7	0	1
path:mmu03460	Fanconi anemia pathway	21	0	1
path:mmu04060	Cytokine-cytokine receptor interaction	24	0	1
path:mmu04061	Viral protein interaction with cytokine and cytokine receptor	4	0	1
path:mmu04064	NF-kappa B signaling pathway	22	0	1
path:mmu04068	FoxO signaling pathway	49	0	1
path:mmu04115	p53 signaling pathway	23	0	1
path:mmu04122	Sulfur relay system	1	0	1
path:mmu04130	SNARE interactions in vesicular transport	12	0	1
path:mmu04136	Autophagy - other	17	0	1
path:mmu04137	Mitophagy - animal	27	0	1
path:mmu04140	Autophagy - animal	72	0	1
path:mmu04146	Peroxisome	28	0	1
path:mmu04211	Longevity regulating pathway	47	0	1
path:mmu04213	Longevity regulating pathway - multiple species	30	0	1
path:mmu04215	Apoptosis - multiple species	10	0	1
path:mmu04216	Ferroptosis	15	0	1
path:mmu04217	Necroptosis	29	0	1
path:mmu04350	TGF-beta signaling pathway	38	0	1
path:mmu04380	Osteoclast differentiation	37	0	1
path:mmu04392	Hippo signaling pathway - multiple species	11	0	1
path:mmu04512	ECM-receptor interaction	28	0	1
path:mmu04514	Cell adhesion molecules	39	0	1
path:mmu04520	Adherens junction	40	0	1
path:mmu04530	Tight junction	64	0	1
path:mmu04610	Complement and coagulation cascades	11	0	1
path:mmu04611	Platelet activation	43	0	1
path:mmu04614	Renin-angiotensin system	7	0	1
path:mmu04620	Toll-like receptor signaling pathway	26	0	1
path:mmu04621	NOD-like receptor signaling pathway	45	0	1
path:mmu04622	RIG-I-like receptor signaling pathway	20	0	1
path:mmu04623	Cytosolic DNA-sensing pathway	8	0	1
path:mmu04625	C-type lectin receptor signaling pathway	34	0	1
path:mmu04630	JAK-STAT signaling pathway	35	0	1
path:mmu04640	Hematopoietic cell lineage	13	0	1
path:mmu04658	Th1 and Th2 cell differentiation	24	0	1
path:mmu04659	Th17 cell differentiation	30	0	1
path:mmu04668	TNF signaling pathway	31	0	1
path:mmu04672	Intestinal immune network for IgA production	4	0	1
path:mmu04710	Circadian rhythm	16	0	1
path:mmu04740	Olfactory transduction	28	0	1
path:mmu04744	Phototransduction	5	0	1
path:mmu04913	Ovarian steroidogenesis	16	0	1
path:mmu04915	Estrogen signaling pathway	49	0	1
path:mmu04920	Adipocytokine signaling pathway	28	0	1
path:mmu04922	Glucagon signaling pathway	44	0	1
path:mmu04923	Regulation of lipolysis in adipocytes	20	0	1
path:mmu04940	Type I diabetes mellitus	4	0	1
path:mmu04962	Vasopressin-regulated water reabsorption	21	0	1
path:mmu04964	Proximal tubule bicarbonate reclamation	7	0	1
path:mmu04973	Carbohydrate digestion and absorption	17	0	1
path:mmu04974	Protein digestion and absorption	23	0	1
path:mmu04975	Fat digestion and absorption	8	0	1
path:mmu04976	Bile secretion	30	0	1
path:mmu04977	Vitamin digestion and absorption	6	0	1
path:mmu04978	Mineral absorption	18	0	1
path:mmu04979	Cholesterol metabolism	16	0	1
path:mmu05030	Cocaine addiction	19	0	1
path:mmu05033	Nicotine addiction	21	0	1
path:mmu05034	Alcoholism	39	0	1
path:mmu05100	Bacterial invasion of epithelial cells	36	0	1
path:mmu05133	Pertussis	17	0	1
path:mmu05134	Legionellosis	14	0	1
path:mmu05140	Leishmaniasis	13	0	1
path:mmu05144	Malaria	5	0	1
path:mmu05145	Toxoplasmosis	32	0	1
path:mmu05150	Staphylococcus aureus infection	4	0	1
path:mmu05169	Epstein-Barr virus infection	51	0	1
path:mmu05203	Viral carcinogenesis	62	0	1
path:mmu05204	Chemical carcinogenesis - DNA adducts	6	0	1
path:mmu05212	Pancreatic cancer	39	0	1
path:mmu05216	Thyroid cancer	11	0	1
path:mmu05218	Melanoma	27	0	1
path:mmu05219	Bladder cancer	14	0	1
path:mmu05220	Chronic myeloid leukemia	35	0	1
path:mmu05221	Acute myeloid leukemia	26	0	1
path:mmu05222	Small cell lung cancer	32	0	1
path:mmu05230	Central carbon metabolism in cancer	29	0	1
path:mmu05235	PD-L1 expression and PD-1 checkpoint pathway in cancer	37	0	1
path:mmu05321	Inflammatory bowel disease	5	0	1
path:mmu05322	Systemic lupus erythematosus	13	0	1
path:mmu05416	Viral myocarditis	13	0	1
path:mmu05418	Fluid shear stress and atherosclerosis	35	0	1

## Sheet: HC_HD_up (HC upregulated)
Supplementary Table 3b: HC_HD_up KEGG pathways
	Pathway	N	DE	P.DE
path:mmu04141	Protein processing in endoplasmic reticulum	70	4	0.0234506
path:mmu04973	Carbohydrate digestion and absorption	17	2	0.0282385
path:mmu04978	Mineral absorption	18	2	0.0314498
path:mmu04976	Bile secretion	30	2	0.0793108
path:mmu00604	Glycosphingolipid biosynthesis - ganglio series	6	1	0.0902409
path:mmu03450	Non-homologous end-joining	7	1	0.104477
path:mmu04964	Proximal tubule bicarbonate reclamation	7	1	0.104477
path:mmu05014	Amyotrophic lateral sclerosis	118	4	0.112589
path:mmu00531	Glycosaminoglycan degradation	8	1	0.118492
path:mmu04514	Cell adhesion molecules	39	2	0.123631
path:mmu04612	Antigen processing and presentation	9	1	0.13229
path:mmu04911	Insulin secretion	42	2	0.139499
path:mmu00410	beta-Alanine metabolism	10	1	0.145875
path:mmu00770	Pantothenate and CoA biosynthesis	10	1	0.145875
path:mmu00534	Glycosaminoglycan biosynthesis - heparan sulfate / heparin	11	1	0.159249
path:mmu03030	DNA replication	11	1	0.159249
path:mmu00240	Pyrimidine metabolism	12	1	0.172416
path:mmu00983	Drug metabolism - other enzymes	13	1	0.185378
path:mmu05169	Epstein-Barr virus infection	51	2	0.189307
path:mmu00640	Propanoate metabolism	15	1	0.210704
path:mmu04110	Cell cycle	56	2	0.217932
path:mmu03050	Proteasome	17	1	0.23525
path:mmu04960	Aldosterone-regulated sodium reabsorption	18	1	0.247238
path:mmu03440	Homologous recombination	19	1	0.25904
path:mmu03460	Fanconi anemia pathway	21	1	0.282098
path:mmu04115	p53 signaling pathway	23	1	0.304446
path:mmu04974	Protein digestion and absorption	23	1	0.304446
path:mmu05017	Spinocerebellar ataxia	74	2	0.322467
path:mmu04260	Cardiac muscle contraction	26	1	0.336683
path:mmu05221	Acute myeloid leukemia	26	1	0.336683
path:mmu05218	Melanoma	27	1	0.347096
path:mmu04961	Endocrine and other factor-regulated calcium reabsorption	31	1	0.387157
path:mmu00310	Lysine degradation	32	1	0.396786
path:mmu04918	Thyroid hormone synthesis	32	1	0.396786
path:mmu03040	Spliceosome	36	1	0.433827
path:mmu04972	Pancreatic secretion	36	1	0.433827
path:mmu04970	Salivary secretion	37	1	0.44273
path:mmu04971	Gastric acid secretion	37	1	0.44273
path:mmu01521	EGFR tyrosine kinase inhibitor resistance	40	1	0.468616
path:mmu01100	Metabolic pathways	477	8	0.472167
path:mmu05215	Prostate cancer	41	1	0.476977
path:mmu03015	mRNA surveillance pathway	44	1	0.501288
path:mmu04540	Gap junction	44	1	0.501288
path:mmu00562	Inositol phosphate metabolism	47	1	0.52448
path:mmu04925	Aldosterone synthesis and secretion	51	1	0.553751
path:mmu00230	Purine metabolism	53	1	0.56771
path:mmu05231	Choline metabolism in cancer	58	1	0.600746
path:mmu04919	Thyroid hormone signaling pathway	60	1	0.613249
path:mmu05202	Transcriptional misregulation in cancer	62	1	0.625365
path:mmu04310	Wnt signaling pathway	63	1	0.631281
path:mmu04070	Phosphatidylinositol signaling system	65	1	0.642838
path:mmu04728	Dopaminergic synapse	65	1	0.642838
path:mmu03013	RNA transport	67	1	0.654036
path:mmu05417	Lipid and atherosclerosis	67	1	0.654036
path:mmu04022	cGMP-PKG signaling pathway	70	1	0.670184
path:mmu04261	Adrenergic signaling in cardiomyocytes	70	1	0.670184
path:mmu05012	Parkinson disease	72	1	0.680533
path:mmu04072	Phospholipase D signaling pathway	73	1	0.685587
path:mmu04120	Ubiquitin mediated proteolysis	73	1	0.685587
path:mmu05170	Human immunodeficiency virus 1 infection	74	1	0.690561
path:mmu05168	Herpes simplex virus 1 infection	77	1	0.705021
path:mmu04510	Focal adhesion	79	1	0.714288
path:mmu05020	Prion disease	79	1	0.714288
path:mmu05163	Human cytomegalovirus infection	81	1	0.723266
path:mmu05022	Pathways of neurodegeneration - multiple diseases	162	2	0.725825
path:mmu05132	Salmonella infection	83	1	0.731965
path:mmu05205	Proteoglycans in cancer	84	1	0.736213
path:mmu04810	Regulation of actin cytoskeleton	87	1	0.748559
path:mmu04020	Calcium signaling pathway	89	1	0.756471
path:mmu04024	cAMP signaling pathway	90	1	0.760334
path:mmu04015	Rap1 signaling pathway	91	1	0.764136
path:mmu04014	Ras signaling pathway	93	1	0.771563
path:mmu04151	PI3K-Akt signaling pathway	111	1	0.828798
path:mmu05016	Huntington disease	111	1	0.828798
path:mmu04010	MAPK signaling pathway	115	1	0.839445
path:mmu05010	Alzheimer disease	117	1	0.84452
path:mmu05200	Pathways in cancer	178	1	0.941932
path:mmu00010	Glycolysis / Gluconeogenesis	13	0	1
path:mmu00020	Citrate cycle (TCA cycle)	13	0	1
path:mmu00030	Pentose phosphate pathway	14	0	1
path:mmu00040	Pentose and glucuronate interconversions	6	0	1
path:mmu00051	Fructose and mannose metabolism	11	0	1
path:mmu00052	Galactose metabolism	10	0	1
path:mmu00053	Ascorbate and aldarate metabolism	5	0	1
path:mmu00061	Fatty acid biosynthesis	9	0	1
path:mmu00062	Fatty acid elongation	10	0	1
path:mmu00071	Fatty acid degradation	19	0	1
path:mmu00072	Synthesis and degradation of ketone bodies	5	0	1
path:mmu00100	Steroid biosynthesis	6	0	1
path:mmu00120	Primary bile acid biosynthesis	4	0	1
path:mmu00130	Ubiquinone and other terpenoid-quinone biosynthesis	2	0	1
path:mmu00140	Steroid hormone biosynthesis	7	0	1
path:mmu00190	Oxidative phosphorylation	26	0	1
path:mmu00220	Arginine biosynthesis	5	0	1
path:mmu00232	Caffeine metabolism	2	0	1
path:mmu00250	Alanine, aspartate and glutamate metabolism	15	0	1
path:mmu00260	Glycine, serine and threonine metabolism	6	0	1
path:mmu00270	Cysteine and methionine metabolism	15	0	1
path:mmu00280	Valine, leucine and isoleucine degradation	25	0	1
path:mmu00290	Valine, leucine and isoleucine biosynthesis	2	0	1
path:mmu00330	Arginine and proline metabolism	10	0	1
path:mmu00340	Histidine metabolism	3	0	1
path:mmu00350	Tyrosine metabolism	5	0	1
path:mmu00360	Phenylalanine metabolism	2	0	1
path:mmu00380	Tryptophan metabolism	11	0	1
path:mmu00400	Phenylalanine, tyrosine and tryptophan biosynthesis	1	0	1
path:mmu00430	Taurine and hypotaurine metabolism	2	0	1
path:mmu00440	Phosphonate and phosphinate metabolism	4	0	1
path:mmu00450	Selenocompound metabolism	6	0	1
path:mmu00471	D-Glutamine and D-glutamate metabolism	2	0	1
path:mmu00480	Glutathione metabolism	8	0	1
path:mmu00500	Starch and sucrose metabolism	9	0	1
path:mmu00510	N-Glycan biosynthesis	26	0	1
path:mmu00511	Other glycan degradation	3	0	1
path:mmu00512	Mucin type O-glycan biosynthesis	15	0	1
path:mmu00513	Various types of N-glycan biosynthesis	21	0	1
path:mmu00514	Other types of O-glycan biosynthesis	26	0	1
path:mmu00515	Mannose type O-glycan biosynthesis	9	0	1
path:mmu00520	Amino sugar and nucleotide sugar metabolism	11	0	1
path:mmu00524	Neomycin, kanamycin and gentamicin biosynthesis	2	0	1
path:mmu00532	Glycosaminoglycan biosynthesis - chondroitin sulfate / dermatan sulfate	8	0	1
path:mmu00533	Glycosaminoglycan biosynthesis - keratan sulfate	4	0	1
path:mmu00561	Glycerolipid metabolism	23	0	1
path:mmu00563	Glycosylphosphatidylinositol (GPI)-anchor biosynthesis	11	0	1
path:mmu00564	Glycerophospholipid metabolism	41	0	1
path:mmu00565	Ether lipid metabolism	14	0	1
path:mmu00590	Arachidonic acid metabolism	7	0	1
path:mmu00591	Linoleic acid metabolism	5	0	1
path:mmu00592	alpha-Linolenic acid metabolism	1	0	1
path:mmu00600	Sphingolipid metabolism	18	0	1
path:mmu00601	Glycosphingolipid biosynthesis - lacto and neolacto series	8	0	1
path:mmu00603	Glycosphingolipid biosynthesis - globo and isoglobo series	2	0	1
path:mmu00620	Pyruvate metabolism	10	0	1
path:mmu00630	Glyoxylate and dicarboxylate metabolism	7	0	1
path:mmu00650	Butanoate metabolism	10	0	1
path:mmu00670	One carbon pool by folate	3	0	1
path:mmu00730	Thiamine metabolism	7	0	1
path:mmu00740	Riboflavin metabolism	1	0	1
path:mmu00750	Vitamin B6 metabolism	2	0	1
path:mmu00760	Nicotinate and nicotinamide metabolism	10	0	1
path:mmu00780	Biotin metabolism	1	0	1
path:mmu00785	Lipoic acid metabolism	2	0	1
path:mmu00790	Folate biosynthesis	2	0	1
path:mmu00830	Retinol metabolism	10	0	1
path:mmu00860	Porphyrin and chlorophyll metabolism	13	0	1
path:mmu00900	Terpenoid backbone biosynthesis	12	0	1
path:mmu00910	Nitrogen metabolism	1	0	1
path:mmu00920	Sulfur metabolism	2	0	1
path:mmu00970	Aminoacyl-tRNA biosynthesis	24	0	1
path:mmu00980	Metabolism of xenobiotics by cytochrome P450	5	0	1
path:mmu00982	Drug metabolism - cytochrome P450	9	0	1
path:mmu01040	Biosynthesis of unsaturated fatty acids	6	0	1
path:mmu01200	Carbon metabolism	37	0	1
path:mmu01210	2-Oxocarboxylic acid metabolism	8	0	1
path:mmu01212	Fatty acid metabolism	24	0	1
path:mmu01230	Biosynthesis of amino acids	18	0	1
path:mmu01240	Biosynthesis of cofactors	45	0	1
path:mmu01522	Endocrine resistance	43	0	1
path:mmu01523	Antifolate resistance	8	0	1
path:mmu01524	Platinum drug resistance	25	0	1
path:mmu02010	ABC transporters	25	0	1
path:mmu03008	Ribosome biogenesis in eukaryotes	40	0	1
path:mmu03010	Ribosome	12	0	1
path:mmu03018	RNA degradation	32	0	1
path:mmu03020	RNA polymerase	4	0	1
path:mmu03022	Basal transcription factors	19	0	1
path:mmu03060	Protein export	8	0	1
path:mmu03320	PPAR signaling pathway	21	0	1
path:mmu03410	Base excision repair	8	0	1
path:mmu03420	Nucleotide excision repair	16	0	1
path:mmu03430	Mismatch repair	8	0	1
path:mmu04012	ErbB signaling pathway	49	0	1
path:mmu04060	Cytokine-cytokine receptor interaction	24	0	1
path:mmu04061	Viral protein interaction with cytokine and cytokine receptor	4	0	1
path:mmu04062	Chemokine signaling pathway	61	0	1
path:mmu04064	NF-kappa B signaling pathway	22	0	1
path:mmu04066	HIF-1 signaling pathway	42	0	1
path:mmu04068	FoxO signaling pathway	49	0	1
path:mmu04071	Sphingolipid signaling pathway	52	0	1
path:mmu04080	Neuroactive ligand-receptor interaction	60	0	1
path:mmu04114	Oocyte meiosis	61	0	1
path:mmu04122	Sulfur relay system	1	0	1
path:mmu04130	SNARE interactions in vesicular transport	12	0	1
path:mmu04136	Autophagy - other	17	0	1
path:mmu04137	Mitophagy - animal	27	0	1
path:mmu04140	Autophagy - animal	72	0	1
path:mmu04142	Lysosome	49	0	1
path:mmu04144	Endocytosis	118	0	1
path:mmu04145	Phagosome	32	0	1
path:mmu04146	Peroxisome	28	0	1
path:mmu04150	mTOR signaling pathway	64	0	1
path:mmu04152	AMPK signaling pathway	58	0	1
path:mmu04210	Apoptosis	37	0	1
path:mmu04211	Longevity regulating pathway	47	0	1
path:mmu04213	Longevity regulating pathway - multiple species	30	0	1
path:mmu04215	Apoptosis - multiple species	10	0	1
path:mmu04216	Ferroptosis	15	0	1
path:mmu04217	Necroptosis	29	0	1
path:mmu04218	Cellular senescence	67	0	1
path:mmu04270	Vascular smooth muscle contraction	49	0	1
path:mmu04330	Notch signaling pathway	26	0	1
path:mmu04340	Hedgehog signaling pathway	33	0	1
path:mmu04350	TGF-beta signaling pathway	38	0	1
path:mmu04360	Axon guidance	106	0	1
path:mmu04370	VEGF signaling pathway	24	0	1
path:mmu04371	Apelin signaling pathway	59	0	1
path:mmu04380	Osteoclast differentiation	37	0	1
path:mmu04390	Hippo signaling pathway	53	0	1
path:mmu04392	Hippo signaling pathway - multiple species	11	0	1
path:mmu04512	ECM-receptor interaction	28	0	1
path:mmu04520	Adherens junction	40	0	1
path:mmu04530	Tight junction	64	0	1
path:mmu04550	Signaling pathways regulating pluripotency of stem cells	46	0	1
path:mmu04610	Complement and coagulation cascades	11	0	1
path:mmu04611	Platelet activation	43	0	1
path:mmu04613	Neutrophil extracellular trap formation	31	0	1
path:mmu04614	Renin-angiotensin system	7	0	1
path:mmu04620	Toll-like receptor signaling pathway	26	0	1
path:mmu04621	NOD-like receptor signaling pathway	45	0	1
path:mmu04622	RIG-I-like receptor signaling pathway	20	0	1
path:mmu04623	Cytosolic DNA-sensing pathway	8	0	1
path:mmu04625	C-type lectin receptor signaling pathway	34	0	1
path:mmu04630	JAK-STAT signaling pathway	35	0	1
path:mmu04640	Hematopoietic cell lineage	13	0	1
path:mmu04650	Natural killer cell mediated cytotoxicity	29	0	1
path:mmu04657	IL-17 signaling pathway	21	0	1
path:mmu04658	Th1 and Th2 cell differentiation	24	0	1
path:mmu04659	Th17 cell differentiation	30	0	1
path:mmu04660	T cell receptor signaling pathway	44	0	1
path:mmu04662	B cell receptor signaling pathway	29	0	1
path:mmu04664	Fc epsilon RI signaling pathway	27	0	1
path:mmu04666	Fc gamma R-mediated phagocytosis	43	0	1
path:mmu04668	TNF signaling pathway	31	0	1
path:mmu04670	Leukocyte transendothelial migration	38	0	1
path:mmu04672	Intestinal immune network for IgA production	4	0	1
path:mmu04710	Circadian rhythm	16	0	1
path:mmu04713	Circadian entrainment	52	0	1
path:mmu04714	Thermogenesis	82	0	1
path:mmu04720	Long-term potentiation	42	0	1
path:mmu04721	Synaptic vesicle cycle	30	0	1
path:mmu04722	Neurotrophin signaling pathway	61	0	1
path:mmu04723	Retrograde endocannabinoid signaling	63	0	1
path:mmu04724	Glutamatergic synapse	66	0	1
path:mmu04725	Cholinergic synapse	55	0	1
path:mmu04726	Serotonergic synapse	41	0	1
path:mmu04727	GABAergic synapse	45	0	1
path:mmu04730	Long-term depression	34	0	1
path:mmu04740	Olfactory transduction	28	0	1
path:mmu04742	Taste transduction	25	0	1
path:mmu04744	Phototransduction	5	0	1
path:mmu04750	Inflammatory mediator regulation of TRP channels	44	0	1
path:mmu04910	Insulin signaling pathway	61	0	1
path:mmu04912	GnRH signaling pathway	45	0	1
path:mmu04913	Ovarian steroidogenesis	16	0	1
path:mmu04914	Progesterone-mediated oocyte maturation	47	0	1
path:mmu04915	Estrogen signaling pathway	49	0	1
path:mmu04916	Melanogenesis	41	0	1
path:mmu04917	Prolactin signaling pathway	22	0	1
path:mmu04920	Adipocytokine signaling pathway	28	0	1
path:mmu04921	Oxytocin signaling pathway	68	0	1
path:mmu04922	Glucagon signaling pathway	44	0	1
path:mmu04923	Regulation of lipolysis in adipocytes	20	0	1
path:mmu04924	Renin secretion	32	0	1
path:mmu04926	Relaxin signaling pathway	48	0	1
path:mmu04927	Cortisol synthesis and secretion	32	0	1
path:mmu04928	Parathyroid hormone synthesis, secretion and action	46	0	1
path:mmu04929	GnRH secretion	33	0	1
path:mmu04930	Type II diabetes mellitus	22	0	1
path:mmu04931	Insulin resistance	44	0	1
path:mmu04932	Non-alcoholic fatty liver disease	41	0	1
path:mmu04933	AGE-RAGE signaling pathway in diabetic complications	34	0	1
path:mmu04934	Cushing syndrome	61	0	1
path:mmu04935	Growth hormone synthesis, secretion and action	55	0	1
path:mmu04940	Type I diabetes mellitus	4	0	1
path:mmu04962	Vasopressin-regulated water reabsorption	21	0	1
path:mmu04966	Collecting duct acid secretion	5	0	1
path:mmu04975	Fat digestion and absorption	8	0	1
path:mmu04977	Vitamin digestion and absorption	6	0	1
path:mmu04979	Cholesterol metabolism	16	0	1
path:mmu05030	Cocaine addiction	19	0	1
path:mmu05031	Amphetamine addiction	33	0	1
path:mmu05032	Morphine addiction	51	0	1
path:mmu05033	Nicotine addiction	21	0	1
path:mmu05034	Alcoholism	39	0	1
path:mmu05100	Bacterial invasion of epithelial cells	36	0	1
path:mmu05133	Pertussis	17	0	1
path:mmu05134	Legionellosis	14	0	1
path:mmu05135	Yersinia infection	55	0	1
path:mmu05140	Leishmaniasis	13	0	1
path:mmu05142	Chagas disease	36	0	1
path:mmu05143	African trypanosomiasis	6	0	1
path:mmu05144	Malaria	5	0	1
path:mmu05145	Toxoplasmosis	32	0	1
path:mmu05146	Amoebiasis	31	0	1
path:mmu05150	Staphylococcus aureus infection	4	0	1
path:mmu05152	Tuberculosis	41	0	1
path:mmu05160	Hepatitis C	46	0	1
path:mmu05161	Hepatitis B	55	0	1
path:mmu05162	Measles	34	0	1
path:mmu05164	Influenza A	38	0	1
path:mmu05165	Human papillomavirus infection	109	0	1
path:mmu05166	Human T-cell leukemia virus 1 infection	81	0	1
path:mmu05167	Kaposi sarcoma-associated herpesvirus infection	59	0	1
path:mmu05171	Coronavirus disease - COVID-19	42	0	1
path:mmu05203	Viral carcinogenesis	62	0	1
path:mmu05204	Chemical carcinogenesis - DNA adducts	6	0	1
path:mmu05206	MicroRNAs in cancer	72	0	1
path:mmu05207	Chemical carcinogenesis - receptor activation	58	0	1
path:mmu05210	Colorectal cancer	41	0	1
path:mmu05211	Renal cell carcinoma	34	0	1
path:mmu05212	Pancreatic cancer	39	0	1
path:mmu05213	Endometrial cancer	29	0	1
path:mmu05214	Glioma	37	0	1
path:mmu05216	Thyroid cancer	11	0	1
path:mmu05217	Basal cell carcinoma	13	0	1
path:mmu05219	Bladder cancer	14	0	1
path:mmu05220	Chronic myeloid leukemia	35	0	1
path:mmu05222	Small cell lung cancer	32	0	1
path:mmu05223	Non-small cell lung cancer	33	0	1
path:mmu05224	Breast cancer	44	0	1
path:mmu05225	Hepatocellular carcinoma	62	0	1
path:mmu05226	Gastric cancer	47	0	1
path:mmu05230	Central carbon metabolism in cancer	29	0	1
path:mmu05235	PD-L1 expression and PD-1 checkpoint pathway in cancer	37	0	1
path:mmu05321	Inflammatory bowel disease	5	0	1
path:mmu05322	Systemic lupus erythematosus	13	0	1
path:mmu05323	Rheumatoid arthritis	12	0	1
path:mmu05410	Hypertrophic cardiomyopathy	33	0	1
path:mmu05412	Arrhythmogenic right ventricular cardiomyopathy	36	0	1
path:mmu05414	Dilated cardiomyopathy	38	0	1
path:mmu05415	Diabetic cardiomyopathy	62	0	1
path:mmu05416	Viral myocarditis	13	0	1
path:mmu05418	Fluid shear stress and atherosclerosis	35	0	1

## Sheet: HC_RC_down (RC upregulated)
Supplementary Table 3c: HC_RC_down KEGG pathways
	Pathway	N	DE	P.DE
path:mmu04728	Dopaminergic synapse	65	4	0.0132016
path:mmu04911	Insulin secretion	42	3	0.0211878
path:mmu05163	Human cytomegalovirus infection	81	4	0.0273792
path:mmu00603	Glycosphingolipid biosynthesis - globo and isoglobo series	2	1	0.0281357
path:mmu04713	Circadian entrainment	52	3	0.0368906
path:mmu04935	Growth hormone synthesis, secretion and action	55	3	0.0424987
path:mmu05231	Choline metabolism in cancer	58	3	0.0485101
path:mmu04919	Thyroid hormone signaling pathway	60	3	0.0527375
path:mmu04062	Chemokine signaling pathway	61	3	0.0549161
path:mmu04934	Cushing syndrome	61	3	0.0549161
path:mmu05202	Transcriptional misregulation in cancer	62	3	0.0571374
path:mmu04723	Retrograde endocannabinoid signaling	63	3	0.059401
path:mmu04662	B cell receptor signaling pathway	29	2	0.0629375
path:mmu04724	Glutamatergic synapse	66	3	0.0664416
path:mmu04721	Synaptic vesicle cycle	30	2	0.0668288
path:mmu04744	Phototransduction	5	1	0.0688783
path:mmu04921	Oxytocin signaling pathway	68	3	0.071339
path:mmu04151	PI3K-Akt signaling pathway	111	4	0.0719419
path:mmu04918	Thyroid hormone synthesis	32	2	0.0748428
path:mmu05031	Amphetamine addiction	33	2	0.0789599
path:mmu04010	MAPK signaling pathway	115	4	0.0796594
path:mmu00604	Glycosphingolipid biosynthesis - ganglio series	6	1	0.0820804
path:mmu05143	African trypanosomiasis	6	1	0.0820804
path:mmu04970	Salivary secretion	37	2	0.0960966
path:mmu05020	Prion disease	79	3	0.100999
path:mmu05034	Alcoholism	39	2	0.105029
path:mmu00601	Glycosphingolipid biosynthesis - lacto and neolacto series	8	1	0.107932
path:mmu01521	EGFR tyrosine kinase inhibitor resistance	40	2	0.109578
path:mmu04726	Serotonergic synapse	41	2	0.114178
path:mmu04916	Melanogenesis	41	2	0.114178
path:mmu04666	Fc gamma R-mediated phagocytosis	43	2	0.123524
path:mmu04540	Gap junction	44	2	0.128265
path:mmu04922	Glucagon signaling pathway	44	2	0.128265
path:mmu04931	Insulin resistance	44	2	0.128265
path:mmu04727	GABAergic synapse	45	2	0.133049
path:mmu04928	Parathyroid hormone synthesis, secretion and action	46	2	0.137874
path:mmu04926	Relaxin signaling pathway	48	2	0.147636
path:mmu04012	ErbB signaling pathway	49	2	0.15257
path:mmu04925	Aldosterone synthesis and secretion	51	2	0.162533
path:mmu05032	Morphine addiction	51	2	0.162533
path:mmu00860	Porphyrin and chlorophyll metabolism	13	1	0.169454
path:mmu05140	Leishmaniasis	13	1	0.169454
path:mmu05217	Basal cell carcinoma	13	1	0.169454
path:mmu04725	Cholinergic synapse	55	2	0.182791
path:mmu05161	Hepatitis B	55	2	0.182791
path:mmu04360	Axon guidance	106	3	0.189544
path:mmu05207	Chemical carcinogenesis - receptor activation	58	2	0.19822
path:mmu04371	Apelin signaling pathway	59	2	0.2034
path:mmu05167	Kaposi sarcoma-associated herpesvirus infection	59	2	0.2034
path:mmu04722	Neurotrophin signaling pathway	61	2	0.213805
path:mmu04973	Carbohydrate digestion and absorption	17	1	0.215635
path:mmu05225	Hepatocellular carcinoma	62	2	0.219027
path:mmu05415	Diabetic cardiomyopathy	62	2	0.219027
path:mmu04310	Wnt signaling pathway	63	2	0.224261
path:mmu04960	Aldosterone-regulated sodium reabsorption	18	1	0.226778
path:mmu04150	mTOR signaling pathway	64	2	0.229504
path:mmu04070	Phosphatidylinositol signaling system	65	2	0.234757
path:mmu03440	Homologous recombination	19	1	0.237765
path:mmu05030	Cocaine addiction	19	1	0.237765
path:mmu04657	IL-17 signaling pathway	21	1	0.259277
path:mmu04064	NF-kappa B signaling pathway	22	1	0.269807
path:mmu04917	Prolactin signaling pathway	22	1	0.269807
path:mmu00561	Glycerolipid metabolism	23	1	0.280189
path:mmu05170	Human immunodeficiency virus 1 infection	74	2	0.28222
path:mmu00970	Aminoacyl-tRNA biosynthesis	24	1	0.290425
path:mmu04370	VEGF signaling pathway	24	1	0.290425
path:mmu05168	Herpes simplex virus 1 infection	77	2	0.298032
path:mmu04510	Focal adhesion	79	2	0.308547
path:mmu04740	Olfactory transduction	28	1	0.329949
path:mmu04650	Natural killer cell mediated cytotoxicity	29	1	0.339486
path:mmu05213	Endometrial cancer	29	1	0.339486
path:mmu04613	Neutrophil extracellular trap formation	31	1	0.358157
path:mmu04668	TNF signaling pathway	31	1	0.358157
path:mmu04961	Endocrine and other factor-regulated calcium reabsorption	31	1	0.358157
path:mmu05146	Amoebiasis	31	1	0.358157
path:mmu04020	Calcium signaling pathway	89	2	0.360561
path:mmu00310	Lysine degradation	32	1	0.367296
path:mmu04927	Cortisol synthesis and secretion	32	1	0.367296
path:mmu04340	Hedgehog signaling pathway	33	1	0.376307
path:mmu04929	GnRH secretion	33	1	0.376307
path:mmu05223	Non-small cell lung cancer	33	1	0.376307
path:mmu04014	Ras signaling pathway	93	2	0.380996
path:mmu04730	Long-term depression	34	1	0.38519
path:mmu04933	AGE-RAGE signaling pathway in diabetic complications	34	1	0.38519
path:mmu05162	Measles	34	1	0.38519
path:mmu05418	Fluid shear stress and atherosclerosis	35	1	0.393949
path:mmu04972	Pancreatic secretion	36	1	0.402584
path:mmu05022	Pathways of neurodegeneration - multiple diseases	162	3	0.404206
path:mmu04971	Gastric acid secretion	37	1	0.411098
path:mmu05214	Glioma	37	1	0.411098
path:mmu04670	Leukocyte transendothelial migration	38	1	0.419491
path:mmu05164	Influenza A	38	1	0.419491
path:mmu04514	Cell adhesion molecules	39	1	0.427767
path:mmu04520	Adherens junction	40	1	0.435925
path:mmu00564	Glycerophospholipid metabolism	41	1	0.443969
path:mmu04932	Non-alcoholic fatty liver disease	41	1	0.443969
path:mmu05210	Colorectal cancer	41	1	0.443969
path:mmu05215	Prostate cancer	41	1	0.443969
path:mmu04066	HIF-1 signaling pathway	42	1	0.451899
path:mmu04720	Long-term potentiation	42	1	0.451899
path:mmu05171	Coronavirus disease - COVID-19	42	1	0.451899
path:mmu05200	Pathways in cancer	178	3	0.46462
path:mmu03015	mRNA surveillance pathway	44	1	0.467426
path:mmu04660	T cell receptor signaling pathway	44	1	0.467426
path:mmu04750	Inflammatory mediator regulation of TRP channels	44	1	0.467426
path:mmu05224	Breast cancer	44	1	0.467426
path:mmu01240	Biosynthesis of cofactors	45	1	0.475025
path:mmu04912	GnRH signaling pathway	45	1	0.475025
path:mmu04550	Signaling pathways regulating pluripotency of stem cells	46	1	0.482518
path:mmu05160	Hepatitis C	46	1	0.482518
path:mmu04211	Longevity regulating pathway	47	1	0.489904
path:mmu05226	Gastric cancer	47	1	0.489904
path:mmu05010	Alzheimer disease	117	2	0.496909
path:mmu04142	Lysosome	49	1	0.504366
path:mmu04270	Vascular smooth muscle contraction	49	1	0.504366
path:mmu04915	Estrogen signaling pathway	49	1	0.504366
path:mmu04071	Sphingolipid signaling pathway	52	1	0.525302
path:mmu04390	Hippo signaling pathway	53	1	0.532085
path:mmu05135	Yersinia infection	55	1	0.545364
path:mmu04110	Cell cycle	56	1	0.551863
path:mmu04080	Neuroactive ligand-receptor interaction	60	1	0.576953
path:mmu04910	Insulin signaling pathway	61	1	0.583006
path:mmu05203	Viral carcinogenesis	62	1	0.588972
path:mmu03013	RNA transport	67	1	0.617564
path:mmu05417	Lipid and atherosclerosis	67	1	0.617564
path:mmu04022	cGMP-PKG signaling pathway	70	1	0.633766
path:mmu04261	Adrenergic signaling in cardiomyocytes	70	1	0.633766
path:mmu05012	Parkinson disease	72	1	0.644188
path:mmu05206	MicroRNAs in cancer	72	1	0.644188
path:mmu04072	Phospholipase D signaling pathway	73	1	0.649288
path:mmu04120	Ubiquitin mediated proteolysis	73	1	0.649288
path:mmu05017	Spinocerebellar ataxia	74	1	0.654317
path:mmu05166	Human T-cell leukemia virus 1 infection	81	1	0.687574
path:mmu04714	Thermogenesis	82	1	0.69206
path:mmu05132	Salmonella infection	83	1	0.696481
path:mmu05205	Proteoglycans in cancer	84	1	0.70084
path:mmu04810	Regulation of actin cytoskeleton	87	1	0.713549
path:mmu04015	Rap1 signaling pathway	91	1	0.729667
path:mmu05165	Human papillomavirus infection	109	1	0.791787
path:mmu01100	Metabolic pathways	477	4	0.915049
path:mmu00010	Glycolysis / Gluconeogenesis	13	0	1
path:mmu00020	Citrate cycle (TCA cycle)	13	0	1
path:mmu00030	Pentose phosphate pathway	14	0	1
path:mmu00040	Pentose and glucuronate interconversions	6	0	1
path:mmu00051	Fructose and mannose metabolism	11	0	1
path:mmu00052	Galactose metabolism	10	0	1
path:mmu00053	Ascorbate and aldarate metabolism	5	0	1
path:mmu00061	Fatty acid biosynthesis	9	0	1
path:mmu00062	Fatty acid elongation	10	0	1
path:mmu00071	Fatty acid degradation	19	0	1
path:mmu00072	Synthesis and degradation of ketone bodies	5	0	1
path:mmu00100	Steroid biosynthesis	6	0	1
path:mmu00120	Primary bile acid biosynthesis	4	0	1
path:mmu00130	Ubiquinone and other terpenoid-quinone biosynthesis	2	0	1
path:mmu00140	Steroid hormone biosynthesis	7	0	1
path:mmu00190	Oxidative phosphorylation	26	0	1
path:mmu00220	Arginine biosynthesis	5	0	1
path:mmu00230	Purine metabolism	53	0	1
path:mmu00232	Caffeine metabolism	2	0	1
path:mmu00240	Pyrimidine metabolism	12	0	1
path:mmu00250	Alanine, aspartate and glutamate metabolism	15	0	1
path:mmu00260	Glycine, serine and threonine metabolism	6	0	1
path:mmu00270	Cysteine and methionine metabolism	15	0	1
path:mmu00280	Valine, leucine and isoleucine degradation	25	0	1
path:mmu00290	Valine, leucine and isoleucine biosynthesis	2	0	1
path:mmu00330	Arginine and proline metabolism	10	0	1
path:mmu00340	Histidine metabolism	3	0	1
path:mmu00350	Tyrosine metabolism	5	0	1
path:mmu00360	Phenylalanine metabolism	2	0	1
path:mmu00380	Tryptophan metabolism	11	0	1
path:mmu00400	Phenylalanine, tyrosine and tryptophan biosynthesis	1	0	1
path:mmu00410	beta-Alanine metabolism	10	0	1
path:mmu00430	Taurine and hypotaurine metabolism	2	0	1
path:mmu00440	Phosphonate and phosphinate metabolism	4	0	1
path:mmu00450	Selenocompound metabolism	6	0	1
path:mmu00471	D-Glutamine and D-glutamate metabolism	2	0	1
path:mmu00480	Glutathione metabolism	8	0	1
path:mmu00500	Starch and sucrose metabolism	9	0	1
path:mmu00510	N-Glycan biosynthesis	26	0	1
path:mmu00511	Other glycan degradation	3	0	1
path:mmu00512	Mucin type O-glycan biosynthesis	15	0	1
path:mmu00513	Various types of N-glycan biosynthesis	21	0	1
path:mmu00514	Other types of O-glycan biosynthesis	26	0	1
path:mmu00515	Mannose type O-glycan biosynthesis	9	0	1
path:mmu00520	Amino sugar and nucleotide sugar metabolism	11	0	1
path:mmu00524	Neomycin, kanamycin and gentamicin biosynthesis	2	0	1
path:mmu00531	Glycosaminoglycan degradation	8	0	1
path:mmu00532	Glycosaminoglycan biosynthesis - chondroitin sulfate / dermatan sulfate	8	0	1
path:mmu00533	Glycosaminoglycan biosynthesis - keratan sulfate	4	0	1
path:mmu00534	Glycosaminoglycan biosynthesis - heparan sulfate / heparin	11	0	1
path:mmu00562	Inositol phosphate metabolism	47	0	1
path:mmu00563	Glycosylphosphatidylinositol (GPI)-anchor biosynthesis	11	0	1
path:mmu00565	Ether lipid metabolism	14	0	1
path:mmu00590	Arachidonic acid metabolism	7	0	1
path:mmu00591	Linoleic acid metabolism	5	0	1
path:mmu00592	alpha-Linolenic acid metabolism	1	0	1
path:mmu00600	Sphingolipid metabolism	18	0	1
path:mmu00620	Pyruvate metabolism	10	0	1
path:mmu00630	Glyoxylate and dicarboxylate metabolism	7	0	1
path:mmu00640	Propanoate metabolism	15	0	1
path:mmu00650	Butanoate metabolism	10	0	1
path:mmu00670	One carbon pool by folate	3	0	1
path:mmu00730	Thiamine metabolism	7	0	1
path:mmu00740	Riboflavin metabolism	1	0	1
path:mmu00750	Vitamin B6 metabolism	2	0	1
path:mmu00760	Nicotinate and nicotinamide metabolism	10	0	1
path:mmu00770	Pantothenate and CoA biosynthesis	10	0	1
path:mmu00780	Biotin metabolism	1	0	1
path:mmu00785	Lipoic acid metabolism	2	0	1
path:mmu00790	Folate biosynthesis	2	0	1
path:mmu00830	Retinol metabolism	10	0	1
path:mmu00900	Terpenoid backbone biosynthesis	12	0	1
path:mmu00910	Nitrogen metabolism	1	0	1
path:mmu00920	Sulfur metabolism	2	0	1
path:mmu00980	Metabolism of xenobiotics by cytochrome P450	5	0	1
path:mmu00982	Drug metabolism - cytochrome P450	9	0	1
path:mmu00983	Drug metabolism - other enzymes	13	0	1
path:mmu01040	Biosynthesis of unsaturated fatty acids	6	0	1
path:mmu01200	Carbon metabolism	37	0	1
path:mmu01210	2-Oxocarboxylic acid metabolism	8	0	1
path:mmu01212	Fatty acid metabolism	24	0	1
path:mmu01230	Biosynthesis of amino acids	18	0	1
path:mmu01522	Endocrine resistance	43	0	1
path:mmu01523	Antifolate resistance	8	0	1
path:mmu01524	Platinum drug resistance	25	0	1
path:mmu02010	ABC transporters	25	0	1
path:mmu03008	Ribosome biogenesis in eukaryotes	40	0	1
path:mmu03010	Ribosome	12	0	1
path:mmu03018	RNA degradation	32	0	1
path:mmu03020	RNA polymerase	4	0	1
path:mmu03022	Basal transcription factors	19	0	1
path:mmu03030	DNA replication	11	0	1
path:mmu03040	Spliceosome	36	0	1
path:mmu03050	Proteasome	17	0	1
path:mmu03060	Protein export	8	0	1
path:mmu03320	PPAR signaling pathway	21	0	1
path:mmu03410	Base excision repair	8	0	1
path:mmu03420	Nucleotide excision repair	16	0	1
path:mmu03430	Mismatch repair	8	0	1
path:mmu03450	Non-homologous end-joining	7	0	1
path:mmu03460	Fanconi anemia pathway	21	0	1
path:mmu04024	cAMP signaling pathway	90	0	1
path:mmu04060	Cytokine-cytokine receptor interaction	24	0	1
path:mmu04061	Viral protein interaction with cytokine and cytokine receptor	4	0	1
path:mmu04068	FoxO signaling pathway	49	0	1
path:mmu04114	Oocyte meiosis	61	0	1
path:mmu04115	p53 signaling pathway	23	0	1
path:mmu04122	Sulfur relay system	1	0	1
path:mmu04130	SNARE interactions in vesicular transport	12	0	1
path:mmu04136	Autophagy - other	17	0	1
path:mmu04137	Mitophagy - animal	27	0	1
path:mmu04140	Autophagy - animal	72	0	1
path:mmu04141	Protein processing in endoplasmic reticulum	70	0	1
path:mmu04144	Endocytosis	118	0	1
path:mmu04145	Phagosome	32	0	1
path:mmu04146	Peroxisome	28	0	1
path:mmu04152	AMPK signaling pathway	58	0	1
path:mmu04210	Apoptosis	37	0	1
path:mmu04213	Longevity regulating pathway - multiple species	30	0	1
path:mmu04215	Apoptosis - multiple species	10	0	1
path:mmu04216	Ferroptosis	15	0	1
path:mmu04217	Necroptosis	29	0	1
path:mmu04218	Cellular senescence	67	0	1
path:mmu04260	Cardiac muscle contraction	26	0	1
path:mmu04330	Notch signaling pathway	26	0	1
path:mmu04350	TGF-beta signaling pathway	38	0	1
path:mmu04380	Osteoclast differentiation	37	0	1
path:mmu04392	Hippo signaling pathway - multiple species	11	0	1
path:mmu04512	ECM-receptor interaction	28	0	1
path:mmu04530	Tight junction	64	0	1
path:mmu04610	Complement and coagulation cascades	11	0	1
path:mmu04611	Platelet activation	43	0	1
path:mmu04612	Antigen processing and presentation	9	0	1
path:mmu04614	Renin-angiotensin system	7	0	1
path:mmu04620	Toll-like receptor signaling pathway	26	0	1
path:mmu04621	NOD-like receptor signaling pathway	45	0	1
path:mmu04622	RIG-I-like receptor signaling pathway	20	0	1
path:mmu04623	Cytosolic DNA-sensing pathway	8	0	1
path:mmu04625	C-type lectin receptor signaling pathway	34	0	1
path:mmu04630	JAK-STAT signaling pathway	35	0	1
path:mmu04640	Hematopoietic cell lineage	13	0	1
path:mmu04658	Th1 and Th2 cell differentiation	24	0	1
path:mmu04659	Th17 cell differentiation	30	0	1
path:mmu04664	Fc epsilon RI signaling pathway	27	0	1
path:mmu04672	Intestinal immune network for IgA production	4	0	1
path:mmu04710	Circadian rhythm	16	0	1
path:mmu04742	Taste transduction	25	0	1
path:mmu04913	Ovarian steroidogenesis	16	0	1
path:mmu04914	Progesterone-mediated oocyte maturation	47	0	1
path:mmu04920	Adipocytokine signaling pathway	28	0	1
path:mmu04923	Regulation of lipolysis in adipocytes	20	0	1
path:mmu04924	Renin secretion	32	0	1
path:mmu04930	Type II diabetes mellitus	22	0	1
path:mmu04940	Type I diabetes mellitus	4	0	1
path:mmu04962	Vasopressin-regulated water reabsorption	21	0	1
path:mmu04964	Proximal tubule bicarbonate reclamation	7	0	1
path:mmu04966	Collecting duct acid secretion	5	0	1
path:mmu04974	Protein digestion and absorption	23	0	1
path:mmu04975	Fat digestion and absorption	8	0	1
path:mmu04976	Bile secretion	30	0	1
path:mmu04977	Vitamin digestion and absorption	6	0	1
path:mmu04978	Mineral absorption	18	0	1
path:mmu04979	Cholesterol metabolism	16	0	1
path:mmu05014	Amyotrophic lateral sclerosis	118	0	1
path:mmu05016	Huntington disease	111	0	1
path:mmu05033	Nicotine addiction	21	0	1
path:mmu05100	Bacterial invasion of epithelial cells	36	0	1
path:mmu05133	Pertussis	17	0	1
path:mmu05134	Legionellosis	14	0	1
path:mmu05142	Chagas disease	36	0	1
path:mmu05144	Malaria	5	0	1
path:mmu05145	Toxoplasmosis	32	0	1
path:mmu05150	Staphylococcus aureus infection	4	0	1
path:mmu05152	Tuberculosis	41	0	1
path:mmu05169	Epstein-Barr virus infection	51	0	1
path:mmu05204	Chemical carcinogenesis - DNA adducts	6	0	1
path:mmu05211	Renal cell carcinoma	34	0	1
path:mmu05212	Pancreatic cancer	39	0	1
path:mmu05216	Thyroid cancer	11	0	1
path:mmu05218	Melanoma	27	0	1
path:mmu05219	Bladder cancer	14	0	1
path:mmu05220	Chronic myeloid leukemia	35	0	1
path:mmu05221	Acute myeloid leukemia	26	0	1
path:mmu05222	Small cell lung cancer	32	0	1
path:mmu05230	Central carbon metabolism in cancer	29	0	1
path:mmu05235	PD-L1 expression and PD-1 checkpoint pathway in cancer	37	0	1
path:mmu05321	Inflammatory bowel disease	5	0	1
path:mmu05322	Systemic lupus erythematosus	13	0	1
path:mmu05323	Rheumatoid arthritis	12	0	1
path:mmu05410	Hypertrophic cardiomyopathy	33	0	1
path:mmu05412	Arrhythmogenic right ventricular cardiomyopathy	36	0	1
path:mmu05414	Dilated cardiomyopathy	38	0	1
path:mmu05416	Viral myocarditis	13	0	1

## Sheet: HC_RC_up (HC upregulated)
Supplementary Table 3d: HC_RC_up KEGG pathways
	Pathway	N	DE	P.DE
path:mmu00130	Ubiquinone and other terpenoid-quinone biosynthesis	2	2	0.00025211
path:mmu00020	Citrate cycle (TCA cycle)	13	3	0.00100363
path:mmu04640	Hematopoietic cell lineage	13	3	0.00100363
path:mmu03320	PPAR signaling pathway	21	3	0.00425463
path:mmu01100	Metabolic pathways	477	15	0.00812543
path:mmu04512	ECM-receptor interaction	28	3	0.00966868
path:mmu04810	Regulation of actin cytoskeleton	87	5	0.0123129
path:mmu04122	Sulfur relay system	1	1	0.0159583
path:mmu01200	Carbon metabolism	37	3	0.0206883
path:mmu04971	Gastric acid secretion	37	3	0.0206883
path:mmu00564	Glycerophospholipid metabolism	41	3	0.0271195
path:mmu00232	Caffeine metabolism	2	1	0.0316645
path:mmu01240	Biosynthesis of cofactors	45	3	0.0344976
path:mmu00071	Fatty acid degradation	19	2	0.0361383
path:mmu04714	Thermogenesis	82	4	0.0414484
path:mmu01212	Fatty acid metabolism	24	2	0.0554188
path:mmu00280	Valine, leucine and isoleucine degradation	25	2	0.0596268
path:mmu02010	ABC transporters	25	2	0.0596268
path:mmu04742	Taste transduction	25	2	0.0596268
path:mmu04152	AMPK signaling pathway	58	3	0.0647882
path:mmu04920	Adipocytokine signaling pathway	28	2	0.0728727
path:mmu05144	Malaria	5	1	0.0773096
path:mmu04976	Bile secretion	30	2	0.0821788
path:mmu00310	Lysine degradation	32	2	0.0918277
path:mmu04927	Cortisol synthesis and secretion	32	2	0.0918277
path:mmu00730	Thiamine metabolism	7	1	0.10655
path:mmu05012	Parkinson disease	72	3	0.10713
path:mmu04380	Osteoclast differentiation	37	2	0.117253
path:mmu04970	Salivary secretion	37	2	0.117253
path:mmu01523	Antifolate resistance	8	1	0.120824
path:mmu04975	Fat digestion and absorption	8	1	0.120824
path:mmu05414	Dilated cardiomyopathy	38	2	0.122533
path:mmu04916	Melanogenesis	41	2	0.138706
path:mmu04932	Non-alcoholic fatty liver disease	41	2	0.138706
path:mmu04911	Insulin secretion	42	2	0.144197
path:mmu00062	Fatty acid elongation	10	1	0.148699
path:mmu00760	Nicotinate and nicotinamide metabolism	10	1	0.148699
path:mmu05205	Proteoglycans in cancer	84	3	0.14995
path:mmu05200	Pathways in cancer	178	5	0.154443
path:mmu04922	Glucagon signaling pathway	44	2	0.155314
path:mmu00380	Tryptophan metabolism	11	1	0.162306
path:mmu04392	Hippo signaling pathway - multiple species	11	1	0.162306
path:mmu05216	Thyroid cancer	11	1	0.162306
path:mmu04928	Parathyroid hormone synthesis, secretion and action	46	2	0.16659
path:mmu04211	Longevity regulating pathway	47	2	0.172281
path:mmu04024	cAMP signaling pathway	90	3	0.173143
path:mmu04270	Vascular smooth muscle contraction	49	2	0.183757
path:mmu04014	Ras signaling pathway	93	3	0.185104
path:mmu00983	Drug metabolism - other enzymes	13	1	0.188879
path:mmu00512	Mucin type O-glycan biosynthesis	15	1	0.214616
path:mmu00640	Propanoate metabolism	15	1	0.214616
path:mmu04725	Cholinergic synapse	55	2	0.21877
path:mmu04913	Ovarian steroidogenesis	16	1	0.22718
path:mmu04979	Cholesterol metabolism	16	1	0.22718
path:mmu04360	Axon guidance	106	3	0.239133
path:mmu04371	Apelin signaling pathway	59	2	0.24243
path:mmu04934	Cushing syndrome	61	2	0.254309
path:mmu05415	Diabetic cardiomyopathy	62	2	0.260255
path:mmu04151	PI3K-Akt signaling pathway	111	3	0.260616
path:mmu05030	Cocaine addiction	19	1	0.263691
path:mmu04723	Retrograde endocannabinoid signaling	63	2	0.266203
path:mmu04923	Regulation of lipolysis in adipocytes	20	1	0.275478
path:mmu04010	MAPK signaling pathway	115	3	0.277987
path:mmu04962	Vasopressin-regulated water reabsorption	21	1	0.287078
path:mmu05417	Lipid and atherosclerosis	67	2	0.289984
path:mmu00561	Glycerolipid metabolism	23	1	0.309729
path:mmu04140	Autophagy - animal	72	2	0.319583
path:mmu04072	Phospholipase D signaling pathway	73	2	0.325473
path:mmu00190	Oxidative phosphorylation	26	1	0.342377
path:mmu00514	Other types of O-glycan biosynthesis	26	1	0.342377
path:mmu04137	Mitophagy - animal	27	1	0.352916
path:mmu05020	Prion disease	79	2	0.36051
path:mmu04146	Peroxisome	28	1	0.363288
path:mmu04740	Olfactory transduction	28	1	0.363288
path:mmu05166	Human T-cell leukemia virus 1 infection	81	2	0.372049
path:mmu04213	Longevity regulating pathway - multiple species	30	1	0.383541
path:mmu04961	Endocrine and other factor-regulated calcium reabsorption	31	1	0.393427
path:mmu05146	Amoebiasis	31	1	0.393427
path:mmu04145	Phagosome	32	1	0.403156
path:mmu04918	Thyroid hormone synthesis	32	1	0.403156
path:mmu04924	Renin secretion	32	1	0.403156
path:mmu05145	Toxoplasmosis	32	1	0.403156
path:mmu05222	Small cell lung cancer	32	1	0.403156
path:mmu04340	Hedgehog signaling pathway	33	1	0.41273
path:mmu05031	Amphetamine addiction	33	1	0.41273
path:mmu05410	Hypertrophic cardiomyopathy	33	1	0.41273
path:mmu04020	Calcium signaling pathway	89	2	0.417331
path:mmu04625	C-type lectin receptor signaling pathway	34	1	0.422153
path:mmu04015	Rap1 signaling pathway	91	2	0.428404
path:mmu05418	Fluid shear stress and atherosclerosis	35	1	0.431425
path:mmu04972	Pancreatic secretion	36	1	0.440551
path:mmu05412	Arrhythmogenic right ventricular cardiomyopathy	36	1	0.440551
path:mmu04350	TGF-beta signaling pathway	38	1	0.458369
path:mmu04514	Cell adhesion molecules	39	1	0.467067
path:mmu05034	Alcoholism	39	1	0.467067
path:mmu03008	Ribosome biogenesis in eukaryotes	40	1	0.475626
path:mmu04520	Adherens junction	40	1	0.475626
path:mmu05022	Pathways of neurodegeneration - multiple diseases	162	3	0.480978
path:mmu04726	Serotonergic synapse	41	1	0.484049
path:mmu04720	Long-term potentiation	42	1	0.492338
path:mmu05171	Coronavirus disease - COVID-19	42	1	0.492338
path:mmu01522	Endocrine resistance	43	1	0.500495
path:mmu04611	Platelet activation	43	1	0.500495
path:mmu04666	Fc gamma R-mediated phagocytosis	43	1	0.500495
path:mmu04540	Gap junction	44	1	0.508522
path:mmu04750	Inflammatory mediator regulation of TRP channels	44	1	0.508522
path:mmu04931	Insulin resistance	44	1	0.508522
path:mmu04727	GABAergic synapse	45	1	0.516422
path:mmu04912	GnRH signaling pathway	45	1	0.516422
path:mmu05165	Human papillomavirus infection	109	2	0.522722
path:mmu04914	Progesterone-mediated oocyte maturation	47	1	0.531847
path:mmu05016	Huntington disease	111	2	0.532556
path:mmu04926	Relaxin signaling pathway	48	1	0.539375
path:mmu04915	Estrogen signaling pathway	49	1	0.546784
path:mmu05010	Alzheimer disease	117	2	0.561232
path:mmu04925	Aldosterone synthesis and secretion	51	1	0.561249
path:mmu05032	Morphine addiction	51	1	0.561249
path:mmu04144	Endocytosis	118	2	0.565889
path:mmu04713	Circadian entrainment	52	1	0.56831
path:mmu00230	Purine metabolism	53	1	0.575257
path:mmu04390	Hippo signaling pathway	53	1	0.575257
path:mmu04935	Growth hormone synthesis, secretion and action	55	1	0.588823
path:mmu05135	Yersinia infection	55	1	0.588823
path:mmu05207	Chemical carcinogenesis - receptor activation	58	1	0.608371
path:mmu04080	Neuroactive ligand-receptor interaction	60	1	0.620889
path:mmu04919	Thyroid hormone signaling pathway	60	1	0.620889
path:mmu04062	Chemokine signaling pathway	61	1	0.626999
path:mmu04114	Oocyte meiosis	61	1	0.626999
path:mmu04910	Insulin signaling pathway	61	1	0.626999
path:mmu05202	Transcriptional misregulation in cancer	62	1	0.633011
path:mmu05203	Viral carcinogenesis	62	1	0.633011
path:mmu05225	Hepatocellular carcinoma	62	1	0.633011
path:mmu04310	Wnt signaling pathway	63	1	0.638927
path:mmu04150	mTOR signaling pathway	64	1	0.644749
path:mmu04530	Tight junction	64	1	0.644749
path:mmu04728	Dopaminergic synapse	65	1	0.650478
path:mmu04724	Glutamatergic synapse	66	1	0.656115
path:mmu04218	Cellular senescence	67	1	0.661663
path:mmu04921	Oxytocin signaling pathway	68	1	0.667122
path:mmu04141	Protein processing in endoplasmic reticulum	70	1	0.677779
path:mmu04261	Adrenergic signaling in cardiomyocytes	70	1	0.677779
path:mmu04120	Ubiquitin mediated proteolysis	73	1	0.693135
path:mmu05170	Human immunodeficiency virus 1 infection	74	1	0.698091
path:mmu04510	Focal adhesion	79	1	0.721707
path:mmu05163	Human cytomegalovirus infection	81	1	0.730633
path:mmu05014	Amyotrophic lateral sclerosis	118	1	0.852914
path:mmu00010	Glycolysis / Gluconeogenesis	13	0	1
path:mmu00030	Pentose phosphate pathway	14	0	1
path:mmu00040	Pentose and glucuronate interconversions	6	0	1
path:mmu00051	Fructose and mannose metabolism	11	0	1
path:mmu00052	Galactose metabolism	10	0	1
path:mmu00053	Ascorbate and aldarate metabolism	5	0	1
path:mmu00061	Fatty acid biosynthesis	9	0	1
path:mmu00072	Synthesis and degradation of ketone bodies	5	0	1
path:mmu00100	Steroid biosynthesis	6	0	1
path:mmu00120	Primary bile acid biosynthesis	4	0	1
path:mmu00140	Steroid hormone biosynthesis	7	0	1
path:mmu00220	Arginine biosynthesis	5	0	1
path:mmu00240	Pyrimidine metabolism	12	0	1
path:mmu00250	Alanine, aspartate and glutamate metabolism	15	0	1
path:mmu00260	Glycine, serine and threonine metabolism	6	0	1
path:mmu00270	Cysteine and methionine metabolism	15	0	1
path:mmu00290	Valine, leucine and isoleucine biosynthesis	2	0	1
path:mmu00330	Arginine and proline metabolism	10	0	1
path:mmu00340	Histidine metabolism	3	0	1
path:mmu00350	Tyrosine metabolism	5	0	1
path:mmu00360	Phenylalanine metabolism	2	0	1
path:mmu00400	Phenylalanine, tyrosine and tryptophan biosynthesis	1	0	1
path:mmu00410	beta-Alanine metabolism	10	0	1
path:mmu00430	Taurine and hypotaurine metabolism	2	0	1
path:mmu00440	Phosphonate and phosphinate metabolism	4	0	1
path:mmu00450	Selenocompound metabolism	6	0	1
path:mmu00471	D-Glutamine and D-glutamate metabolism	2	0	1
path:mmu00480	Glutathione metabolism	8	0	1
path:mmu00500	Starch and sucrose metabolism	9	0	1
path:mmu00510	N-Glycan biosynthesis	26	0	1
path:mmu00511	Other glycan degradation	3	0	1
path:mmu00513	Various types of N-glycan biosynthesis	21	0	1
path:mmu00515	Mannose type O-glycan biosynthesis	9	0	1
path:mmu00520	Amino sugar and nucleotide sugar metabolism	11	0	1
path:mmu00524	Neomycin, kanamycin and gentamicin biosynthesis	2	0	1
path:mmu00531	Glycosaminoglycan degradation	8	0	1
path:mmu00532	Glycosaminoglycan biosynthesis - chondroitin sulfate / dermatan sulfate	8	0	1
path:mmu00533	Glycosaminoglycan biosynthesis - keratan sulfate	4	0	1
path:mmu00534	Glycosaminoglycan biosynthesis - heparan sulfate / heparin	11	0	1
path:mmu00562	Inositol phosphate metabolism	47	0	1
path:mmu00563	Glycosylphosphatidylinositol (GPI)-anchor biosynthesis	11	0	1
path:mmu00565	Ether lipid metabolism	14	0	1
path:mmu00590	Arachidonic acid metabolism	7	0	1
path:mmu00591	Linoleic acid metabolism	5	0	1
path:mmu00592	alpha-Linolenic acid metabolism	1	0	1
path:mmu00600	Sphingolipid metabolism	18	0	1
path:mmu00601	Glycosphingolipid biosynthesis - lacto and neolacto series	8	0	1
path:mmu00603	Glycosphingolipid biosynthesis - globo and isoglobo series	2	0	1
path:mmu00604	Glycosphingolipid biosynthesis - ganglio series	6	0	1
path:mmu00620	Pyruvate metabolism	10	0	1
path:mmu00630	Glyoxylate and dicarboxylate metabolism	7	0	1
path:mmu00650	Butanoate metabolism	10	0	1
path:mmu00670	One carbon pool by folate	3	0	1
path:mmu00740	Riboflavin metabolism	1	0	1
path:mmu00750	Vitamin B6 metabolism	2	0	1
path:mmu00770	Pantothenate and CoA biosynthesis	10	0	1
path:mmu00780	Biotin metabolism	1	0	1
path:mmu00785	Lipoic acid metabolism	2	0	1
path:mmu00790	Folate biosynthesis	2	0	1
path:mmu00830	Retinol metabolism	10	0	1
path:mmu00860	Porphyrin and chlorophyll metabolism	13	0	1
path:mmu00900	Terpenoid backbone biosynthesis	12	0	1
path:mmu00910	Nitrogen metabolism	1	0	1
path:mmu00920	Sulfur metabolism	2	0	1
path:mmu00970	Aminoacyl-tRNA biosynthesis	24	0	1
path:mmu00980	Metabolism of xenobiotics by cytochrome P450	5	0	1
path:mmu00982	Drug metabolism - cytochrome P450	9	0	1
path:mmu01040	Biosynthesis of unsaturated fatty acids	6	0	1
path:mmu01210	2-Oxocarboxylic acid metabolism	8	0	1
path:mmu01230	Biosynthesis of amino acids	18	0	1
path:mmu01521	EGFR tyrosine kinase inhibitor resistance	40	0	1
path:mmu01524	Platinum drug resistance	25	0	1
path:mmu03010	Ribosome	12	0	1
path:mmu03013	RNA transport	67	0	1
path:mmu03015	mRNA surveillance pathway	44	0	1
path:mmu03018	RNA degradation	32	0	1
path:mmu03020	RNA polymerase	4	0	1
path:mmu03022	Basal transcription factors	19	0	1
path:mmu03030	DNA replication	11	0	1
path:mmu03040	Spliceosome	36	0	1
path:mmu03050	Proteasome	17	0	1
path:mmu03060	Protein export	8	0	1
path:mmu03410	Base excision repair	8	0	1
path:mmu03420	Nucleotide excision repair	16	0	1
path:mmu03430	Mismatch repair	8	0	1
path:mmu03440	Homologous recombination	19	0	1
path:mmu03450	Non-homologous end-joining	7	0	1
path:mmu03460	Fanconi anemia pathway	21	0	1
path:mmu04012	ErbB signaling pathway	49	0	1
path:mmu04022	cGMP-PKG signaling pathway	70	0	1
path:mmu04060	Cytokine-cytokine receptor interaction	24	0	1
path:mmu04061	Viral protein interaction with cytokine and cytokine receptor	4	0	1
path:mmu04064	NF-kappa B signaling pathway	22	0	1
path:mmu04066	HIF-1 signaling pathway	42	0	1
path:mmu04068	FoxO signaling pathway	49	0	1
path:mmu04070	Phosphatidylinositol signaling system	65	0	1
path:mmu04071	Sphingolipid signaling pathway	52	0	1
path:mmu04110	Cell cycle	56	0	1
path:mmu04115	p53 signaling pathway	23	0	1
path:mmu04130	SNARE interactions in vesicular transport	12	0	1
path:mmu04136	Autophagy - other	17	0	1
path:mmu04142	Lysosome	49	0	1
path:mmu04210	Apoptosis	37	0	1
path:mmu04215	Apoptosis - multiple species	10	0	1
path:mmu04216	Ferroptosis	15	0	1
path:mmu04217	Necroptosis	29	0	1
path:mmu04260	Cardiac muscle contraction	26	0	1
path:mmu04330	Notch signaling pathway	26	0	1
path:mmu04370	VEGF signaling pathway	24	0	1
path:mmu04550	Signaling pathways regulating pluripotency of stem cells	46	0	1
path:mmu04610	Complement and coagulation cascades	11	0	1
path:mmu04612	Antigen processing and presentation	9	0	1
path:mmu04613	Neutrophil extracellular trap formation	31	0	1
path:mmu04614	Renin-angiotensin system	7	0	1
path:mmu04620	Toll-like receptor signaling pathway	26	0	1
path:mmu04621	NOD-like receptor signaling pathway	45	0	1
path:mmu04622	RIG-I-like receptor signaling pathway	20	0	1
path:mmu04623	Cytosolic DNA-sensing pathway	8	0	1
path:mmu04630	JAK-STAT signaling pathway	35	0	1
path:mmu04650	Natural killer cell mediated cytotoxicity	29	0	1
path:mmu04657	IL-17 signaling pathway	21	0	1
path:mmu04658	Th1 and Th2 cell differentiation	24	0	1
path:mmu04659	Th17 cell differentiation	30	0	1
path:mmu04660	T cell receptor signaling pathway	44	0	1
path:mmu04662	B cell receptor signaling pathway	29	0	1
path:mmu04664	Fc epsilon RI signaling pathway	27	0	1
path:mmu04668	TNF signaling pathway	31	0	1
path:mmu04670	Leukocyte transendothelial migration	38	0	1
path:mmu04672	Intestinal immune network for IgA production	4	0	1
path:mmu04710	Circadian rhythm	16	0	1
path:mmu04721	Synaptic vesicle cycle	30	0	1
path:mmu04722	Neurotrophin signaling pathway	61	0	1
path:mmu04730	Long-term depression	34	0	1
path:mmu04744	Phototransduction	5	0	1
path:mmu04917	Prolactin signaling pathway	22	0	1
path:mmu04929	GnRH secretion	33	0	1
path:mmu04930	Type II diabetes mellitus	22	0	1
path:mmu04933	AGE-RAGE signaling pathway in diabetic complications	34	0	1
path:mmu04940	Type I diabetes mellitus	4	0	1
path:mmu04960	Aldosterone-regulated sodium reabsorption	18	0	1
path:mmu04964	Proximal tubule bicarbonate reclamation	7	0	1
path:mmu04966	Collecting duct acid secretion	5	0	1
path:mmu04973	Carbohydrate digestion and absorption	17	0	1
path:mmu04974	Protein digestion and absorption	23	0	1
path:mmu04977	Vitamin digestion and absorption	6	0	1
path:mmu04978	Mineral absorption	18	0	1
path:mmu05017	Spinocerebellar ataxia	74	0	1
path:mmu05033	Nicotine addiction	21	0	1
path:mmu05100	Bacterial invasion of epithelial cells	36	0	1
path:mmu05132	Salmonella infection	83	0	1
path:mmu05133	Pertussis	17	0	1
path:mmu05134	Legionellosis	14	0	1
path:mmu05140	Leishmaniasis	13	0	1
path:mmu05142	Chagas disease	36	0	1
path:mmu05143	African trypanosomiasis	6	0	1
path:mmu05150	Staphylococcus aureus infection	4	0	1
path:mmu05152	Tuberculosis	41	0	1
path:mmu05160	Hepatitis C	46	0	1
path:mmu05161	Hepatitis B	55	0	1
path:mmu05162	Measles	34	0	1
path:mmu05164	Influenza A	38	0	1
path:mmu05167	Kaposi sarcoma-associated herpesvirus infection	59	0	1
path:mmu05168	Herpes simplex virus 1 infection	77	0	1
path:mmu05169	Epstein-Barr virus infection	51	0	1
path:mmu05204	Chemical carcinogenesis - DNA adducts	6	0	1
path:mmu05206	MicroRNAs in cancer	72	0	1
path:mmu05210	Colorectal cancer	41	0	1
path:mmu05211	Renal cell carcinoma	34	0	1
path:mmu05212	Pancreatic cancer	39	0	1
path:mmu05213	Endometrial cancer	29	0	1
path:mmu05214	Glioma	37	0	1
path:mmu05215	Prostate cancer	41	0	1
path:mmu05217	Basal cell carcinoma	13	0	1
path:mmu05218	Melanoma	27	0	1
path:mmu05219	Bladder cancer	14	0	1
path:mmu05220	Chronic myeloid leukemia	35	0	1
path:mmu05221	Acute myeloid leukemia	26	0	1
path:mmu05223	Non-small cell lung cancer	33	0	1
path:mmu05224	Breast cancer	44	0	1
path:mmu05226	Gastric cancer	47	0	1
path:mmu05230	Central carbon metabolism in cancer	29	0	1
path:mmu05231	Choline metabolism in cancer	58	0	1
path:mmu05235	PD-L1 expression and PD-1 checkpoint pathway in cancer	37	0	1
path:mmu05321	Inflammatory bowel disease	5	0	1
path:mmu05322	Systemic lupus erythematosus	13	0	1
path:mmu05323	Rheumatoid arthritis	12	0	1
path:mmu05416	Viral myocarditis	13	0	1

## Sheet: HD_RD_down (RD upregulated)
Supplementary Table 3e: HD_RD_down KEGG pathways
	Pathway	N	DE	P.DE
path:mmu04724	Glutamatergic synapse	66	6	0.00044871
path:mmu00471	D-Glutamine and D-glutamate metabolism	2	1	0.0300613
path:mmu00220	Arginine biosynthesis	5	1	0.0734848
path:mmu04360	Axon guidance	106	4	0.0763719
path:mmu04924	Renin secretion	32	2	0.0839709
path:mmu04964	Proximal tubule bicarbonate reclamation	7	1	0.10136
path:mmu05100	Bacterial invasion of epithelial cells	36	2	0.102654
path:mmu04350	TGF-beta signaling pathway	38	2	0.112387
path:mmu04726	Serotonergic synapse	41	2	0.12741
path:mmu04911	Insulin secretion	42	2	0.13252
path:mmu03015	mRNA surveillance pathway	44	2	0.142876
path:mmu04727	GABAergic synapse	45	2	0.148117
path:mmu00250	Alanine, aspartate and glutamate metabolism	15	1	0.204801
path:mmu04110	Cell cycle	56	2	0.207867
path:mmu04710	Circadian rhythm	16	1	0.216873
path:mmu04136	Autophagy - other	17	1	0.228764
path:mmu05133	Pertussis	17	1	0.228764
path:mmu04080	Neuroactive ligand-receptor interaction	60	2	0.230223
path:mmu03022	Basal transcription factors	19	1	0.252012
path:mmu05030	Cocaine addiction	19	1	0.252012
path:mmu04728	Dopaminergic synapse	65	2	0.258375
path:mmu04923	Regulation of lipolysis in adipocytes	20	1	0.263375
path:mmu04921	Oxytocin signaling pathway	68	2	0.275306
path:mmu04022	cGMP-PKG signaling pathway	70	2	0.286588
path:mmu04141	Protein processing in endoplasmic reticulum	70	2	0.286588
path:mmu04072	Phospholipase D signaling pathway	73	2	0.303477
path:mmu04060	Cytokine-cytokine receptor interaction	24	1	0.307143
path:mmu04370	VEGF signaling pathway	24	1	0.307143
path:mmu04658	Th1 and Th2 cell differentiation	24	1	0.307143
path:mmu05170	Human immunodeficiency virus 1 infection	74	2	0.309093
path:mmu00190	Oxidative phosphorylation	26	1	0.328052
path:mmu04137	Mitophagy - animal	27	1	0.338272
path:mmu05163	Human cytomegalovirus infection	81	2	0.348117
path:mmu04650	Natural killer cell mediated cytotoxicity	29	1	0.358251
path:mmu04662	B cell receptor signaling pathway	29	1	0.358251
path:mmu05230	Central carbon metabolism in cancer	29	1	0.358251
path:mmu04659	Th17 cell differentiation	30	1	0.368016
path:mmu04721	Synaptic vesicle cycle	30	1	0.368016
path:mmu04976	Bile secretion	30	1	0.368016
path:mmu04961	Endocrine and other factor-regulated calcium reabsorption	31	1	0.377634
path:mmu05145	Toxoplasmosis	32	1	0.387107
path:mmu04929	GnRH secretion	33	1	0.396437
path:mmu05031	Amphetamine addiction	33	1	0.396437
path:mmu04015	Rap1 signaling pathway	91	2	0.402536
path:mmu04625	C-type lectin receptor signaling pathway	34	1	0.405627
path:mmu04730	Long-term depression	34	1	0.405627
path:mmu05418	Fluid shear stress and atherosclerosis	35	1	0.414678
path:mmu05142	Chagas disease	36	1	0.423593
path:mmu04380	Osteoclast differentiation	37	1	0.432374
path:mmu04971	Gastric acid secretion	37	1	0.432374
path:mmu05235	PD-L1 expression and PD-1 checkpoint pathway in cancer	37	1	0.432374
path:mmu04670	Leukocyte transendothelial migration	38	1	0.441022
path:mmu04514	Cell adhesion molecules	39	1	0.44954
path:mmu05034	Alcoholism	39	1	0.44954
path:mmu00564	Glycerophospholipid metabolism	41	1	0.466193
path:mmu04916	Melanogenesis	41	1	0.466193
path:mmu05152	Tuberculosis	41	1	0.466193
path:mmu04720	Long-term potentiation	42	1	0.474331
path:mmu04611	Platelet activation	43	1	0.482347
path:mmu04540	Gap junction	44	1	0.490241
path:mmu04660	T cell receptor signaling pathway	44	1	0.490241
path:mmu04922	Glucagon signaling pathway	44	1	0.490241
path:mmu04151	PI3K-Akt signaling pathway	111	2	0.504373
path:mmu04550	Signaling pathways regulating pluripotency of stem cells	46	1	0.505675
path:mmu04928	Parathyroid hormone synthesis, secretion and action	46	1	0.505675
path:mmu04914	Progesterone-mediated oocyte maturation	47	1	0.513218
path:mmu04926	Relaxin signaling pathway	48	1	0.520647
path:mmu04010	MAPK signaling pathway	115	2	0.523395
path:mmu04068	FoxO signaling pathway	49	1	0.527963
path:mmu04915	Estrogen signaling pathway	49	1	0.527963
path:mmu04144	Endocytosis	118	2	0.537343
path:mmu05032	Morphine addiction	51	1	0.542266
path:mmu04071	Sphingolipid signaling pathway	52	1	0.549257
path:mmu04713	Circadian entrainment	52	1	0.549257
path:mmu04390	Hippo signaling pathway	53	1	0.556141
path:mmu04725	Cholinergic synapse	55	1	0.569599
path:mmu04935	Growth hormone synthesis, secretion and action	55	1	0.569599
path:mmu05207	Chemical carcinogenesis - receptor activation	58	1	0.589033
path:mmu05231	Choline metabolism in cancer	58	1	0.589033
path:mmu04371	Apelin signaling pathway	59	1	0.595316
path:mmu05167	Kaposi sarcoma-associated herpesvirus infection	59	1	0.595316
path:mmu04919	Thyroid hormone signaling pathway	60	1	0.601504
path:mmu04062	Chemokine signaling pathway	61	1	0.607599
path:mmu04114	Oocyte meiosis	61	1	0.607599
path:mmu04934	Cushing syndrome	61	1	0.607599
path:mmu04310	Wnt signaling pathway	63	1	0.619512
path:mmu04723	Retrograde endocannabinoid signaling	63	1	0.619512
path:mmu04530	Tight junction	64	1	0.625334
path:mmu04218	Cellular senescence	67	1	0.642276
path:mmu05417	Lipid and atherosclerosis	67	1	0.642276
path:mmu04261	Adrenergic signaling in cardiomyocytes	70	1	0.65846
path:mmu04140	Autophagy - animal	72	1	0.668845
path:mmu05012	Parkinson disease	72	1	0.668845
path:mmu05206	MicroRNAs in cancer	72	1	0.668845
path:mmu05020	Prion disease	79	1	0.702791
path:mmu05166	Human T-cell leukemia virus 1 infection	81	1	0.711841
path:mmu04714	Thermogenesis	82	1	0.716263
path:mmu04020	Calcium signaling pathway	89	1	0.745394
path:mmu04024	cAMP signaling pathway	90	1	0.749306
path:mmu05010	Alzheimer disease	117	1	0.835135
path:mmu05014	Amyotrophic lateral sclerosis	118	1	0.83768
path:mmu05022	Pathways of neurodegeneration - multiple diseases	162	1	0.918353
path:mmu05200	Pathways in cancer	178	1	0.936486
path:mmu01100	Metabolic pathways	477	1	0.999489
path:mmu00010	Glycolysis / Gluconeogenesis	13	0	1
path:mmu00020	Citrate cycle (TCA cycle)	13	0	1
path:mmu00030	Pentose phosphate pathway	14	0	1
path:mmu00040	Pentose and glucuronate interconversions	6	0	1
path:mmu00051	Fructose and mannose metabolism	11	0	1
path:mmu00052	Galactose metabolism	10	0	1
path:mmu00053	Ascorbate and aldarate metabolism	5	0	1
path:mmu00061	Fatty acid biosynthesis	9	0	1
path:mmu00062	Fatty acid elongation	10	0	1
path:mmu00071	Fatty acid degradation	19	0	1
path:mmu00072	Synthesis and degradation of ketone bodies	5	0	1
path:mmu00100	Steroid biosynthesis	6	0	1
path:mmu00120	Primary bile acid biosynthesis	4	0	1
path:mmu00130	Ubiquinone and other terpenoid-quinone biosynthesis	2	0	1
path:mmu00140	Steroid hormone biosynthesis	7	0	1
path:mmu00230	Purine metabolism	53	0	1
path:mmu00232	Caffeine metabolism	2	0	1
path:mmu00240	Pyrimidine metabolism	12	0	1
path:mmu00260	Glycine, serine and threonine metabolism	6	0	1
path:mmu00270	Cysteine and methionine metabolism	15	0	1
path:mmu00280	Valine, leucine and isoleucine degradation	25	0	1
path:mmu00290	Valine, leucine and isoleucine biosynthesis	2	0	1
path:mmu00310	Lysine degradation	32	0	1
path:mmu00330	Arginine and proline metabolism	10	0	1
path:mmu00340	Histidine metabolism	3	0	1
path:mmu00350	Tyrosine metabolism	5	0	1
path:mmu00360	Phenylalanine metabolism	2	0	1
path:mmu00380	Tryptophan metabolism	11	0	1
path:mmu00400	Phenylalanine, tyrosine and tryptophan biosynthesis	1	0	1
path:mmu00410	beta-Alanine metabolism	10	0	1
path:mmu00430	Taurine and hypotaurine metabolism	2	0	1
path:mmu00440	Phosphonate and phosphinate metabolism	4	0	1
path:mmu00450	Selenocompound metabolism	6	0	1
path:mmu00480	Glutathione metabolism	8	0	1
path:mmu00500	Starch and sucrose metabolism	9	0	1
path:mmu00510	N-Glycan biosynthesis	26	0	1
path:mmu00511	Other glycan degradation	3	0	1
path:mmu00512	Mucin type O-glycan biosynthesis	15	0	1
path:mmu00513	Various types of N-glycan biosynthesis	21	0	1
path:mmu00514	Other types of O-glycan biosynthesis	26	0	1
path:mmu00515	Mannose type O-glycan biosynthesis	9	0	1
path:mmu00520	Amino sugar and nucleotide sugar metabolism	11	0	1
path:mmu00524	Neomycin, kanamycin and gentamicin biosynthesis	2	0	1
path:mmu00531	Glycosaminoglycan degradation	8	0	1
path:mmu00532	Glycosaminoglycan biosynthesis - chondroitin sulfate / dermatan sulfate	8	0	1
path:mmu00533	Glycosaminoglycan biosynthesis - keratan sulfate	4	0	1
path:mmu00534	Glycosaminoglycan biosynthesis - heparan sulfate / heparin	11	0	1
path:mmu00561	Glycerolipid metabolism	23	0	1
path:mmu00562	Inositol phosphate metabolism	47	0	1
path:mmu00563	Glycosylphosphatidylinositol (GPI)-anchor biosynthesis	11	0	1
path:mmu00565	Ether lipid metabolism	14	0	1
path:mmu00590	Arachidonic acid metabolism	7	0	1
path:mmu00591	Linoleic acid metabolism	5	0	1
path:mmu00592	alpha-Linolenic acid metabolism	1	0	1
path:mmu00600	Sphingolipid metabolism	18	0	1
path:mmu00601	Glycosphingolipid biosynthesis - lacto and neolacto series	8	0	1
path:mmu00603	Glycosphingolipid biosynthesis - globo and isoglobo series	2	0	1
path:mmu00604	Glycosphingolipid biosynthesis - ganglio series	6	0	1
path:mmu00620	Pyruvate metabolism	10	0	1
path:mmu00630	Glyoxylate and dicarboxylate metabolism	7	0	1
path:mmu00640	Propanoate metabolism	15	0	1
path:mmu00650	Butanoate metabolism	10	0	1
path:mmu00670	One carbon pool by folate	3	0	1
path:mmu00730	Thiamine metabolism	7	0	1
path:mmu00740	Riboflavin metabolism	1	0	1
path:mmu00750	Vitamin B6 metabolism	2	0	1
path:mmu00760	Nicotinate and nicotinamide metabolism	10	0	1
path:mmu00770	Pantothenate and CoA biosynthesis	10	0	1
path:mmu00780	Biotin metabolism	1	0	1
path:mmu00785	Lipoic acid metabolism	2	0	1
path:mmu00790	Folate biosynthesis	2	0	1
path:mmu00830	Retinol metabolism	10	0	1
path:mmu00860	Porphyrin and chlorophyll metabolism	13	0	1
path:mmu00900	Terpenoid backbone biosynthesis	12	0	1
path:mmu00910	Nitrogen metabolism	1	0	1
path:mmu00920	Sulfur metabolism	2	0	1
path:mmu00970	Aminoacyl-tRNA biosynthesis	24	0	1
path:mmu00980	Metabolism of xenobiotics by cytochrome P450	5	0	1
path:mmu00982	Drug metabolism - cytochrome P450	9	0	1
path:mmu00983	Drug metabolism - other enzymes	13	0	1
path:mmu01040	Biosynthesis of unsaturated fatty acids	6	0	1
path:mmu01200	Carbon metabolism	37	0	1
path:mmu01210	2-Oxocarboxylic acid metabolism	8	0	1
path:mmu01212	Fatty acid metabolism	24	0	1
path:mmu01230	Biosynthesis of amino acids	18	0	1
path:mmu01240	Biosynthesis of cofactors	45	0	1
path:mmu01521	EGFR tyrosine kinase inhibitor resistance	40	0	1
path:mmu01522	Endocrine resistance	43	0	1
path:mmu01523	Antifolate resistance	8	0	1
path:mmu01524	Platinum drug resistance	25	0	1
path:mmu02010	ABC transporters	25	0	1
path:mmu03008	Ribosome biogenesis in eukaryotes	40	0	1
path:mmu03010	Ribosome	12	0	1
path:mmu03013	RNA transport	67	0	1
path:mmu03018	RNA degradation	32	0	1
path:mmu03020	RNA polymerase	4	0	1
path:mmu03030	DNA replication	11	0	1
path:mmu03040	Spliceosome	36	0	1
path:mmu03050	Proteasome	17	0	1
path:mmu03060	Protein export	8	0	1
path:mmu03320	PPAR signaling pathway	21	0	1
path:mmu03410	Base excision repair	8	0	1
path:mmu03420	Nucleotide excision repair	16	0	1
path:mmu03430	Mismatch repair	8	0	1
path:mmu03440	Homologous recombination	19	0	1
path:mmu03450	Non-homologous end-joining	7	0	1
path:mmu03460	Fanconi anemia pathway	21	0	1
path:mmu04012	ErbB signaling pathway	49	0	1
path:mmu04014	Ras signaling pathway	93	0	1
path:mmu04061	Viral protein interaction with cytokine and cytokine receptor	4	0	1
path:mmu04064	NF-kappa B signaling pathway	22	0	1
path:mmu04066	HIF-1 signaling pathway	42	0	1
path:mmu04070	Phosphatidylinositol signaling system	65	0	1
path:mmu04115	p53 signaling pathway	23	0	1
path:mmu04120	Ubiquitin mediated proteolysis	73	0	1
path:mmu04122	Sulfur relay system	1	0	1
path:mmu04130	SNARE interactions in vesicular transport	12	0	1
path:mmu04142	Lysosome	49	0	1
path:mmu04145	Phagosome	32	0	1
path:mmu04146	Peroxisome	28	0	1
path:mmu04150	mTOR signaling pathway	64	0	1
path:mmu04152	AMPK signaling pathway	58	0	1
path:mmu04210	Apoptosis	37	0	1
path:mmu04211	Longevity regulating pathway	47	0	1
path:mmu04213	Longevity regulating pathway - multiple species	30	0	1
path:mmu04215	Apoptosis - multiple species	10	0	1
path:mmu04216	Ferroptosis	15	0	1
path:mmu04217	Necroptosis	29	0	1
path:mmu04260	Cardiac muscle contraction	26	0	1
path:mmu04270	Vascular smooth muscle contraction	49	0	1
path:mmu04330	Notch signaling pathway	26	0	1
path:mmu04340	Hedgehog signaling pathway	33	0	1
path:mmu04392	Hippo signaling pathway - multiple species	11	0	1
path:mmu04510	Focal adhesion	79	0	1
path:mmu04512	ECM-receptor interaction	28	0	1
path:mmu04520	Adherens junction	40	0	1
path:mmu04610	Complement and coagulation cascades	11	0	1
path:mmu04612	Antigen processing and presentation	9	0	1
path:mmu04613	Neutrophil extracellular trap formation	31	0	1
path:mmu04614	Renin-angiotensin system	7	0	1
path:mmu04620	Toll-like receptor signaling pathway	26	0	1
path:mmu04621	NOD-like receptor signaling pathway	45	0	1
path:mmu04622	RIG-I-like receptor signaling pathway	20	0	1
path:mmu04623	Cytosolic DNA-sensing pathway	8	0	1
path:mmu04630	JAK-STAT signaling pathway	35	0	1
path:mmu04640	Hematopoietic cell lineage	13	0	1
path:mmu04657	IL-17 signaling pathway	21	0	1
path:mmu04664	Fc epsilon RI signaling pathway	27	0	1
path:mmu04666	Fc gamma R-mediated phagocytosis	43	0	1
path:mmu04668	TNF signaling pathway	31	0	1
path:mmu04672	Intestinal immune network for IgA production	4	0	1
path:mmu04722	Neurotrophin signaling pathway	61	0	1
path:mmu04740	Olfactory transduction	28	0	1
path:mmu04742	Taste transduction	25	0	1
path:mmu04744	Phototransduction	5	0	1
path:mmu04750	Inflammatory mediator regulation of TRP channels	44	0	1
path:mmu04810	Regulation of actin cytoskeleton	87	0	1
path:mmu04910	Insulin signaling pathway	61	0	1
path:mmu04912	GnRH signaling pathway	45	0	1
path:mmu04913	Ovarian steroidogenesis	16	0	1
path:mmu04917	Prolactin signaling pathway	22	0	1
path:mmu04918	Thyroid hormone synthesis	32	0	1
path:mmu04920	Adipocytokine signaling pathway	28	0	1
path:mmu04925	Aldosterone synthesis and secretion	51	0	1
path:mmu04927	Cortisol synthesis and secretion	32	0	1
path:mmu04930	Type II diabetes mellitus	22	0	1
path:mmu04931	Insulin resistance	44	0	1
path:mmu04932	Non-alcoholic fatty liver disease	41	0	1
path:mmu04933	AGE-RAGE signaling pathway in diabetic complications	34	0	1
path:mmu04940	Type I diabetes mellitus	4	0	1
path:mmu04960	Aldosterone-regulated sodium reabsorption	18	0	1
path:mmu04962	Vasopressin-regulated water reabsorption	21	0	1
path:mmu04966	Collecting duct acid secretion	5	0	1
path:mmu04970	Salivary secretion	37	0	1
path:mmu04972	Pancreatic secretion	36	0	1
path:mmu04973	Carbohydrate digestion and absorption	17	0	1
path:mmu04974	Protein digestion and absorption	23	0	1
path:mmu04975	Fat digestion and absorption	8	0	1
path:mmu04977	Vitamin digestion and absorption	6	0	1
path:mmu04978	Mineral absorption	18	0	1
path:mmu04979	Cholesterol metabolism	16	0	1
path:mmu05016	Huntington disease	111	0	1
path:mmu05017	Spinocerebellar ataxia	74	0	1
path:mmu05033	Nicotine addiction	21	0	1
path:mmu05132	Salmonella infection	83	0	1
path:mmu05134	Legionellosis	14	0	1
path:mmu05135	Yersinia infection	55	0	1
path:mmu05140	Leishmaniasis	13	0	1
path:mmu05143	African trypanosomiasis	6	0	1
path:mmu05144	Malaria	5	0	1
path:mmu05146	Amoebiasis	31	0	1
path:mmu05150	Staphylococcus aureus infection	4	0	1
path:mmu05160	Hepatitis C	46	0	1
path:mmu05161	Hepatitis B	55	0	1
path:mmu05162	Measles	34	0	1
path:mmu05164	Influenza A	38	0	1
path:mmu05165	Human papillomavirus infection	109	0	1
path:mmu05168	Herpes simplex virus 1 infection	77	0	1
path:mmu05169	Epstein-Barr virus infection	51	0	1
path:mmu05171	Coronavirus disease - COVID-19	42	0	1
path:mmu05202	Transcriptional misregulation in cancer	62	0	1
path:mmu05203	Viral carcinogenesis	62	0	1
path:mmu05204	Chemical carcinogenesis - DNA adducts	6	0	1
path:mmu05205	Proteoglycans in cancer	84	0	1
path:mmu05210	Colorectal cancer	41	0	1
path:mmu05211	Renal cell carcinoma	34	0	1
path:mmu05212	Pancreatic cancer	39	0	1
path:mmu05213	Endometrial cancer	29	0	1
path:mmu05214	Glioma	37	0	1
path:mmu05215	Prostate cancer	41	0	1
path:mmu05216	Thyroid cancer	11	0	1
path:mmu05217	Basal cell carcinoma	13	0	1
path:mmu05218	Melanoma	27	0	1
path:mmu05219	Bladder cancer	14	0	1
path:mmu05220	Chronic myeloid leukemia	35	0	1
path:mmu05221	Acute myeloid leukemia	26	0	1
path:mmu05222	Small cell lung cancer	32	0	1
path:mmu05223	Non-small cell lung cancer	33	0	1
path:mmu05224	Breast cancer	44	0	1
path:mmu05225	Hepatocellular carcinoma	62	0	1
path:mmu05226	Gastric cancer	47	0	1
path:mmu05321	Inflammatory bowel disease	5	0	1
path:mmu05322	Systemic lupus erythematosus	13	0	1
path:mmu05323	Rheumatoid arthritis	12	0	1
path:mmu05410	Hypertrophic cardiomyopathy	33	0	1
path:mmu05412	Arrhythmogenic right ventricular cardiomyopathy	36	0	1
path:mmu05414	Dilated cardiomyopathy	38	0	1
path:mmu05415	Diabetic cardiomyopathy	62	0	1
path:mmu05416	Viral myocarditis	13	0	1

## Sheet: HD_RD_up (HD upregulated)
Supplementary Table 3f: HD_RD_up KEGG pathways
	Pathway	N	DE	P.DE
path:mmu04713	Circadian entrainment	52	6	0.000150562
path:mmu04020	Calcium signaling pathway	89	7	0.000472676
path:mmu04921	Oxytocin signaling pathway	68	6	0.000660688
path:mmu05020	Prion disease	79	6	0.0014597
path:mmu04927	Cortisol synthesis and secretion	32	4	0.00149847
path:mmu05414	Dilated cardiomyopathy	38	4	0.00286141
path:mmu04723	Retrograde endocannabinoid signaling	63	5	0.00302192
path:mmu04724	Glutamatergic synapse	66	5	0.00370216
path:mmu04911	Insulin secretion	42	4	0.00413523
path:mmu04261	Adrenergic signaling in cardiomyocytes	70	5	0.00477171
path:mmu04975	Fat digestion and absorption	8	2	0.00649908
path:mmu04742	Taste transduction	25	3	0.00682942
path:mmu04925	Aldosterone synthesis and secretion	51	4	0.00828844
path:mmu00760	Nicotinate and nicotinamide metabolism	10	2	0.0102322
path:mmu04935	Growth hormone synthesis, secretion and action	55	4	0.0107838
path:mmu04924	Renin secretion	32	3	0.0136023
path:mmu04371	Apelin signaling pathway	59	4	0.0137202
path:mmu04934	Cushing syndrome	61	4	0.0153616
path:mmu04970	Salivary secretion	37	3	0.0201373
path:mmu04913	Ovarian steroidogenesis	16	2	0.02566
path:mmu05012	Parkinson disease	72	4	0.0265768
path:mmu00130	Ubiquinone and other terpenoid-quinone biosynthesis	2	1	0.031344
path:mmu04540	Gap junction	44	3	0.0317235
path:mmu04727	GABAergic synapse	45	3	0.0336102
path:mmu04912	GnRH signaling pathway	45	3	0.0336102
path:mmu04010	MAPK signaling pathway	115	5	0.0348374
path:mmu04923	Regulation of lipolysis in adipocytes	20	2	0.039008
path:mmu04270	Vascular smooth muscle contraction	49	3	0.0417269
path:mmu04915	Estrogen signaling pathway	49	3	0.0417269
path:mmu05022	Pathways of neurodegeneration - multiple diseases	162	6	0.0424255
path:mmu04962	Vasopressin-regulated water reabsorption	21	2	0.042679
path:mmu04024	cAMP signaling pathway	90	4	0.0533943
path:mmu04060	Cytokine-cytokine receptor interaction	24	2	0.0544155
path:mmu04725	Cholinergic synapse	55	3	0.0555705
path:mmu04260	Cardiac muscle contraction	26	2	0.0627967
path:mmu05207	Chemical carcinogenesis - receptor activation	58	3	0.0632151
path:mmu04080	Neuroactive ligand-receptor interaction	60	3	0.0685687
path:mmu04114	Oocyte meiosis	61	3	0.0713208
path:mmu05203	Viral carcinogenesis	62	3	0.0741222
path:mmu05415	Diabetic cardiomyopathy	62	3	0.0741222
path:mmu00072	Synthesis and degradation of ketone bodies	5	1	0.0765456
path:mmu05144	Malaria	5	1	0.0765456
path:mmu04310	Wnt signaling pathway	63	3	0.0769722
path:mmu04213	Longevity regulating pathway - multiple species	30	2	0.0807407
path:mmu04976	Bile secretion	30	2	0.0807407
path:mmu04728	Dopaminergic synapse	65	3	0.0828153
path:mmu04961	Endocrine and other factor-regulated calcium reabsorption	31	2	0.0854492
path:mmu05146	Amoebiasis	31	2	0.0854492
path:mmu04218	Cellular senescence	67	3	0.0888443
path:mmu04918	Thyroid hormone synthesis	32	2	0.090239
path:mmu04929	GnRH secretion	33	2	0.0951064
path:mmu05031	Amphetamine addiction	33	2	0.0951064
path:mmu05410	Hypertrophic cardiomyopathy	33	2	0.0951064
path:mmu04151	PI3K-Akt signaling pathway	111	4	0.0979788
path:mmu04022	cGMP-PKG signaling pathway	70	3	0.0982235
path:mmu00630	Glyoxylate and dicarboxylate metabolism	7	1	0.105514
path:mmu04972	Pancreatic secretion	36	2	0.110139
path:mmu05412	Arrhythmogenic right ventricular cardiomyopathy	36	2	0.110139
path:mmu05017	Spinocerebellar ataxia	74	3	0.111323
path:mmu05010	Alzheimer disease	117	4	0.113158
path:mmu04971	Gastric acid secretion	37	2	0.115282
path:mmu05163	Human cytomegalovirus infection	81	3	0.135739
path:mmu05166	Human T-cell leukemia virus 1 infection	81	3	0.135739
path:mmu04726	Serotonergic synapse	41	2	0.136429
path:mmu04916	Melanogenesis	41	2	0.136429
path:mmu04714	Thermogenesis	82	3	0.139369
path:mmu04720	Long-term potentiation	42	2	0.141844
path:mmu00620	Pyruvate metabolism	10	1	0.147288
path:mmu00650	Butanoate metabolism	10	1	0.147288
path:mmu01522	Endocrine resistance	43	2	0.147305
path:mmu04611	Platelet activation	43	2	0.147305
path:mmu04750	Inflammatory mediator regulation of TRP channels	44	2	0.152809
path:mmu04810	Regulation of actin cytoskeleton	87	3	0.157997
path:mmu00380	Tryptophan metabolism	11	1	0.160779
path:mmu04550	Signaling pathways regulating pluripotency of stem cells	46	2	0.163935
path:mmu04928	Parathyroid hormone synthesis, secretion and action	46	2	0.163935
path:mmu04211	Longevity regulating pathway	47	2	0.169552
path:mmu04914	Progesterone-mediated oocyte maturation	47	2	0.169552
path:mmu00900	Terpenoid backbone biosynthesis	12	1	0.174058
path:mmu03010	Ribosome	12	1	0.174058
path:mmu04926	Relaxin signaling pathway	48	2	0.175201
path:mmu04068	FoxO signaling pathway	49	2	0.180881
path:mmu04640	Hematopoietic cell lineage	13	1	0.18713
path:mmu05032	Morphine addiction	51	2	0.192322
path:mmu05219	Bladder cancer	14	1	0.199997
path:mmu00230	Purine metabolism	53	2	0.203857
path:mmu00640	Propanoate metabolism	15	1	0.212662
path:mmu05135	Yersinia infection	55	2	0.215468
path:mmu05161	Hepatitis B	55	2	0.215468
path:mmu03420	Nucleotide excision repair	16	1	0.225129
path:mmu04979	Cholesterol metabolism	16	1	0.225129
path:mmu04152	AMPK signaling pathway	58	2	0.232995
path:mmu03050	Proteasome	17	1	0.237401
path:mmu04973	Carbohydrate digestion and absorption	17	1	0.237401
path:mmu04919	Thyroid hormone signaling pathway	60	2	0.244732
path:mmu05165	Human papillomavirus infection	109	3	0.247208
path:mmu04062	Chemokine signaling pathway	61	2	0.25061
path:mmu04910	Insulin signaling pathway	61	2	0.25061
path:mmu05202	Transcriptional misregulation in cancer	62	2	0.256493
path:mmu00071	Fatty acid degradation	19	1	0.261369
path:mmu05030	Cocaine addiction	19	1	0.261369
path:mmu04530	Tight junction	64	2	0.268266
path:mmu04622	RIG-I-like receptor signaling pathway	20	1	0.273073
path:mmu00513	Various types of N-glycan biosynthesis	21	1	0.284592
path:mmu03320	PPAR signaling pathway	21	1	0.284592
path:mmu05417	Lipid and atherosclerosis	67	2	0.285922
path:mmu04930	Type II diabetes mellitus	22	1	0.295931
path:mmu00561	Glycerolipid metabolism	23	1	0.307092
path:mmu05200	Pathways in cancer	178	4	0.309608
path:mmu04140	Autophagy - animal	72	2	0.315247
path:mmu00970	Aminoacyl-tRNA biosynthesis	24	1	0.318078
path:mmu01212	Fatty acid metabolism	24	1	0.318078
path:mmu04658	Th1 and Th2 cell differentiation	24	1	0.318078
path:mmu04072	Phospholipase D signaling pathway	73	2	0.321086
path:mmu05170	Human immunodeficiency virus 1 infection	74	2	0.326912
path:mmu00280	Valine, leucine and isoleucine degradation	25	1	0.328892
path:mmu01100	Metabolic pathways	477	9	0.339423
path:mmu00190	Oxidative phosphorylation	26	1	0.339536
path:mmu00510	N-Glycan biosynthesis	26	1	0.339536
path:mmu04330	Notch signaling pathway	26	1	0.339536
path:mmu04512	ECM-receptor interaction	28	1	0.360325
path:mmu04740	Olfactory transduction	28	1	0.360325
path:mmu04920	Adipocytokine signaling pathway	28	1	0.360325
path:mmu04662	B cell receptor signaling pathway	29	1	0.370475
path:mmu05230	Central carbon metabolism in cancer	29	1	0.370475
path:mmu04659	Th17 cell differentiation	30	1	0.380466
path:mmu00310	Lysine degradation	32	1	0.399979
path:mmu04145	Phagosome	32	1	0.399979
path:mmu04340	Hedgehog signaling pathway	33	1	0.409506
path:mmu04625	C-type lectin receptor signaling pathway	34	1	0.418884
path:mmu04730	Long-term depression	34	1	0.418884
path:mmu04015	Rap1 signaling pathway	91	2	0.423276
path:mmu04630	JAK-STAT signaling pathway	35	1	0.428114
path:mmu05418	Fluid shear stress and atherosclerosis	35	1	0.428114
path:mmu04014	Ras signaling pathway	93	2	0.434179
path:mmu05100	Bacterial invasion of epithelial cells	36	1	0.437199
path:mmu01200	Carbon metabolism	37	1	0.446141
path:mmu04210	Apoptosis	37	1	0.446141
path:mmu04380	Osteoclast differentiation	37	1	0.446141
path:mmu05235	PD-L1 expression and PD-1 checkpoint pathway in cancer	37	1	0.446141
path:mmu04350	TGF-beta signaling pathway	38	1	0.454942
path:mmu04670	Leukocyte transendothelial migration	38	1	0.454942
path:mmu05034	Alcoholism	39	1	0.463605
path:mmu01521	EGFR tyrosine kinase inhibitor resistance	40	1	0.472132
path:mmu03008	Ribosome biogenesis in eukaryotes	40	1	0.472132
path:mmu04520	Adherens junction	40	1	0.472132
path:mmu00564	Glycerophospholipid metabolism	41	1	0.480525
path:mmu04932	Non-alcoholic fatty liver disease	41	1	0.480525
path:mmu05215	Prostate cancer	41	1	0.480525
path:mmu03015	mRNA surveillance pathway	44	1	0.504918
path:mmu04660	T cell receptor signaling pathway	44	1	0.504918
path:mmu04922	Glucagon signaling pathway	44	1	0.504918
path:mmu04931	Insulin resistance	44	1	0.504918
path:mmu01240	Biosynthesis of cofactors	45	1	0.512795
path:mmu04621	NOD-like receptor signaling pathway	45	1	0.512795
path:mmu05016	Huntington disease	111	2	0.527006
path:mmu05226	Gastric cancer	47	1	0.528178
path:mmu04142	Lysosome	49	1	0.543079
path:mmu05169	Epstein-Barr virus infection	51	1	0.557515
path:mmu05014	Amyotrophic lateral sclerosis	118	2	0.560281
path:mmu04071	Sphingolipid signaling pathway	52	1	0.564563
path:mmu04110	Cell cycle	56	1	0.59166
path:mmu05167	Kaposi sarcoma-associated herpesvirus infection	59	1	0.610882
path:mmu04150	mTOR signaling pathway	64	1	0.640947
path:mmu04120	Ubiquitin mediated proteolysis	73	1	0.689384
path:mmu05168	Herpes simplex virus 1 infection	77	1	0.708778
path:mmu04510	Focal adhesion	79	1	0.718021
path:mmu05205	Proteoglycans in cancer	84	1	0.739878
path:mmu04360	Axon guidance	106	1	0.817754
path:mmu04144	Endocytosis	118	1	0.849985
path:mmu00010	Glycolysis / Gluconeogenesis	13	0	1
path:mmu00020	Citrate cycle (TCA cycle)	13	0	1
path:mmu00030	Pentose phosphate pathway	14	0	1
path:mmu00040	Pentose and glucuronate interconversions	6	0	1
path:mmu00051	Fructose and mannose metabolism	11	0	1
path:mmu00052	Galactose metabolism	10	0	1
path:mmu00053	Ascorbate and aldarate metabolism	5	0	1
path:mmu00061	Fatty acid biosynthesis	9	0	1
path:mmu00062	Fatty acid elongation	10	0	1
path:mmu00100	Steroid biosynthesis	6	0	1
path:mmu00120	Primary bile acid biosynthesis	4	0	1
path:mmu00140	Steroid hormone biosynthesis	7	0	1
path:mmu00220	Arginine biosynthesis	5	0	1
path:mmu00232	Caffeine metabolism	2	0	1
path:mmu00240	Pyrimidine metabolism	12	0	1
path:mmu00250	Alanine, aspartate and glutamate metabolism	15	0	1
path:mmu00260	Glycine, serine and threonine metabolism	6	0	1
path:mmu00270	Cysteine and methionine metabolism	15	0	1
path:mmu00290	Valine, leucine and isoleucine biosynthesis	2	0	1
path:mmu00330	Arginine and proline metabolism	10	0	1
path:mmu00340	Histidine metabolism	3	0	1
path:mmu00350	Tyrosine metabolism	5	0	1
path:mmu00360	Phenylalanine metabolism	2	0	1
path:mmu00400	Phenylalanine, tyrosine and tryptophan biosynthesis	1	0	1
path:mmu00410	beta-Alanine metabolism	10	0	1
path:mmu00430	Taurine and hypotaurine metabolism	2	0	1
path:mmu00440	Phosphonate and phosphinate metabolism	4	0	1
path:mmu00450	Selenocompound metabolism	6	0	1
path:mmu00471	D-Glutamine and D-glutamate metabolism	2	0	1
path:mmu00480	Glutathione metabolism	8	0	1
path:mmu00500	Starch and sucrose metabolism	9	0	1
path:mmu00511	Other glycan degradation	3	0	1
path:mmu00512	Mucin type O-glycan biosynthesis	15	0	1
path:mmu00514	Other types of O-glycan biosynthesis	26	0	1
path:mmu00515	Mannose type O-glycan biosynthesis	9	0	1
path:mmu00520	Amino sugar and nucleotide sugar metabolism	11	0	1
path:mmu00524	Neomycin, kanamycin and gentamicin biosynthesis	2	0	1
path:mmu00531	Glycosaminoglycan degradation	8	0	1
path:mmu00532	Glycosaminoglycan biosynthesis - chondroitin sulfate / dermatan sulfate	8	0	1
path:mmu00533	Glycosaminoglycan biosynthesis - keratan sulfate	4	0	1
path:mmu00534	Glycosaminoglycan biosynthesis - heparan sulfate / heparin	11	0	1
path:mmu00562	Inositol phosphate metabolism	47	0	1
path:mmu00563	Glycosylphosphatidylinositol (GPI)-anchor biosynthesis	11	0	1
path:mmu00565	Ether lipid metabolism	14	0	1
path:mmu00590	Arachidonic acid metabolism	7	0	1
path:mmu00591	Linoleic acid metabolism	5	0	1
path:mmu00592	alpha-Linolenic acid metabolism	1	0	1
path:mmu00600	Sphingolipid metabolism	18	0	1
path:mmu00601	Glycosphingolipid biosynthesis - lacto and neolacto series	8	0	1
path:mmu00603	Glycosphingolipid biosynthesis - globo and isoglobo series	2	0	1
path:mmu00604	Glycosphingolipid biosynthesis - ganglio series	6	0	1
path:mmu00670	One carbon pool by folate	3	0	1
path:mmu00730	Thiamine metabolism	7	0	1
path:mmu00740	Riboflavin metabolism	1	0	1
path:mmu00750	Vitamin B6 metabolism	2	0	1
path:mmu00770	Pantothenate and CoA biosynthesis	10	0	1
path:mmu00780	Biotin metabolism	1	0	1
path:mmu00785	Lipoic acid metabolism	2	0	1
path:mmu00790	Folate biosynthesis	2	0	1
path:mmu00830	Retinol metabolism	10	0	1
path:mmu00860	Porphyrin and chlorophyll metabolism	13	0	1
path:mmu00910	Nitrogen metabolism	1	0	1
path:mmu00920	Sulfur metabolism	2	0	1
path:mmu00980	Metabolism of xenobiotics by cytochrome P450	5	0	1
path:mmu00982	Drug metabolism - cytochrome P450	9	0	1
path:mmu00983	Drug metabolism - other enzymes	13	0	1
path:mmu01040	Biosynthesis of unsaturated fatty acids	6	0	1
path:mmu01210	2-Oxocarboxylic acid metabolism	8	0	1
path:mmu01230	Biosynthesis of amino acids	18	0	1
path:mmu01523	Antifolate resistance	8	0	1
path:mmu01524	Platinum drug resistance	25	0	1
path:mmu02010	ABC transporters	25	0	1
path:mmu03013	RNA transport	67	0	1
path:mmu03018	RNA degradation	32	0	1
path:mmu03020	RNA polymerase	4	0	1
path:mmu03022	Basal transcription factors	19	0	1
path:mmu03030	DNA replication	11	0	1
path:mmu03040	Spliceosome	36	0	1
path:mmu03060	Protein export	8	0	1
path:mmu03410	Base excision repair	8	0	1
path:mmu03430	Mismatch repair	8	0	1
path:mmu03440	Homologous recombination	19	0	1
path:mmu03450	Non-homologous end-joining	7	0	1
path:mmu03460	Fanconi anemia pathway	21	0	1
path:mmu04012	ErbB signaling pathway	49	0	1
path:mmu04061	Viral protein interaction with cytokine and cytokine receptor	4	0	1
path:mmu04064	NF-kappa B signaling pathway	22	0	1
path:mmu04066	HIF-1 signaling pathway	42	0	1
path:mmu04070	Phosphatidylinositol signaling system	65	0	1
path:mmu04115	p53 signaling pathway	23	0	1
path:mmu04122	Sulfur relay system	1	0	1
path:mmu04130	SNARE interactions in vesicular transport	12	0	1
path:mmu04136	Autophagy - other	17	0	1
path:mmu04137	Mitophagy - animal	27	0	1
path:mmu04141	Protein processing in endoplasmic reticulum	70	0	1
path:mmu04146	Peroxisome	28	0	1
path:mmu04215	Apoptosis - multiple species	10	0	1
path:mmu04216	Ferroptosis	15	0	1
path:mmu04217	Necroptosis	29	0	1
path:mmu04370	VEGF signaling pathway	24	0	1
path:mmu04390	Hippo signaling pathway	53	0	1
path:mmu04392	Hippo signaling pathway - multiple species	11	0	1
path:mmu04514	Cell adhesion molecules	39	0	1
path:mmu04610	Complement and coagulation cascades	11	0	1
path:mmu04612	Antigen processing and presentation	9	0	1
path:mmu04613	Neutrophil extracellular trap formation	31	0	1
path:mmu04614	Renin-angiotensin system	7	0	1
path:mmu04620	Toll-like receptor signaling pathway	26	0	1
path:mmu04623	Cytosolic DNA-sensing pathway	8	0	1
path:mmu04650	Natural killer cell mediated cytotoxicity	29	0	1
path:mmu04657	IL-17 signaling pathway	21	0	1
path:mmu04664	Fc epsilon RI signaling pathway	27	0	1
path:mmu04666	Fc gamma R-mediated phagocytosis	43	0	1
path:mmu04668	TNF signaling pathway	31	0	1
path:mmu04672	Intestinal immune network for IgA production	4	0	1
path:mmu04710	Circadian rhythm	16	0	1
path:mmu04721	Synaptic vesicle cycle	30	0	1
path:mmu04722	Neurotrophin signaling pathway	61	0	1
path:mmu04744	Phototransduction	5	0	1
path:mmu04917	Prolactin signaling pathway	22	0	1
path:mmu04933	AGE-RAGE signaling pathway in diabetic complications	34	0	1
path:mmu04940	Type I diabetes mellitus	4	0	1
path:mmu04960	Aldosterone-regulated sodium reabsorption	18	0	1
path:mmu04964	Proximal tubule bicarbonate reclamation	7	0	1
path:mmu04966	Collecting duct acid secretion	5	0	1
path:mmu04974	Protein digestion and absorption	23	0	1
path:mmu04977	Vitamin digestion and absorption	6	0	1
path:mmu04978	Mineral absorption	18	0	1
path:mmu05033	Nicotine addiction	21	0	1
path:mmu05132	Salmonella infection	83	0	1
path:mmu05133	Pertussis	17	0	1
path:mmu05134	Legionellosis	14	0	1
path:mmu05140	Leishmaniasis	13	0	1
path:mmu05142	Chagas disease	36	0	1
path:mmu05143	African trypanosomiasis	6	0	1
path:mmu05145	Toxoplasmosis	32	0	1
path:mmu05150	Staphylococcus aureus infection	4	0	1
path:mmu05152	Tuberculosis	41	0	1
path:mmu05160	Hepatitis C	46	0	1
path:mmu05162	Measles	34	0	1
path:mmu05164	Influenza A	38	0	1
path:mmu05171	Coronavirus disease - COVID-19	42	0	1
path:mmu05204	Chemical carcinogenesis - DNA adducts	6	0	1
path:mmu05206	MicroRNAs in cancer	72	0	1
path:mmu05210	Colorectal cancer	41	0	1
path:mmu05211	Renal cell carcinoma	34	0	1
path:mmu05212	Pancreatic cancer	39	0	1
path:mmu05213	Endometrial cancer	29	0	1
path:mmu05214	Glioma	37	0	1
path:mmu05216	Thyroid cancer	11	0	1
path:mmu05217	Basal cell carcinoma	13	0	1
path:mmu05218	Melanoma	27	0	1
path:mmu05220	Chronic myeloid leukemia	35	0	1
path:mmu05221	Acute myeloid leukemia	26	0	1
path:mmu05222	Small cell lung cancer	32	0	1
path:mmu05223	Non-small cell lung cancer	33	0	1
path:mmu05224	Breast cancer	44	0	1
path:mmu05225	Hepatocellular carcinoma	62	0	1
path:mmu05231	Choline metabolism in cancer	58	0	1
path:mmu05321	Inflammatory bowel disease	5	0	1
path:mmu05322	Systemic lupus erythematosus	13	0	1
path:mmu05323	Rheumatoid arthritis	12	0	1
path:mmu05416	Viral myocarditis	13	0	1

## Sheet: RC_RD_down (RD upregulated)
Supplementary Table 3g: RC_RD_down KEGG pathways
	Pathway	N	DE	P.DE
path:mmu05143	African trypanosomiasis	6	2	0.00320243
path:mmu05146	Amoebiasis	31	3	0.0108008
path:mmu04929	GnRH secretion	33	3	0.0128314
path:mmu05200	Pathways in cancer	178	7	0.0169012
path:mmu04360	Axon guidance	106	5	0.0209476
path:mmu04726	Serotonergic synapse	41	3	0.0230136
path:mmu04911	Insulin secretion	42	3	0.024521
path:mmu04010	MAPK signaling pathway	115	5	0.0285899
path:mmu04550	Signaling pathways regulating pluripotency of stem cells	46	3	0.0310723
path:mmu05163	Human cytomegalovirus infection	81	4	0.0327261
path:mmu04020	Calcium signaling pathway	89	4	0.0439274
path:mmu04725	Cholinergic synapse	55	3	0.0488165
path:mmu04935	Growth hormone synthesis, secretion and action	55	3	0.0488165
path:mmu04370	VEGF signaling pathway	24	2	0.0495007
path:mmu04742	Taste transduction	25	2	0.0532925
path:mmu04061	Viral protein interaction with cytokine and cytokine receptor	4	1	0.0586059
path:mmu04672	Intestinal immune network for IgA production	4	1	0.0586059
path:mmu04062	Chemokine signaling pathway	61	3	0.0628653
path:mmu04310	Wnt signaling pathway	63	3	0.0679228
path:mmu04070	Phosphatidylinositol signaling system	65	3	0.0731606
path:mmu04613	Neutrophil extracellular trap formation	31	2	0.0780115
path:mmu04961	Endocrine and other factor-regulated calcium reabsorption	31	2	0.0780115
path:mmu05417	Lipid and atherosclerosis	67	3	0.078574
path:mmu04921	Oxytocin signaling pathway	68	3	0.0813452
path:mmu04918	Thyroid hormone synthesis	32	2	0.0824262
path:mmu04924	Renin secretion	32	2	0.0824262
path:mmu05222	Small cell lung cancer	32	2	0.0824262
path:mmu00040	Pentose and glucuronate interconversions	6	1	0.0866215
path:mmu04730	Long-term depression	34	2	0.0914783
path:mmu05170	Human immunodeficiency virus 1 infection	74	3	0.0988349
path:mmu04972	Pancreatic secretion	36	2	0.100806
path:mmu04970	Salivary secretion	37	2	0.105566
path:mmu04971	Gastric acid secretion	37	2	0.105566
path:mmu04670	Leukocyte transendothelial migration	38	2	0.110386
path:mmu03430	Mismatch repair	8	1	0.113812
path:mmu04510	Focal adhesion	79	3	0.114468
path:mmu04514	Cell adhesion molecules	39	2	0.115264
path:mmu01521	EGFR tyrosine kinase inhibitor resistance	40	2	0.120195
path:mmu04916	Melanogenesis	41	2	0.125179
path:mmu04720	Long-term potentiation	42	2	0.130212
path:mmu00410	beta-Alanine metabolism	10	1	0.140202
path:mmu00770	Pantothenate and CoA biosynthesis	10	1	0.140202
path:mmu04540	Gap junction	44	2	0.140415
path:mmu04750	Inflammatory mediator regulation of TRP channels	44	2	0.140415
path:mmu04810	Regulation of actin cytoskeleton	87	3	0.14126
path:mmu04928	Parathyroid hormone synthesis, secretion and action	46	2	0.150786
path:mmu04392	Hippo signaling pathway - multiple species	11	1	0.153104
path:mmu04015	Rap1 signaling pathway	91	3	0.155383
path:mmu04014	Ras signaling pathway	93	3	0.162606
path:mmu00240	Pyrimidine metabolism	12	1	0.165814
path:mmu04012	ErbB signaling pathway	49	2	0.166614
path:mmu04270	Vascular smooth muscle contraction	49	2	0.166614
path:mmu04925	Aldosterone synthesis and secretion	51	2	0.177323
path:mmu05032	Morphine addiction	51	2	0.177323
path:mmu00983	Drug metabolism - other enzymes	13	1	0.178336
path:mmu04640	Hematopoietic cell lineage	13	1	0.178336
path:mmu04071	Sphingolipid signaling pathway	52	2	0.182718
path:mmu04713	Circadian entrainment	52	2	0.182718
path:mmu00030	Pentose phosphate pathway	14	1	0.190672
path:mmu05135	Yersinia infection	55	2	0.199042
path:mmu05161	Hepatitis B	55	2	0.199042
path:mmu04710	Circadian rhythm	16	1	0.214796
path:mmu05231	Choline metabolism in cancer	58	2	0.215537
path:mmu04973	Carbohydrate digestion and absorption	17	1	0.22659
path:mmu04919	Thyroid hormone signaling pathway	60	2	0.226605
path:mmu04151	PI3K-Akt signaling pathway	111	3	0.231488
path:mmu05202	Transcriptional misregulation in cancer	62	2	0.237715
path:mmu05225	Hepatocellular carcinoma	62	2	0.237715
path:mmu05415	Diabetic cardiomyopathy	62	2	0.237715
path:mmu00600	Sphingolipid metabolism	18	1	0.238209
path:mmu01230	Biosynthesis of amino acids	18	1	0.238209
path:mmu04960	Aldosterone-regulated sodium reabsorption	18	1	0.238209
path:mmu04723	Retrograde endocannabinoid signaling	63	2	0.243282
path:mmu03440	Homologous recombination	19	1	0.249655
path:mmu04728	Dopaminergic synapse	65	2	0.254432
path:mmu04724	Glutamatergic synapse	66	2	0.260013
path:mmu00513	Various types of N-glycan biosynthesis	21	1	0.272039
path:mmu03460	Fanconi anemia pathway	21	1	0.272039
path:mmu04022	cGMP-PKG signaling pathway	70	2	0.282343
path:mmu04141	Protein processing in endoplasmic reticulum	70	2	0.282343
path:mmu04261	Adrenergic signaling in cardiomyocytes	70	2	0.282343
path:mmu05206	MicroRNAs in cancer	72	2	0.293494
path:mmu00561	Glycerolipid metabolism	23	1	0.293763
path:mmu04072	Phospholipase D signaling pathway	73	2	0.299062
path:mmu04060	Cytokine-cytokine receptor interaction	24	1	0.304383
path:mmu04658	Th1 and Th2 cell differentiation	24	1	0.304383
path:mmu05017	Spinocerebellar ataxia	74	2	0.304624
path:mmu01524	Platinum drug resistance	25	1	0.314845
path:mmu02010	ABC transporters	25	1	0.314845
path:mmu00510	N-Glycan biosynthesis	26	1	0.325152
path:mmu04512	ECM-receptor interaction	28	1	0.345307
path:mmu04740	Olfactory transduction	28	1	0.345307
path:mmu04650	Natural killer cell mediated cytotoxicity	29	1	0.35516
path:mmu04662	B cell receptor signaling pathway	29	1	0.35516
path:mmu05230	Central carbon metabolism in cancer	29	1	0.35516
path:mmu05205	Proteoglycans in cancer	84	2	0.359676
path:mmu04659	Th17 cell differentiation	30	1	0.364866
path:mmu04976	Bile secretion	30	1	0.364866
path:mmu03018	RNA degradation	32	1	0.383847
path:mmu04927	Cortisol synthesis and secretion	32	1	0.383847
path:mmu05145	Toxoplasmosis	32	1	0.383847
path:mmu05031	Amphetamine addiction	33	1	0.393127
path:mmu05223	Non-small cell lung cancer	33	1	0.393127
path:mmu05410	Hypertrophic cardiomyopathy	33	1	0.393127
path:mmu04625	C-type lectin receptor signaling pathway	34	1	0.402267
path:mmu04933	AGE-RAGE signaling pathway in diabetic complications	34	1	0.402267
path:mmu05211	Renal cell carcinoma	34	1	0.402267
path:mmu05418	Fluid shear stress and atherosclerosis	35	1	0.411272
path:mmu05100	Bacterial invasion of epithelial cells	36	1	0.420143
path:mmu05142	Chagas disease	36	1	0.420143
path:mmu05412	Arrhythmogenic right ventricular cardiomyopathy	36	1	0.420143
path:mmu01200	Carbon metabolism	37	1	0.428881
path:mmu05214	Glioma	37	1	0.428881
path:mmu05235	PD-L1 expression and PD-1 checkpoint pathway in cancer	37	1	0.428881
path:mmu04350	TGF-beta signaling pathway	38	1	0.437489
path:mmu05414	Dilated cardiomyopathy	38	1	0.437489
path:mmu03008	Ribosome biogenesis in eukaryotes	40	1	0.454321
path:mmu00564	Glycerophospholipid metabolism	41	1	0.46255
path:mmu05210	Colorectal cancer	41	1	0.46255
path:mmu05215	Prostate cancer	41	1	0.46255
path:mmu04066	HIF-1 signaling pathway	42	1	0.470656
path:mmu05171	Coronavirus disease - COVID-19	42	1	0.470656
path:mmu01522	Endocrine resistance	43	1	0.478641
path:mmu04611	Platelet activation	43	1	0.478641
path:mmu04666	Fc gamma R-mediated phagocytosis	43	1	0.478641
path:mmu04660	T cell receptor signaling pathway	44	1	0.486506
path:mmu04922	Glucagon signaling pathway	44	1	0.486506
path:mmu05165	Human papillomavirus infection	109	2	0.488954
path:mmu04621	NOD-like receptor signaling pathway	45	1	0.494255
path:mmu04727	GABAergic synapse	45	1	0.494255
path:mmu04912	GnRH signaling pathway	45	1	0.494255
path:mmu00562	Inositol phosphate metabolism	47	1	0.509406
path:mmu04914	Progesterone-mediated oocyte maturation	47	1	0.509406
path:mmu05226	Gastric cancer	47	1	0.509406
path:mmu04926	Relaxin signaling pathway	48	1	0.516812
path:mmu04142	Lysosome	49	1	0.524108
path:mmu04915	Estrogen signaling pathway	49	1	0.524108
path:mmu00230	Purine metabolism	53	1	0.552218
path:mmu04390	Hippo signaling pathway	53	1	0.552218
path:mmu01100	Metabolic pathways	477	7	0.579834
path:mmu05207	Chemical carcinogenesis - receptor activation	58	1	0.585055
path:mmu04371	Apelin signaling pathway	59	1	0.59133
path:mmu05167	Kaposi sarcoma-associated herpesvirus infection	59	1	0.59133
path:mmu04114	Oocyte meiosis	61	1	0.603601
path:mmu04934	Cushing syndrome	61	1	0.603601
path:mmu04150	mTOR signaling pathway	64	1	0.621328
path:mmu03013	RNA transport	67	1	0.63827
path:mmu04218	Cellular senescence	67	1	0.63827
path:mmu04120	Ubiquitin mediated proteolysis	73	1	0.669936
path:mmu05022	Pathways of neurodegeneration - multiple diseases	162	2	0.703752
path:mmu05166	Human T-cell leukemia virus 1 infection	81	1	0.70793
path:mmu04714	Thermogenesis	82	1	0.712364
path:mmu05016	Huntington disease	111	1	0.81563
path:mmu05010	Alzheimer disease	117	1	0.831883
path:mmu04144	Endocytosis	118	1	0.834451
path:mmu05014	Amyotrophic lateral sclerosis	118	1	0.834451
path:mmu00010	Glycolysis / Gluconeogenesis	13	0	1
path:mmu00020	Citrate cycle (TCA cycle)	13	0	1
path:mmu00051	Fructose and mannose metabolism	11	0	1
path:mmu00052	Galactose metabolism	10	0	1
path:mmu00053	Ascorbate and aldarate metabolism	5	0	1
path:mmu00061	Fatty acid biosynthesis	9	0	1
path:mmu00062	Fatty acid elongation	10	0	1
path:mmu00071	Fatty acid degradation	19	0	1
path:mmu00072	Synthesis and degradation of ketone bodies	5	0	1
path:mmu00100	Steroid biosynthesis	6	0	1
path:mmu00120	Primary bile acid biosynthesis	4	0	1
path:mmu00130	Ubiquinone and other terpenoid-quinone biosynthesis	2	0	1
path:mmu00140	Steroid hormone biosynthesis	7	0	1
path:mmu00190	Oxidative phosphorylation	26	0	1
path:mmu00220	Arginine biosynthesis	5	0	1
path:mmu00232	Caffeine metabolism	2	0	1
path:mmu00250	Alanine, aspartate and glutamate metabolism	15	0	1
path:mmu00260	Glycine, serine and threonine metabolism	6	0	1
path:mmu00270	Cysteine and methionine metabolism	15	0	1
path:mmu00280	Valine, leucine and isoleucine degradation	25	0	1
path:mmu00290	Valine, leucine and isoleucine biosynthesis	2	0	1
path:mmu00310	Lysine degradation	32	0	1
path:mmu00330	Arginine and proline metabolism	10	0	1
path:mmu00340	Histidine metabolism	3	0	1
path:mmu00350	Tyrosine metabolism	5	0	1
path:mmu00360	Phenylalanine metabolism	2	0	1
path:mmu00380	Tryptophan metabolism	11	0	1
path:mmu00400	Phenylalanine, tyrosine and tryptophan biosynthesis	1	0	1
path:mmu00430	Taurine and hypotaurine metabolism	2	0	1
path:mmu00440	Phosphonate and phosphinate metabolism	4	0	1
path:mmu00450	Selenocompound metabolism	6	0	1
path:mmu00471	D-Glutamine and D-glutamate metabolism	2	0	1
path:mmu00480	Glutathione metabolism	8	0	1
path:mmu00500	Starch and sucrose metabolism	9	0	1
path:mmu00511	Other glycan degradation	3	0	1
path:mmu00512	Mucin type O-glycan biosynthesis	15	0	1
path:mmu00514	Other types of O-glycan biosynthesis	26	0	1
path:mmu00515	Mannose type O-glycan biosynthesis	9	0	1
path:mmu00520	Amino sugar and nucleotide sugar metabolism	11	0	1
path:mmu00524	Neomycin, kanamycin and gentamicin biosynthesis	2	0	1
path:mmu00531	Glycosaminoglycan degradation	8	0	1
path:mmu00532	Glycosaminoglycan biosynthesis - chondroitin sulfate / dermatan sulfate	8	0	1
path:mmu00533	Glycosaminoglycan biosynthesis - keratan sulfate	4	0	1
path:mmu00534	Glycosaminoglycan biosynthesis - heparan sulfate / heparin	11	0	1
path:mmu00563	Glycosylphosphatidylinositol (GPI)-anchor biosynthesis	11	0	1
path:mmu00565	Ether lipid metabolism	14	0	1
path:mmu00590	Arachidonic acid metabolism	7	0	1
path:mmu00591	Linoleic acid metabolism	5	0	1
path:mmu00592	alpha-Linolenic acid metabolism	1	0	1
path:mmu00601	Glycosphingolipid biosynthesis - lacto and neolacto series	8	0	1
path:mmu00603	Glycosphingolipid biosynthesis - globo and isoglobo series	2	0	1
path:mmu00604	Glycosphingolipid biosynthesis - ganglio series	6	0	1
path:mmu00620	Pyruvate metabolism	10	0	1
path:mmu00630	Glyoxylate and dicarboxylate metabolism	7	0	1
path:mmu00640	Propanoate metabolism	15	0	1
path:mmu00650	Butanoate metabolism	10	0	1
path:mmu00670	One carbon pool by folate	3	0	1
path:mmu00730	Thiamine metabolism	7	0	1
path:mmu00740	Riboflavin metabolism	1	0	1
path:mmu00750	Vitamin B6 metabolism	2	0	1
path:mmu00760	Nicotinate and nicotinamide metabolism	10	0	1
path:mmu00780	Biotin metabolism	1	0	1
path:mmu00785	Lipoic acid metabolism	2	0	1
path:mmu00790	Folate biosynthesis	2	0	1
path:mmu00830	Retinol metabolism	10	0	1
path:mmu00860	Porphyrin and chlorophyll metabolism	13	0	1
path:mmu00900	Terpenoid backbone biosynthesis	12	0	1
path:mmu00910	Nitrogen metabolism	1	0	1
path:mmu00920	Sulfur metabolism	2	0	1
path:mmu00970	Aminoacyl-tRNA biosynthesis	24	0	1
path:mmu00980	Metabolism of xenobiotics by cytochrome P450	5	0	1
path:mmu00982	Drug metabolism - cytochrome P450	9	0	1
path:mmu01040	Biosynthesis of unsaturated fatty acids	6	0	1
path:mmu01210	2-Oxocarboxylic acid metabolism	8	0	1
path:mmu01212	Fatty acid metabolism	24	0	1
path:mmu01240	Biosynthesis of cofactors	45	0	1
path:mmu01523	Antifolate resistance	8	0	1
path:mmu03010	Ribosome	12	0	1
path:mmu03015	mRNA surveillance pathway	44	0	1
path:mmu03020	RNA polymerase	4	0	1
path:mmu03022	Basal transcription factors	19	0	1
path:mmu03030	DNA replication	11	0	1
path:mmu03040	Spliceosome	36	0	1
path:mmu03050	Proteasome	17	0	1
path:mmu03060	Protein export	8	0	1
path:mmu03320	PPAR signaling pathway	21	0	1
path:mmu03410	Base excision repair	8	0	1
path:mmu03420	Nucleotide excision repair	16	0	1
path:mmu03450	Non-homologous end-joining	7	0	1
path:mmu04024	cAMP signaling pathway	90	0	1
path:mmu04064	NF-kappa B signaling pathway	22	0	1
path:mmu04068	FoxO signaling pathway	49	0	1
path:mmu04080	Neuroactive ligand-receptor interaction	60	0	1
path:mmu04110	Cell cycle	56	0	1
path:mmu04115	p53 signaling pathway	23	0	1
path:mmu04122	Sulfur relay system	1	0	1
path:mmu04130	SNARE interactions in vesicular transport	12	0	1
path:mmu04136	Autophagy - other	17	0	1
path:mmu04137	Mitophagy - animal	27	0	1
path:mmu04140	Autophagy - animal	72	0	1
path:mmu04145	Phagosome	32	0	1
path:mmu04146	Peroxisome	28	0	1
path:mmu04152	AMPK signaling pathway	58	0	1
path:mmu04210	Apoptosis	37	0	1
path:mmu04211	Longevity regulating pathway	47	0	1
path:mmu04213	Longevity regulating pathway - multiple species	30	0	1
path:mmu04215	Apoptosis - multiple species	10	0	1
path:mmu04216	Ferroptosis	15	0	1
path:mmu04217	Necroptosis	29	0	1
path:mmu04260	Cardiac muscle contraction	26	0	1
path:mmu04330	Notch signaling pathway	26	0	1
path:mmu04340	Hedgehog signaling pathway	33	0	1
path:mmu04380	Osteoclast differentiation	37	0	1
path:mmu04520	Adherens junction	40	0	1
path:mmu04530	Tight junction	64	0	1
path:mmu04610	Complement and coagulation cascades	11	0	1
path:mmu04612	Antigen processing and presentation	9	0	1
path:mmu04614	Renin-angiotensin system	7	0	1
path:mmu04620	Toll-like receptor signaling pathway	26	0	1
path:mmu04622	RIG-I-like receptor signaling pathway	20	0	1
path:mmu04623	Cytosolic DNA-sensing pathway	8	0	1
path:mmu04630	JAK-STAT signaling pathway	35	0	1
path:mmu04657	IL-17 signaling pathway	21	0	1
path:mmu04664	Fc epsilon RI signaling pathway	27	0	1
path:mmu04668	TNF signaling pathway	31	0	1
path:mmu04721	Synaptic vesicle cycle	30	0	1
path:mmu04722	Neurotrophin signaling pathway	61	0	1
path:mmu04744	Phototransduction	5	0	1
path:mmu04910	Insulin signaling pathway	61	0	1
path:mmu04913	Ovarian steroidogenesis	16	0	1
path:mmu04917	Prolactin signaling pathway	22	0	1
path:mmu04920	Adipocytokine signaling pathway	28	0	1
path:mmu04923	Regulation of lipolysis in adipocytes	20	0	1
path:mmu04930	Type II diabetes mellitus	22	0	1
path:mmu04931	Insulin resistance	44	0	1
path:mmu04932	Non-alcoholic fatty liver disease	41	0	1
path:mmu04940	Type I diabetes mellitus	4	0	1
path:mmu04962	Vasopressin-regulated water reabsorption	21	0	1
path:mmu04964	Proximal tubule bicarbonate reclamation	7	0	1
path:mmu04966	Collecting duct acid secretion	5	0	1
path:mmu04974	Protein digestion and absorption	23	0	1
path:mmu04975	Fat digestion and absorption	8	0	1
path:mmu04977	Vitamin digestion and absorption	6	0	1
path:mmu04978	Mineral absorption	18	0	1
path:mmu04979	Cholesterol metabolism	16	0	1
path:mmu05012	Parkinson disease	72	0	1
path:mmu05020	Prion disease	79	0	1
path:mmu05030	Cocaine addiction	19	0	1
path:mmu05033	Nicotine addiction	21	0	1
path:mmu05034	Alcoholism	39	0	1
path:mmu05132	Salmonella infection	83	0	1
path:mmu05133	Pertussis	17	0	1
path:mmu05134	Legionellosis	14	0	1
path:mmu05140	Leishmaniasis	13	0	1
path:mmu05144	Malaria	5	0	1
path:mmu05150	Staphylococcus aureus infection	4	0	1
path:mmu05152	Tuberculosis	41	0	1
path:mmu05160	Hepatitis C	46	0	1
path:mmu05162	Measles	34	0	1
path:mmu05164	Influenza A	38	0	1
path:mmu05168	Herpes simplex virus 1 infection	77	0	1
path:mmu05169	Epstein-Barr virus infection	51	0	1
path:mmu05203	Viral carcinogenesis	62	0	1
path:mmu05204	Chemical carcinogenesis - DNA adducts	6	0	1
path:mmu05212	Pancreatic cancer	39	0	1
path:mmu05213	Endometrial cancer	29	0	1
path:mmu05216	Thyroid cancer	11	0	1
path:mmu05217	Basal cell carcinoma	13	0	1
path:mmu05218	Melanoma	27	0	1
path:mmu05219	Bladder cancer	14	0	1
path:mmu05220	Chronic myeloid leukemia	35	0	1
path:mmu05221	Acute myeloid leukemia	26	0	1
path:mmu05224	Breast cancer	44	0	1
path:mmu05321	Inflammatory bowel disease	5	0	1
path:mmu05322	Systemic lupus erythematosus	13	0	1
path:mmu05323	Rheumatoid arthritis	12	0	1
path:mmu05416	Viral myocarditis	13	0	1

## Sheet: RC_RD_up (RC upregulated)
Supplementary Table 3h: RC_RD_up KEGG pathways
	Pathway	N	DE	P.DE
path:mmu03015	mRNA surveillance pathway	44	4	0.00405216
path:mmu04144	Endocytosis	118	6	0.00825225
path:mmu04152	AMPK signaling pathway	58	4	0.0108067
path:mmu04022	cGMP-PKG signaling pathway	70	4	0.0204014
path:mmu03008	Ribosome biogenesis in eukaryotes	40	3	0.0215586
path:mmu03022	Basal transcription factors	19	2	0.0321782
path:mmu04270	Vascular smooth muscle contraction	49	3	0.03653
path:mmu04217	Necroptosis	29	2	0.069421
path:mmu04530	Tight junction	64	3	0.0705194
path:mmu04721	Synaptic vesicle cycle	30	2	0.0736753
path:mmu04961	Endocrine and other factor-regulated calcium reabsorption	31	2	0.0780115
path:mmu05016	Huntington disease	111	4	0.0844623
path:mmu04120	Ubiquitin mediated proteolysis	73	3	0.0958204
path:mmu03060	Protein export	8	1	0.113812
path:mmu04750	Inflammatory mediator regulation of TRP channels	44	2	0.140415
path:mmu04922	Glucagon signaling pathway	44	2	0.140415
path:mmu04931	Insulin resistance	44	2	0.140415
path:mmu04550	Signaling pathways regulating pluripotency of stem cells	46	2	0.150786
path:mmu00051	Fructose and mannose metabolism	11	1	0.153104
path:mmu03010	Ribosome	12	1	0.165814
path:mmu04925	Aldosterone synthesis and secretion	51	2	0.177323
path:mmu00983	Drug metabolism - other enzymes	13	1	0.178336
path:mmu05322	Systemic lupus erythematosus	13	1	0.178336
path:mmu04071	Sphingolipid signaling pathway	52	2	0.182718
path:mmu00230	Purine metabolism	53	2	0.188138
path:mmu00270	Cysteine and methionine metabolism	15	1	0.202824
path:mmu00512	Mucin type O-glycan biosynthesis	15	1	0.202824
path:mmu03420	Nucleotide excision repair	16	1	0.214796
path:mmu04913	Ovarian steroidogenesis	16	1	0.214796
path:mmu04371	Apelin signaling pathway	59	2	0.221065
path:mmu03050	Proteasome	17	1	0.22659
path:mmu04136	Autophagy - other	17	1	0.22659
path:mmu00071	Fatty acid degradation	19	1	0.249655
path:mmu04724	Glutamatergic synapse	66	2	0.260013
path:mmu04622	RIG-I-like receptor signaling pathway	20	1	0.260931
path:mmu04923	Regulation of lipolysis in adipocytes	20	1	0.260931
path:mmu03013	RNA transport	67	2	0.265596
path:mmu04921	Oxytocin signaling pathway	68	2	0.271179
path:mmu03320	PPAR signaling pathway	21	1	0.272039
path:mmu04962	Vasopressin-regulated water reabsorption	21	1	0.272039
path:mmu04261	Adrenergic signaling in cardiomyocytes	70	2	0.282343
path:mmu04930	Type II diabetes mellitus	22	1	0.282983
path:mmu01212	Fatty acid metabolism	24	1	0.304383
path:mmu05170	Human immunodeficiency virus 1 infection	74	2	0.304624
path:mmu00514	Other types of O-glycan biosynthesis	26	1	0.325152
path:mmu05166	Human T-cell leukemia virus 1 infection	81	2	0.343294
path:mmu04920	Adipocytokine signaling pathway	28	1	0.345307
path:mmu04714	Thermogenesis	82	2	0.34877
path:mmu05230	Central carbon metabolism in cancer	29	1	0.35516
path:mmu05205	Proteoglycans in cancer	84	2	0.359676
path:mmu04213	Longevity regulating pathway - multiple species	30	1	0.364866
path:mmu04976	Bile secretion	30	1	0.364866
path:mmu04613	Neutrophil extracellular trap formation	31	1	0.374428
path:mmu04810	Regulation of actin cytoskeleton	87	2	0.375911
path:mmu04145	Phagosome	32	1	0.383847
path:mmu04918	Thyroid hormone synthesis	32	1	0.383847
path:mmu04927	Cortisol synthesis and secretion	32	1	0.383847
path:mmu04020	Calcium signaling pathway	89	2	0.386644
path:mmu04015	Rap1 signaling pathway	91	2	0.397298
path:mmu04933	AGE-RAGE signaling pathway in diabetic complications	34	1	0.402267
path:mmu04972	Pancreatic secretion	36	1	0.420143
path:mmu05100	Bacterial invasion of epithelial cells	36	1	0.420143
path:mmu05142	Chagas disease	36	1	0.420143
path:mmu04970	Salivary secretion	37	1	0.428881
path:mmu04971	Gastric acid secretion	37	1	0.428881
path:mmu05164	Influenza A	38	1	0.437489
path:mmu05414	Dilated cardiomyopathy	38	1	0.437489
path:mmu05034	Alcoholism	39	1	0.445968
path:mmu01521	EGFR tyrosine kinase inhibitor resistance	40	1	0.454321
path:mmu04916	Melanogenesis	41	1	0.46255
path:mmu05215	Prostate cancer	41	1	0.46255
path:mmu04911	Insulin secretion	42	1	0.470656
path:mmu05171	Coronavirus disease - COVID-19	42	1	0.470656
path:mmu01522	Endocrine resistance	43	1	0.478641
path:mmu04611	Platelet activation	43	1	0.478641
path:mmu04666	Fc gamma R-mediated phagocytosis	43	1	0.478641
path:mmu04540	Gap junction	44	1	0.486506
path:mmu04727	GABAergic synapse	45	1	0.494255
path:mmu04912	GnRH signaling pathway	45	1	0.494255
path:mmu04151	PI3K-Akt signaling pathway	111	2	0.498608
path:mmu04928	Parathyroid hormone synthesis, secretion and action	46	1	0.501887
path:mmu05160	Hepatitis C	46	1	0.501887
path:mmu04211	Longevity regulating pathway	47	1	0.509406
path:mmu04914	Progesterone-mediated oocyte maturation	47	1	0.509406
path:mmu05226	Gastric cancer	47	1	0.509406
path:mmu04926	Relaxin signaling pathway	48	1	0.516812
path:mmu04068	FoxO signaling pathway	49	1	0.524108
path:mmu04142	Lysosome	49	1	0.524108
path:mmu04915	Estrogen signaling pathway	49	1	0.524108
path:mmu05014	Amyotrophic lateral sclerosis	118	2	0.531483
path:mmu05032	Morphine addiction	51	1	0.538374
path:mmu05169	Epstein-Barr virus infection	51	1	0.538374
path:mmu04713	Circadian entrainment	52	1	0.545348
path:mmu04390	Hippo signaling pathway	53	1	0.552218
path:mmu04725	Cholinergic synapse	55	1	0.56565
path:mmu04935	Growth hormone synthesis, secretion and action	55	1	0.56565
path:mmu05161	Hepatitis B	55	1	0.56565
path:mmu04110	Cell cycle	56	1	0.572216
path:mmu05207	Chemical carcinogenesis - receptor activation	58	1	0.585055
path:mmu04919	Thyroid hormone signaling pathway	60	1	0.597512
path:mmu04062	Chemokine signaling pathway	61	1	0.603601
path:mmu04114	Oocyte meiosis	61	1	0.603601
path:mmu04934	Cushing syndrome	61	1	0.603601
path:mmu05203	Viral carcinogenesis	62	1	0.609599
path:mmu04723	Retrograde endocannabinoid signaling	63	1	0.615508
path:mmu04728	Dopaminergic synapse	65	1	0.62706
path:mmu04140	Autophagy - animal	72	1	0.664855
path:mmu05012	Parkinson disease	72	1	0.664855
path:mmu05206	MicroRNAs in cancer	72	1	0.664855
path:mmu04072	Phospholipase D signaling pathway	73	1	0.669936
path:mmu05017	Spinocerebellar ataxia	74	1	0.67494
path:mmu05168	Herpes simplex virus 1 infection	77	1	0.689507
path:mmu04510	Focal adhesion	79	1	0.698858
path:mmu05020	Prion disease	79	1	0.698858
path:mmu05022	Pathways of neurodegeneration - multiple diseases	162	2	0.703752
path:mmu05163	Human cytomegalovirus infection	81	1	0.70793
path:mmu05132	Salmonella infection	83	1	0.716731
path:mmu04024	cAMP signaling pathway	90	1	0.74552
path:mmu05200	Pathways in cancer	178	2	0.752062
path:mmu04014	Ras signaling pathway	93	1	0.756954
path:mmu04360	Axon guidance	106	1	0.800905
path:mmu05165	Human papillomavirus infection	109	1	0.809874
path:mmu04010	MAPK signaling pathway	115	1	0.826629
path:mmu05010	Alzheimer disease	117	1	0.831883
path:mmu01100	Metabolic pathways	477	5	0.852643
path:mmu00010	Glycolysis / Gluconeogenesis	13	0	1
path:mmu00020	Citrate cycle (TCA cycle)	13	0	1
path:mmu00030	Pentose phosphate pathway	14	0	1
path:mmu00040	Pentose and glucuronate interconversions	6	0	1
path:mmu00052	Galactose metabolism	10	0	1
path:mmu00053	Ascorbate and aldarate metabolism	5	0	1
path:mmu00061	Fatty acid biosynthesis	9	0	1
path:mmu00062	Fatty acid elongation	10	0	1
path:mmu00072	Synthesis and degradation of ketone bodies	5	0	1
path:mmu00100	Steroid biosynthesis	6	0	1
path:mmu00120	Primary bile acid biosynthesis	4	0	1
path:mmu00130	Ubiquinone and other terpenoid-quinone biosynthesis	2	0	1
path:mmu00140	Steroid hormone biosynthesis	7	0	1
path:mmu00190	Oxidative phosphorylation	26	0	1
path:mmu00220	Arginine biosynthesis	5	0	1
path:mmu00232	Caffeine metabolism	2	0	1
path:mmu00240	Pyrimidine metabolism	12	0	1
path:mmu00250	Alanine, aspartate and glutamate metabolism	15	0	1
path:mmu00260	Glycine, serine and threonine metabolism	6	0	1
path:mmu00280	Valine, leucine and isoleucine degradation	25	0	1
path:mmu00290	Valine, leucine and isoleucine biosynthesis	2	0	1
path:mmu00310	Lysine degradation	32	0	1
path:mmu00330	Arginine and proline metabolism	10	0	1
path:mmu00340	Histidine metabolism	3	0	1
path:mmu00350	Tyrosine metabolism	5	0	1
path:mmu00360	Phenylalanine metabolism	2	0	1
path:mmu00380	Tryptophan metabolism	11	0	1
path:mmu00400	Phenylalanine, tyrosine and tryptophan biosynthesis	1	0	1
path:mmu00410	beta-Alanine metabolism	10	0	1
path:mmu00430	Taurine and hypotaurine metabolism	2	0	1
path:mmu00440	Phosphonate and phosphinate metabolism	4	0	1
path:mmu00450	Selenocompound metabolism	6	0	1
path:mmu00471	D-Glutamine and D-glutamate metabolism	2	0	1
path:mmu00480	Glutathione metabolism	8	0	1
path:mmu00500	Starch and sucrose metabolism	9	0	1
path:mmu00510	N-Glycan biosynthesis	26	0	1
path:mmu00511	Other glycan degradation	3	0	1
path:mmu00513	Various types of N-glycan biosynthesis	21	0	1
path:mmu00515	Mannose type O-glycan biosynthesis	9	0	1
path:mmu00520	Amino sugar and nucleotide sugar metabolism	11	0	1
path:mmu00524	Neomycin, kanamycin and gentamicin biosynthesis	2	0	1
path:mmu00531	Glycosaminoglycan degradation	8	0	1
path:mmu00532	Glycosaminoglycan biosynthesis - chondroitin sulfate / dermatan sulfate	8	0	1
path:mmu00533	Glycosaminoglycan biosynthesis - keratan sulfate	4	0	1
path:mmu00534	Glycosaminoglycan biosynthesis - heparan sulfate / heparin	11	0	1
path:mmu00561	Glycerolipid metabolism	23	0	1
path:mmu00562	Inositol phosphate metabolism	47	0	1
path:mmu00563	Glycosylphosphatidylinositol (GPI)-anchor biosynthesis	11	0	1
path:mmu00564	Glycerophospholipid metabolism	41	0	1
path:mmu00565	Ether lipid metabolism	14	0	1
path:mmu00590	Arachidonic acid metabolism	7	0	1
path:mmu00591	Linoleic acid metabolism	5	0	1
path:mmu00592	alpha-Linolenic acid metabolism	1	0	1
path:mmu00600	Sphingolipid metabolism	18	0	1
path:mmu00601	Glycosphingolipid biosynthesis - lacto and neolacto series	8	0	1
path:mmu00603	Glycosphingolipid biosynthesis - globo and isoglobo series	2	0	1
path:mmu00604	Glycosphingolipid biosynthesis - ganglio series	6	0	1
path:mmu00620	Pyruvate metabolism	10	0	1
path:mmu00630	Glyoxylate and dicarboxylate metabolism	7	0	1
path:mmu00640	Propanoate metabolism	15	0	1
path:mmu00650	Butanoate metabolism	10	0	1
path:mmu00670	One carbon pool by folate	3	0	1
path:mmu00730	Thiamine metabolism	7	0	1
path:mmu00740	Riboflavin metabolism	1	0	1
path:mmu00750	Vitamin B6 metabolism	2	0	1
path:mmu00760	Nicotinate and nicotinamide metabolism	10	0	1
path:mmu00770	Pantothenate and CoA biosynthesis	10	0	1
path:mmu00780	Biotin metabolism	1	0	1
path:mmu00785	Lipoic acid metabolism	2	0	1
path:mmu00790	Folate biosynthesis	2	0	1
path:mmu00830	Retinol metabolism	10	0	1
path:mmu00860	Porphyrin and chlorophyll metabolism	13	0	1
path:mmu00900	Terpenoid backbone biosynthesis	12	0	1
path:mmu00910	Nitrogen metabolism	1	0	1
path:mmu00920	Sulfur metabolism	2	0	1
path:mmu00970	Aminoacyl-tRNA biosynthesis	24	0	1
path:mmu00980	Metabolism of xenobiotics by cytochrome P450	5	0	1
path:mmu00982	Drug metabolism - cytochrome P450	9	0	1
path:mmu01040	Biosynthesis of unsaturated fatty acids	6	0	1
path:mmu01200	Carbon metabolism	37	0	1
path:mmu01210	2-Oxocarboxylic acid metabolism	8	0	1
path:mmu01230	Biosynthesis of amino acids	18	0	1
path:mmu01240	Biosynthesis of cofactors	45	0	1
path:mmu01523	Antifolate resistance	8	0	1
path:mmu01524	Platinum drug resistance	25	0	1
path:mmu02010	ABC transporters	25	0	1
path:mmu03018	RNA degradation	32	0	1
path:mmu03020	RNA polymerase	4	0	1
path:mmu03030	DNA replication	11	0	1
path:mmu03040	Spliceosome	36	0	1
path:mmu03410	Base excision repair	8	0	1
path:mmu03430	Mismatch repair	8	0	1
path:mmu03440	Homologous recombination	19	0	1
path:mmu03450	Non-homologous end-joining	7	0	1
path:mmu03460	Fanconi anemia pathway	21	0	1
path:mmu04012	ErbB signaling pathway	49	0	1
path:mmu04060	Cytokine-cytokine receptor interaction	24	0	1
path:mmu04061	Viral protein interaction with cytokine and cytokine receptor	4	0	1
path:mmu04064	NF-kappa B signaling pathway	22	0	1
path:mmu04066	HIF-1 signaling pathway	42	0	1
path:mmu04070	Phosphatidylinositol signaling system	65	0	1
path:mmu04080	Neuroactive ligand-receptor interaction	60	0	1
path:mmu04115	p53 signaling pathway	23	0	1
path:mmu04122	Sulfur relay system	1	0	1
path:mmu04130	SNARE interactions in vesicular transport	12	0	1
path:mmu04137	Mitophagy - animal	27	0	1
path:mmu04141	Protein processing in endoplasmic reticulum	70	0	1
path:mmu04146	Peroxisome	28	0	1
path:mmu04150	mTOR signaling pathway	64	0	1
path:mmu04210	Apoptosis	37	0	1
path:mmu04215	Apoptosis - multiple species	10	0	1
path:mmu04216	Ferroptosis	15	0	1
path:mmu04218	Cellular senescence	67	0	1
path:mmu04260	Cardiac muscle contraction	26	0	1
path:mmu04310	Wnt signaling pathway	63	0	1
path:mmu04330	Notch signaling pathway	26	0	1
path:mmu04340	Hedgehog signaling pathway	33	0	1
path:mmu04350	TGF-beta signaling pathway	38	0	1
path:mmu04370	VEGF signaling pathway	24	0	1
path:mmu04380	Osteoclast differentiation	37	0	1
path:mmu04392	Hippo signaling pathway - multiple species	11	0	1
path:mmu04512	ECM-receptor interaction	28	0	1
path:mmu04514	Cell adhesion molecules	39	0	1
path:mmu04520	Adherens junction	40	0	1
path:mmu04610	Complement and coagulation cascades	11	0	1
path:mmu04612	Antigen processing and presentation	9	0	1
path:mmu04614	Renin-angiotensin system	7	0	1
path:mmu04620	Toll-like receptor signaling pathway	26	0	1
path:mmu04621	NOD-like receptor signaling pathway	45	0	1
path:mmu04623	Cytosolic DNA-sensing pathway	8	0	1
path:mmu04625	C-type lectin receptor signaling pathway	34	0	1
path:mmu04630	JAK-STAT signaling pathway	35	0	1
path:mmu04640	Hematopoietic cell lineage	13	0	1
path:mmu04650	Natural killer cell mediated cytotoxicity	29	0	1
path:mmu04657	IL-17 signaling pathway	21	0	1
path:mmu04658	Th1 and Th2 cell differentiation	24	0	1
path:mmu04659	Th17 cell differentiation	30	0	1
path:mmu04660	T cell receptor signaling pathway	44	0	1
path:mmu04662	B cell receptor signaling pathway	29	0	1
path:mmu04664	Fc epsilon RI signaling pathway	27	0	1
path:mmu04668	TNF signaling pathway	31	0	1
path:mmu04670	Leukocyte transendothelial migration	38	0	1
path:mmu04672	Intestinal immune network for IgA production	4	0	1
path:mmu04710	Circadian rhythm	16	0	1
path:mmu04720	Long-term potentiation	42	0	1
path:mmu04722	Neurotrophin signaling pathway	61	0	1
path:mmu04726	Serotonergic synapse	41	0	1
path:mmu04730	Long-term depression	34	0	1
path:mmu04740	Olfactory transduction	28	0	1
path:mmu04742	Taste transduction	25	0	1
path:mmu04744	Phototransduction	5	0	1
path:mmu04910	Insulin signaling pathway	61	0	1
path:mmu04917	Prolactin signaling pathway	22	0	1
path:mmu04924	Renin secretion	32	0	1
path:mmu04929	GnRH secretion	33	0	1
path:mmu04932	Non-alcoholic fatty liver disease	41	0	1
path:mmu04940	Type I diabetes mellitus	4	0	1
path:mmu04960	Aldosterone-regulated sodium reabsorption	18	0	1
path:mmu04964	Proximal tubule bicarbonate reclamation	7	0	1
path:mmu04966	Collecting duct acid secretion	5	0	1
path:mmu04973	Carbohydrate digestion and absorption	17	0	1
path:mmu04974	Protein digestion and absorption	23	0	1
path:mmu04975	Fat digestion and absorption	8	0	1
path:mmu04977	Vitamin digestion and absorption	6	0	1
path:mmu04978	Mineral absorption	18	0	1
path:mmu04979	Cholesterol metabolism	16	0	1
path:mmu05030	Cocaine addiction	19	0	1
path:mmu05031	Amphetamine addiction	33	0	1
path:mmu05033	Nicotine addiction	21	0	1
path:mmu05133	Pertussis	17	0	1
path:mmu05134	Legionellosis	14	0	1
path:mmu05135	Yersinia infection	55	0	1
path:mmu05140	Leishmaniasis	13	0	1
path:mmu05143	African trypanosomiasis	6	0	1
path:mmu05144	Malaria	5	0	1
path:mmu05145	Toxoplasmosis	32	0	1
path:mmu05146	Amoebiasis	31	0	1
path:mmu05150	Staphylococcus aureus infection	4	0	1
path:mmu05152	Tuberculosis	41	0	1
path:mmu05162	Measles	34	0	1
path:mmu05167	Kaposi sarcoma-associated herpesvirus infection	59	0	1
path:mmu05202	Transcriptional misregulation in cancer	62	0	1
path:mmu05204	Chemical carcinogenesis - DNA adducts	6	0	1
path:mmu05210	Colorectal cancer	41	0	1
path:mmu05211	Renal cell carcinoma	34	0	1
path:mmu05212	Pancreatic cancer	39	0	1
path:mmu05213	Endometrial cancer	29	0	1
path:mmu05214	Glioma	37	0	1
path:mmu05216	Thyroid cancer	11	0	1
path:mmu05217	Basal cell carcinoma	13	0	1
path:mmu05218	Melanoma	27	0	1
path:mmu05219	Bladder cancer	14	0	1
path:mmu05220	Chronic myeloid leukemia	35	0	1
path:mmu05221	Acute myeloid leukemia	26	0	1
path:mmu05222	Small cell lung cancer	32	0	1
path:mmu05223	Non-small cell lung cancer	33	0	1
path:mmu05224	Breast cancer	44	0	1
path:mmu05225	Hepatocellular carcinoma	62	0	1
path:mmu05231	Choline metabolism in cancer	58	0	1
path:mmu05235	PD-L1 expression and PD-1 checkpoint pathway in cancer	37	0	1
path:mmu05321	Inflammatory bowel disease	5	0	1
path:mmu05323	Rheumatoid arthritis	12	0	1
path:mmu05410	Hypertrophic cardiomyopathy	33	0	1
path:mmu05412	Arrhythmogenic right ventricular cardiomyopathy	36	0	1
path:mmu05415	Diabetic cardiomyopathy	62	0	1
path:mmu05416	Viral myocarditis	13	0	1
path:mmu05417	Lipid and atherosclerosis	67	0	1
path:mmu05418	Fluid shear stress and atherosclerosis	35	0	1
